# Supplementary material for: Metaproteomics reveals parallel utilization of colonic mucin glycans and dietary fibers by the human gut microbiota
Source: iScience. 2024 May 23;27(6):110093. doi: 10.1016/j.isci.2024.110093 (PMC11214529; doi:10.1016/j.isci.2024.110093)
Supplement: Table S1. Heatflow, pH values, metabolites concentrations, and statistics, related to Figures 1, 2, 4, S1, and S3 — (A) Heatflow at given time points, pH value and metabolites concentrations measured from the end of cultivations. (B) Dunn’s Kruskal-Wallis multiple comparisons for all conditions. [file mmc2.xlsx]

## Sheet: A
		Heatflow (P, W) at a given time point (s)
sample ID	Substrate	0	1800	3600	5400	7200	9000	10800	12600	14400	16200	18000	19800	21600	23400	25200	27000	28800	30600	32400	34200	36000	37800	39600	41400	43200	45000	46800	48600	50400	52200	54000	55800	57600	59400	61200	63000	64800	66600	68400	70200	72000	73800	75600	77400	79200	81000	82800	84600
51-2	PGM	-1.48275e-06	-7.27802e-07	-2.55731e-07	1.17056e-07	5.86124e-07	1.28557e-06	2.70655e-06	5.4441e-06	9.28548e-06	1.83318e-05	2.14077e-05	2.05222e-05	2.13007e-05	1.65289e-05	9.43893e-06	1.06818e-05	1.06427e-05	1.10821e-05	1.16719e-05	1.21965e-05	1.26596e-05	1.36465e-05	1.50922e-05	1.71003e-05	1.92161e-05	2.14352e-05	2.38438e-05	2.60143e-05	2.47085e-05	2.45032e-05	2.5646e-05	2.68399e-05	2.8152e-05	2.97863e-05	3.15549e-05	3.35172e-05	3.60385e-05	3.85598e-05	4.17841e-05	4.5628e-05	5.04022e-05	5.07391e-05	2.95484e-05	2.54437e-05	2.38584e-05	2.13348e-05	1.8477e-05	1.49281e-05
51-5	PecC	-8.03721e-07	-1.55875e-07	2.54373e-07	6.68819e-07	1.25695e-06	2.27214e-06	4.16715e-06	7.75266e-06	1.42225e-05	2.05831e-05	2.56911e-05	2.77384e-05	3.25057e-05	2.47272e-05	1.97148e-05	1.75207e-05	1.63229e-05	1.59909e-05	1.69605e-05	1.87119e-05	2.13065e-05	2.49349e-05	2.77857e-05	3.3649e-05	4.00202e-05	4.70907e-05	5.40715e-05	6.02524e-05	6.27346e-05	5.77821e-05	3.07476e-05	1.3936e-05	9.69804e-06	8.48885e-06	8.1236e-06	7.97883e-06	7.62391e-06	6.90268e-06	6.23949e-06	5.91249e-06	5.68782e-06	5.5123e-06	5.28538e-06	5.09495e-06	4.99904e-06	4.94737e-06	4.91065e-06	4.88713e-06
51-7	PecC+PGM	-5.20701e-06	-3.84273e-06	-2.95847e-06	-2.23903e-06	-1.3678e-06	-1.14139e-08	2.68017e-06	8.28491e-06	1.88939e-05	2.76123e-05	3.56906e-05	4.56988e-05	4.96797e-05	3.92879e-05	2.92112e-05	2.48321e-05	2.54528e-05	2.5416e-05	2.93876e-05	3.47211e-05	4.23049e-05	5.1468e-05	6.1626e-05	7.09615e-05	7.99689e-05	9.20487e-05	9.20462e-05	4.35426e-05	3.85355e-05	4.07767e-05	4.37833e-05	4.58816e-05	4.63961e-05	4.54637e-05	4.36375e-05	4.08779e-05	3.29705e-05	2.41881e-05	1.71972e-05	1.26365e-05	1.08775e-05	1.07342e-05	1.09747e-05	1.13027e-05	1.18472e-05	1.25004e-05	1.31048e-05	1.37265e-05
51-8	PecA	-8.54663e-07	-3.762e-07	5.23486e-08	4.01706e-07	1.00182e-06	1.99926e-06	3.81009e-06	7.06976e-06	1.11627e-05	1.63051e-05	2.05765e-05	2.41351e-05	1.98682e-05	1.49552e-05	1.25743e-05	1.06464e-05	9.72162e-06	9.31543e-06	9.82387e-06	1.13034e-05	1.32986e-05	1.57977e-05	1.91393e-05	2.32636e-05	2.83174e-05	3.44366e-05	4.17913e-05	5.02742e-05	6.11991e-05	7.27932e-05	8.04593e-05	7.46243e-05	2.06173e-05	1.33485e-05	1.10755e-05	9.85945e-06	9.07559e-06	8.43161e-06	7.83847e-06	7.37e-06	6.95344e-06	6.53305e-06	6.16179e-06	5.82983e-06	5.60362e-06	5.48592e-06	5.30141e-06	5.2654e-06
51-10	PecA+PGM	6.03777e-07	9.83241e-07	1.2854e-06	1.53366e-06	2.05353e-06	3.04907e-06	5.17568e-06	9.50516e-06	1.58081e-05	2.51285e-05	3.74476e-05	3.69073e-05	3.61796e-05	3.25419e-05	2.57145e-05	2.36777e-05	2.33572e-05	2.54715e-05	2.87484e-05	3.26096e-05	3.87567e-05	4.66851e-05	5.60819e-05	6.70566e-05	7.8574e-05	9.20817e-05	0.000111693	0.000128591	7.24583e-05	4.41613e-05	4.1487e-05	4.18415e-05	4.29531e-05	4.34996e-05	4.37726e-05	4.39083e-05	4.19924e-05	3.64715e-05	2.84558e-05	2.09087e-05	1.58826e-05	1.34016e-05	1.21509e-05	1.13085e-05	1.07113e-05	1.04902e-05	1.04357e-05	1.05326e-05
51-11	Xyl	-8.12228e-07	-3.73458e-07	-7.75514e-08	2.44352e-07	6.93616e-07	1.5382e-06	3.17308e-06	6.07096e-06	1.00604e-05	1.52014e-05	1.93779e-05	1.97076e-05	1.5154e-05	1.46378e-05	1.42222e-05	1.30242e-05	1.33567e-05	1.3347e-05	1.30672e-05	1.19612e-05	1.14221e-05	1.12507e-05	1.10453e-05	1.09511e-05	1.08697e-05	1.07763e-05	1.04347e-05	1.02659e-05	1.01818e-05	1.03517e-05	1.05887e-05	1.10203e-05	1.15906e-05	1.21966e-05	1.30148e-05	1.39717e-05	1.50355e-05	1.62353e-05	1.75952e-05	1.91522e-05	2.06308e-05	2.22659e-05	2.37725e-05	2.51546e-05	2.63785e-05	2.72702e-05	2.76106e-05	2.73929e-05
51-13	Xyl+PGM	-4.72196e-07	1.63907e-08	3.57717e-07	7.02661e-07	1.30222e-06	2.45816e-06	4.86907e-06	8.77765e-06	1.58505e-05	3.07541e-05	3.08637e-05	3.69486e-05	3.77664e-05	3.49302e-05	2.69691e-05	2.32635e-05	2.39443e-05	2.43762e-05	2.54851e-05	2.70359e-05	2.89119e-05	3.11983e-05	3.3783e-05	3.65836e-05	3.98612e-05	4.28759e-05	4.55154e-05	4.60973e-05	4.47561e-05	4.63308e-05	4.85539e-05	5.0818e-05	5.31046e-05	5.57407e-05	5.63876e-05	5.52788e-05	5.06431e-05	3.71033e-05	3.5734e-05	3.65678e-05	3.82661e-05	3.99786e-05	4.0856e-05	3.902e-05	3.63102e-05	3.31526e-05	2.95192e-05	2.52874e-05
51-14	InuD	-2.65591e-06	-2.06079e-06	-1.62461e-06	-1.22225e-06	-6.26552e-07	3.10315e-07	2.04249e-06	5.34586e-06	9.28078e-06	1.69906e-05	2.68299e-05	2.2616e-05	2.1186e-05	2.22292e-05	2.03756e-05	1.85421e-05	1.65679e-05	1.4956e-05	1.55272e-05	1.77165e-05	2.11752e-05	2.47614e-05	2.88337e-05	3.33718e-05	3.82081e-05	4.20878e-05	4.48862e-05	4.65805e-05	4.64149e-05	4.55666e-05	4.36667e-05	4.13495e-05	3.84065e-05	3.53597e-05	3.22978e-05	2.96178e-05	2.7137e-05	2.48726e-05	2.27731e-05	2.0996e-05	1.93946e-05	1.8034e-05	1.68497e-05	1.59213e-05	1.50762e-05	1.44486e-05	1.39632e-05	1.36924e-05
51-16	InuD+PGM	-2.94451e-06	-1.8339e-06	-1.20281e-06	-7.0634e-07	-2.33486e-07	6.01961e-07	2.03738e-06	4.95527e-06	9.24097e-06	1.9107e-05	2.90618e-05	2.84418e-05	3.27633e-05	3.34943e-05	3.10256e-05	3.08735e-05	3.2036e-05	3.41399e-05	3.68782e-05	4.04034e-05	4.38946e-05	4.66424e-05	4.96947e-05	5.43972e-05	6.11975e-05	6.98811e-05	7.92349e-05	8.71832e-05	9.16702e-05	9.13127e-05	8.71011e-05	8.05321e-05	7.3241e-05	6.45486e-05	5.49967e-05	3.64857e-05	2.04922e-05	1.5796e-05	1.35721e-05	1.24273e-05	1.15841e-05	1.10631e-05	1.08477e-05	1.03292e-05	9.87454e-06	9.79711e-06	9.97403e-06	1.01697e-05
51-17	InuHP	-5.98244e-06	-4.59743e-06	-3.91991e-06	-3.33545e-06	-2.79413e-06	-1.89035e-06	-4.95622e-07	2.25047e-06	6.98808e-06	1.21475e-05	2.21704e-05	3.2779e-05	3.09538e-05	2.87213e-05	2.969e-05	2.64516e-05	2.27473e-05	1.9556e-05	1.71055e-05	1.64675e-05	1.76832e-05	2.00022e-05	2.24822e-05	2.55979e-05	2.91816e-05	3.31438e-05	3.66489e-05	3.90046e-05	4.02664e-05	4.07736e-05	4.03971e-05	3.93969e-05	3.75681e-05	3.51241e-05	3.25194e-05	3.01524e-05	2.77485e-05	2.53688e-05	2.31152e-05	2.11049e-05	1.92207e-05	1.76552e-05	1.649e-05	1.5238e-05	1.4395e-05	1.37423e-05	1.33345e-05	1.31467e-05
51-19	InuHP+PGM	-1.09792e-06	-4.27832e-07	-1.27875e-08	3.801e-07	1.0016e-06	2.14557e-06	4.4817e-06	8.90755e-06	1.659e-05	3.30959e-05	4.36264e-05	5.88632e-05	5.83676e-05	5.42742e-05	5.14516e-05	4.76452e-05	4.39482e-05	4.24615e-05	4.3363e-05	4.51151e-05	4.69888e-05	4.9613e-05	5.35692e-05	5.90211e-05	6.60194e-05	7.34986e-05	8.01336e-05	8.48347e-05	8.68285e-05	8.62092e-05	8.29927e-05	7.63161e-05	6.60796e-05	4.03457e-05	2.47115e-05	1.984e-05	1.7004e-05	1.50621e-05	1.36263e-05	1.25447e-05	1.17784e-05	1.11909e-05	1.07633e-05	1.04077e-05	1.00411e-05	9.68469e-06	9.65245e-06	9.84545e-06
51-20	InuHSI	-7.36484e-07	-1.53155e-07	2.09896e-07	5.66655e-07	1.23601e-06	2.44896e-06	4.84253e-06	9.67176e-06	1.76218e-05	3.19489e-05	5.58809e-05	7.61833e-05	0.000106526	0.000135282	0.000141689	0.000138743	9.22365e-05	3.40584e-05	1.48245e-05	9.8249e-06	8.63308e-06	8.61472e-06	9.13811e-06	9.96797e-06	1.11175e-05	1.2494e-05	1.39941e-05	1.53715e-05	1.63682e-05	1.69844e-05	1.7204e-05	1.68999e-05	1.59698e-05	1.48208e-05	1.3949e-05	1.33211e-05	1.28507e-05	1.25094e-05	1.22205e-05	1.19571e-05	1.16365e-05	1.12458e-05	1.08166e-05	1.02951e-05	9.74578e-06	9.12804e-06	8.43871e-06	7.78288e-06
51-22	InuHSI+PGM	-1.58218e-07	5.01107e-07	9.75735e-07	1.39053e-06	2.06524e-06	3.25427e-06	5.65517e-06	1.08208e-05	1.88458e-05	3.8581e-05	6.05139e-05	9.86058e-05	0.000146098	0.000167235	0.000170209	0.000118713	0.000105749	4.47657e-05	2.60806e-05	2.13987e-05	2.08983e-05	2.18491e-05	2.35819e-05	2.59535e-05	2.8835e-05	3.19187e-05	3.44797e-05	3.56367e-05	3.55872e-05	3.60301e-05	3.62237e-05	3.60443e-05	3.24014e-05	2.80357e-05	2.54376e-05	2.31149e-05	2.08029e-05	1.97179e-05	1.83854e-05	1.75545e-05	1.61419e-05	1.4944e-05	1.46782e-05	1.48653e-05	1.52277e-05	1.57647e-05	1.63475e-05	1.64498e-05
51-23	AG	-1.72018e-06	-1.1231e-06	-6.99289e-07	-3.29146e-07	5.28748e-08	8.66226e-07	2.33052e-06	5.10076e-06	8.37676e-06	1.21461e-05	1.71628e-05	1.88265e-05	1.47976e-05	9.03406e-06	7.35969e-06	7.18812e-06	7.09308e-06	6.87947e-06	5.55201e-06	5.75091e-06	6.08173e-06	6.39355e-06	6.7592e-06	7.19447e-06	7.64268e-06	8.27769e-06	9.04659e-06	9.88157e-06	1.08388e-05	1.18402e-05	1.30043e-05	1.42193e-05	1.52265e-05	1.62574e-05	1.72832e-05	1.80806e-05	1.87885e-05	1.91421e-05	1.89308e-05	1.76194e-05	1.58515e-05	1.47173e-05	1.41419e-05	1.38771e-05	1.38364e-05	1.40444e-05	1.44721e-05	1.51576e-05
51-25	AG+PGM	-1.88171e-06	-1.19048e-06	-7.24471e-07	-2.65778e-07	4.19602e-07	1.5569e-06	3.86269e-06	8.28096e-06	1.4311e-05	2.7754e-05	2.83956e-05	3.13092e-05	2.79388e-05	1.77344e-05	1.84189e-05	1.80983e-05	1.8358e-05	1.90924e-05	2.02617e-05	2.24466e-05	2.53725e-05	2.89383e-05	3.33216e-05	3.83824e-05	4.40434e-05	4.89355e-05	5.0462e-05	5.49208e-05	5.95473e-05	6.33967e-05	6.51987e-05	6.40887e-05	5.03091e-05	3.57062e-05	3.40669e-05	3.39806e-05	3.29856e-05	3.09605e-05	3.07882e-05	3.17749e-05	3.2826e-05	3.33524e-05	3.33418e-05	3.25493e-05	3.04576e-05	2.74621e-05	2.46773e-05	2.28821e-05
51-26	Fur	-5.35988e-07	1.42587e-08	4.19987e-07	7.89128e-07	1.35848e-06	2.29366e-06	3.83905e-06	6.40488e-06	9.59913e-06	1.43199e-05	1.40021e-05	8.72175e-06	5.52323e-06	4.12946e-06	2.99808e-06	3.48089e-06	3.21691e-06	2.71541e-06	2.25686e-06	1.82784e-06	1.56509e-06	1.44556e-06	1.43922e-06	1.46933e-06	1.50134e-06	1.54093e-06	1.59051e-06	1.65419e-06	1.7236e-06	1.81018e-06	1.87589e-06	1.99864e-06	2.1088e-06	2.24857e-06	2.41598e-06	2.6161e-06	2.81723e-06	3.08637e-06	3.38935e-06	3.74768e-06	4.17548e-06	4.66289e-06	5.20761e-06	5.84084e-06	6.61117e-06	7.49321e-06	8.44853e-06	9.47463e-06
51-28	Fur+PGM	-1.65054e-06	-9.20612e-07	-5.18883e-07	-6.04892e-08	5.78655e-07	1.79393e-06	4.38731e-06	8.59704e-06	1.58205e-05	2.58858e-05	2.28148e-05	2.41383e-05	2.25198e-05	1.57245e-05	1.37102e-05	1.26312e-05	1.35429e-05	1.49428e-05	1.57012e-05	1.69775e-05	1.89345e-05	2.13397e-05	2.4154e-05	2.73905e-05	3.02179e-05	3.25364e-05	3.37898e-05	3.45391e-05	3.69274e-05	4.03594e-05	4.38992e-05	4.70185e-05	4.88476e-05	4.76676e-05	4.04857e-05	2.98631e-05	2.70915e-05	2.5013e-05	2.78153e-05	3.01292e-05	3.12814e-05	2.97026e-05	2.65334e-05	2.25763e-05	1.83742e-05	1.47414e-05	1.21906e-05	1.07612e-05
51-29	Car	-9.27251e-07	-3.21404e-07	7.15593e-08	4.04828e-07	9.04761e-07	1.81731e-06	3.62217e-06	7.09761e-06	1.24272e-05	2.22913e-05	3.51507e-05	4.08186e-05	4.75751e-05	4.01247e-05	2.369e-05	1.23989e-05	9.04961e-06	8.33535e-06	8.19046e-06	8.22714e-06	8.38573e-06	8.6077e-06	8.90357e-06	9.24644e-06	9.59873e-06	9.91817e-06	1.01413e-05	1.02552e-05	1.02829e-05	1.02617e-05	1.02296e-05	1.02e-05	1.01645e-05	1.01124e-05	1.00048e-05	9.70378e-06	9.26118e-06	8.87333e-06	8.57707e-06	8.3576e-06	8.24958e-06	8.19287e-06	8.13497e-06	7.97067e-06	7.67777e-06	7.19037e-06	6.64533e-06	6.01613e-06
51-31	Car+PGM	1.00238e-08	7.49481e-07	1.18709e-06	1.59932e-06	2.21922e-06	3.36946e-06	5.86299e-06	1.04115e-05	1.85596e-05	3.34345e-05	4.70696e-05	6.50522e-05	7.36663e-05	4.91823e-05	3.18778e-05	2.27281e-05	2.01526e-05	1.98268e-05	2.04539e-05	2.17651e-05	2.37147e-05	2.61019e-05	2.87892e-05	3.17323e-05	3.47865e-05	3.76724e-05	3.98802e-05	3.81184e-05	3.53619e-05	3.42316e-05	3.22553e-05	2.83744e-05	2.55861e-05	2.30177e-05	2.05969e-05	1.99063e-05	1.97269e-05	2.06327e-05	2.31432e-05	2.63039e-05	2.63736e-05	2.42251e-05	2.20134e-05	2.00918e-05	1.8319e-05	1.66972e-05	1.52266e-05	1.38229e-05
51-32	Psy	-1.33784e-06	-6.36084e-07	-1.80078e-07	2.31549e-07	7.89027e-07	1.70424e-06	3.44878e-06	5.98437e-06	8.89983e-06	1.38149e-05	1.54626e-05	1.52178e-05	1.44217e-05	1.03019e-05	7.13037e-06	5.83539e-06	5.17243e-06	4.31581e-06	3.74743e-06	3.7707e-06	3.96163e-06	4.12818e-06	4.52764e-06	5.07481e-06	5.57147e-06	5.68467e-06	5.79774e-06	5.74248e-06	5.83471e-06	6.06663e-06	6.37394e-06	6.79257e-06	7.3239e-06	8.15399e-06	9.30659e-06	1.0896e-05	1.28852e-05	1.52619e-05	1.80021e-05	2.10477e-05	2.42935e-05	2.73624e-05	2.80924e-05	2.03542e-05	1.61119e-05	1.3941e-05	1.36377e-05	1.3224e-05
51-34	Psy+PGM	-1.21262e-06	-6.22468e-07	-2.26026e-07	1.27723e-07	7.9565e-07	1.96834e-06	4.33533e-06	8.00859e-06	1.4265e-05	2.12097e-05	2.45203e-05	2.62756e-05	2.56111e-05	2.14818e-05	1.84865e-05	1.52911e-05	1.45585e-05	1.56543e-05	1.66332e-05	1.8151e-05	2.05152e-05	2.36923e-05	2.75707e-05	3.20414e-05	3.6813e-05	3.94772e-05	4.12744e-05	4.38646e-05	4.6727e-05	4.93695e-05	5.19133e-05	5.3442e-05	5.18545e-05	4.63547e-05	4.0156e-05	3.69476e-05	3.3672e-05	2.91368e-05	3.00807e-05	3.01038e-05	2.88599e-05	2.7433e-05	2.58949e-05	2.40577e-05	2.22411e-05	2.06444e-05	1.9342e-05	1.83953e-05
51-35	AP	-5.8596e-07	-1.49085e-07	1.90598e-07	5.09592e-07	1.05825e-06	2.03767e-06	3.9649e-06	7.57539e-06	1.3541e-05	2.35425e-05	3.46564e-05	4.87314e-05	8.01968e-05	9.71476e-05	9.21239e-05	0.000112423	0.000112093	0.000110626	4.40681e-05	1.62229e-05	1.15642e-05	1.04789e-05	1.05203e-05	1.10645e-05	1.18947e-05	1.27645e-05	1.3297e-05	1.29496e-05	1.19564e-05	1.1118e-05	1.0567e-05	1.02827e-05	1.01232e-05	1.00906e-05	1.01668e-05	1.02512e-05	1.02993e-05	1.0242e-05	9.98348e-06	9.61169e-06	9.21326e-06	8.71159e-06	8.08399e-06	7.27977e-06	6.42191e-06	5.61659e-06	4.89378e-06	4.31379e-06
51-37	AP+PGM	-1.49905e-05	-1.4057e-05	-1.35374e-05	-1.34581e-05	-1.31182e-05	-1.21002e-05	-9.9581e-06	-5.03173e-06	3.72244e-06	2.48011e-05	5.06111e-05	8.69174e-05	9.66556e-05	0.000105539	9.55028e-05	5.01559e-05	3.56756e-05	2.75689e-05	2.43455e-05	2.31038e-05	2.2797e-05	2.314e-05	2.35796e-05	2.39947e-05	2.38994e-05	2.43152e-05	2.46686e-05	2.52342e-05	2.41224e-05	1.89736e-05	1.71149e-05	1.55796e-05	1.2578e-05	7.60621e-06	5.05893e-06	3.83532e-06	3.02941e-06	2.72629e-06	2.57744e-06	2.56655e-06	2.71084e-06	3.17218e-06	3.70532e-06	4.4494e-06	5.40967e-06	7.32272e-06	9.90479e-06	1.31345e-05
51-38	B-gluc	-1.0029e-06	-5.22416e-07	-1.19601e-07	2.1535e-07	9.98417e-07	2.29982e-06	4.9556e-06	1.01443e-05	1.80409e-05	3.12037e-05	3.7273e-05	2.75067e-05	2.69854e-05	2.24034e-05	1.76911e-05	1.69619e-05	1.61925e-05	1.58369e-05	1.59288e-05	1.62748e-05	1.70255e-05	1.80078e-05	1.914e-05	2.04336e-05	2.18683e-05	2.33851e-05	2.527e-05	2.69028e-05	2.88313e-05	3.09676e-05	3.30394e-05	3.54563e-05	3.76551e-05	3.79309e-05	3.89868e-05	4.0156e-05	4.11651e-05	4.16325e-05	4.13807e-05	4.04157e-05	3.89934e-05	3.66647e-05	3.31503e-05	2.72491e-05	1.73015e-05	1.35928e-05	1.14804e-05	1.01088e-05
51-40	B-gluc+PGM	-1.3555e-06	-8.52425e-07	-4.35526e-07	-1.27825e-08	6.7889e-07	1.93567e-06	4.56081e-06	9.69817e-06	1.8381e-05	3.61509e-05	5.02412e-05	4.79764e-05	4.95684e-05	3.88962e-05	3.08016e-05	2.92591e-05	2.92402e-05	2.99948e-05	3.13859e-05	3.35864e-05	3.67185e-05	4.05925e-05	4.53151e-05	5.05611e-05	5.66173e-05	6.30011e-05	6.94929e-05	7.45044e-05	7.73307e-05	7.68088e-05	5.34183e-05	4.85048e-05	4.95854e-05	5.1673e-05	5.25458e-05	5.19373e-05	4.94438e-05	4.45912e-05	3.68881e-05	2.77017e-05	1.98437e-05	1.57648e-05	1.39261e-05	1.28674e-05	1.22646e-05	1.21253e-05	1.22137e-05	1.24068e-05
51-41	XOS	-1.03515e-06	-5.05241e-07	-1.5113e-07	2.12331e-07	7.9923e-07	1.85423e-06	3.9111e-06	7.77254e-06	1.39428e-05	2.46289e-05	3.95272e-05	4.61845e-05	5.64171e-05	6.98151e-05	7.96562e-05	9.72378e-05	0.000111209	0.000113742	0.000112373	0.000113419	0.000106092	3.20066e-05	2.06281e-05	1.58074e-05	1.33549e-05	1.26333e-05	1.2828e-05	1.28575e-05	1.27827e-05	1.27131e-05	1.25201e-05	1.22319e-05	1.18772e-05	1.1546e-05	1.12074e-05	1.07805e-05	1.03187e-05	9.9524e-06	9.72258e-06	9.60173e-06	9.54062e-06	9.49295e-06	9.42978e-06	9.27271e-06	9.07672e-06	8.8244e-06	8.47893e-06	8.10549e-06
51-43	XOS+PGM	-1.19975e-06	-5.70359e-07	-1.48785e-07	2.45891e-07	8.96006e-07	2.13188e-06	4.66828e-06	9.13452e-06	1.7782e-05	3.58857e-05	4.85521e-05	6.48912e-05	8.91887e-05	9.88008e-05	0.000114417	0.000127056	0.00013156	0.00012884	0.000132399	0.000125089	4.64724e-05	3.7468e-05	3.50805e-05	3.53759e-05	3.69333e-05	3.87523e-05	3.89167e-05	3.84542e-05	3.80706e-05	3.59261e-05	3.09568e-05	2.48687e-05	2.06037e-05	1.72911e-05	1.44247e-05	1.18755e-05	1.05579e-05	9.98847e-06	9.7292e-06	9.60823e-06	9.50968e-06	9.45733e-06	9.4595e-06	9.48102e-06	9.56476e-06	9.63624e-06	9.71699e-06	9.89626e-06
51-44	GOS	-1.29811e-06	-7.88897e-07	-3.99523e-07	-3.36993e-08	5.84869e-07	1.72025e-06	4.00029e-06	8.59768e-06	1.59574e-05	3.04491e-05	5.60615e-05	7.98272e-05	0.000123667	0.000158711	0.00015622	0.000165342	0.000121781	7.47267e-05	2.40665e-05	1.54173e-05	1.19286e-05	1.0687e-05	1.04583e-05	1.05651e-05	1.07828e-05	1.10481e-05	1.11234e-05	1.09999e-05	1.0588e-05	9.99551e-06	9.36157e-06	8.86135e-06	8.45464e-06	8.11332e-06	7.91467e-06	7.71974e-06	7.57578e-06	7.47259e-06	7.38808e-06	7.29098e-06	7.1223e-06	6.87807e-06	6.61746e-06	6.29578e-06	5.93511e-06	5.5561e-06	5.07586e-06	4.53535e-06
51-46	GOS+PGM	-2.45609e-06	-1.76689e-06	-1.30179e-06	-9.01682e-07	-1.98836e-07	1.06393e-06	3.68808e-06	9.04304e-06	1.7949e-05	3.99582e-05	6.70936e-05	0.000120139	0.000175266	0.000160493	0.000180645	0.000141307	0.000119968	3.62234e-05	2.38731e-05	2.07974e-05	2.02918e-05	2.07612e-05	2.16511e-05	2.26656e-05	2.35099e-05	2.3792e-05	2.40174e-05	2.40622e-05	2.55481e-05	2.50352e-05	2.45805e-05	2.20571e-05	1.83248e-05	1.60071e-05	1.49275e-05	1.42712e-05	1.37448e-05	1.31273e-05	1.21417e-05	1.08474e-05	9.76748e-06	9.25546e-06	9.13882e-06	9.1432e-06	9.23269e-06	9.39051e-06	9.52267e-06	9.68515e-06
51-47	Control	-3.39561e-06	-2.71843e-06	-2.31442e-06	-2.01722e-06	-1.64529e-06	-1.17335e-06	-3.82748e-07	8.68009e-07	2.09128e-06	4.37585e-06	7.06922e-06	1.01464e-05	1.00081e-05	5.37749e-06	2.90114e-06	1.53713e-06	1.99461e-08	-2.31915e-08	3.39944e-07	3.95841e-07	3.73549e-07	1.88555e-07	-1.0096e-08	-1.08145e-07	-1.66787e-07	-2.18433e-07	-2.56668e-07	-2.70858e-07	-2.90154e-07	-2.94099e-07	-3.33396e-07	-3.274e-07	-3.34274e-07	-3.16441e-07	-2.63002e-07	-1.79817e-07	-9.6218e-08	3.57536e-08	1.82288e-07	3.58464e-07	5.67365e-07	8.32165e-07	1.10337e-06	1.42143e-06	1.76671e-06	2.12155e-06	2.45227e-06	2.73612e-06
52-2	PGM	-8.16897e-06	-7.74703e-06	-7.64498e-06	-7.24039e-06	-6.6801e-06	-5.75685e-06	-4.11483e-06	-1.30503e-06	3.77815e-06	1.15049e-05	9.96424e-06	8.04113e-06	1.09259e-05	8.03769e-06	4.07438e-06	3.2671e-06	3.24673e-06	3.91256e-06	4.91895e-06	6.35504e-06	8.27511e-06	1.12142e-05	1.44238e-05	1.75865e-05	1.94478e-05	1.55227e-05	1.5837e-05	1.70208e-05	1.91813e-05	2.21387e-05	2.58535e-05	2.98874e-05	4.49951e-06	2.49638e-05	2.89236e-05	2.86298e-05	1.71096e-05	1.10726e-05	5.95521e-06	7.81661e-06	9.90004e-06	9.15471e-06	5.502e-06	2.4916e-06	5.85711e-07	-7.09448e-07	-1.56875e-06	-2.3035e-06
52-5	PecC	4.12713e-07	5.72344e-07	7.33308e-07	1.03045e-06	1.5443e-06	2.55082e-06	4.67471e-06	9.10045e-06	1.77449e-05	2.08481e-05	2.58701e-05	2.82619e-05	2.81457e-05	2.77184e-05	1.94112e-05	1.52235e-05	8.10455e-06	7.70751e-06	8.50484e-06	9.81624e-06	1.16416e-05	1.4047e-05	1.72522e-05	2.11054e-05	2.60034e-05	3.1985e-05	3.9265e-05	4.79017e-05	5.78675e-05	6.81501e-05	7.73874e-05	7.66866e-05	4.0376e-05	1.90645e-05	1.44335e-05	1.19343e-05	9.93579e-06	9.0005e-06	8.6798e-06	8.58585e-06	8.58932e-06	8.5684e-06	8.57247e-06	8.60398e-06	8.63649e-06	8.64965e-06	8.70103e-06	8.79162e-06
52-7	PecC+PGM	2.73611e-07	6.34785e-07	9.36729e-07	1.34142e-06	1.99738e-06	3.37982e-06	6.46191e-06	1.313e-05	2.46764e-05	3.46752e-05	3.76064e-05	4.10155e-05	4.36676e-05	4.19031e-05	3.18764e-05	1.99687e-05	2.02485e-05	2.196e-05	2.52955e-05	2.99338e-05	3.61198e-05	4.42929e-05	5.42985e-05	6.62109e-05	7.92362e-05	9.20613e-05	0.000102067	0.000104744	8.39189e-05	4.76027e-05	3.93162e-05	3.82633e-05	3.8661e-05	3.94957e-05	3.90532e-05	3.71118e-05	3.63646e-05	3.51745e-05	3.33706e-05	3.22663e-05	3.11692e-05	2.91023e-05	2.57842e-05	2.2535e-05	1.99757e-05	1.81989e-05	1.6997e-05	1.63498e-05
52-11	Xyl	-5.95848e-07	-2.9857e-07	-2.46617e-08	3.12646e-07	8.37578e-07	1.76434e-06	3.38537e-06	5.43138e-06	8.91831e-06	1.31379e-05	1.75791e-05	1.89081e-05	1.45517e-05	1.35638e-05	1.32131e-05	1.52686e-05	1.40424e-05	1.40612e-05	1.50866e-05	1.60964e-05	1.68543e-05	1.72758e-05	1.7355e-05	1.70554e-05	1.65197e-05	1.59263e-05	1.55303e-05	1.54715e-05	1.55537e-05	1.58958e-05	1.65048e-05	1.73732e-05	1.85372e-05	2.00566e-05	2.19697e-05	2.42669e-05	2.6992e-05	2.99074e-05	3.29165e-05	3.563e-05	3.66429e-05	3.57587e-05	3.52146e-05	3.37516e-05	3.00526e-05	2.67232e-05	1.85762e-05	1.51619e-05
52-13	Xyl+PGM	-5.40132e-07	-1.2669e-07	2.11572e-07	6.03387e-07	1.23502e-06	2.32593e-06	4.16526e-06	8.0669e-06	1.53332e-05	2.58526e-05	2.80485e-05	3.14737e-05	3.24312e-05	3.25748e-05	2.46177e-05	2.29721e-05	2.40811e-05	2.63313e-05	2.82442e-05	3.03527e-05	3.31656e-05	3.67914e-05	4.04172e-05	4.35609e-05	4.03683e-05	3.76523e-05	3.81144e-05	3.9376e-05	4.14595e-05	4.40024e-05	4.70889e-05	5.04916e-05	5.40092e-05	5.75702e-05	6.11171e-05	6.39259e-05	6.4412e-05	5.42253e-05	4.85255e-05	4.80926e-05	4.70994e-05	4.49831e-05	4.01468e-05	3.60747e-05	3.32121e-05	3.01461e-05	2.39925e-05	1.88582e-05
52-14	InuD	-4.67692e-05	-4.05685e-05	-3.39445e-05	-2.94512e-05	-2.50218e-05	-1.87846e-05	-1.35865e-05	-8.75221e-06	-3.1087e-06	3.99945e-06	1.05858e-05	9.84068e-06	7.68881e-06	1.30384e-05	1.73133e-05	1.44421e-05	1.19434e-05	1.24326e-05	1.35604e-05	1.48068e-05	1.64837e-05	1.75618e-05	1.81679e-05	1.9119e-05	2.04787e-05	2.21481e-05	2.42333e-05	2.68643e-05	2.98747e-05	3.31865e-05	3.80551e-05	4.27376e-05	4.71559e-05	4.87648e-05	4.90177e-05	4.82574e-05	4.61018e-05	4.13738e-05	3.46145e-05	2.77422e-05	2.24017e-05	1.77929e-05	1.31115e-05	5.74436e-06	4.72798e-06	3.91794e-06	2.66771e-06	2.50008e-06
52-16	InuD+PGM	7.86189e-08	2.42012e-07	4.63798e-07	8.04608e-07	1.46846e-06	2.6993e-06	4.81982e-06	9.04141e-06	1.82686e-05	3.06443e-05	2.9e-05	3.08156e-05	3.30809e-05	3.77923e-05	3.73423e-05	3.83218e-05	3.90474e-05	4.00917e-05	4.14681e-05	4.39846e-05	4.76425e-05	5.21767e-05	5.70277e-05	6.2089e-05	6.70115e-05	6.90266e-05	7.09379e-05	7.42396e-05	7.62334e-05	7.68458e-05	7.59924e-05	7.4271e-05	7.1776e-05	6.85649e-05	6.42575e-05	5.87086e-05	4.98709e-05	3.16746e-05	2.74792e-05	2.25968e-05	1.68581e-05	1.42949e-05	1.30267e-05	1.22925e-05	1.22878e-05	1.23896e-05	1.25807e-05	1.3037e-05
52-17	InuHP	-2.63075e-07	1.06513e-07	3.61178e-07	7.55714e-07	1.38218e-06	2.51956e-06	4.54102e-06	7.42888e-06	1.17786e-05	1.8613e-05	2.69623e-05	3.13502e-05	2.76776e-05	3.65402e-05	4.02322e-05	3.81187e-05	3.38263e-05	3.00593e-05	2.66682e-05	2.61938e-05	2.88921e-05	3.27872e-05	3.66234e-05	3.94803e-05	4.11823e-05	4.20959e-05	4.28484e-05	4.34335e-05	4.41142e-05	4.4848e-05	4.58272e-05	4.65918e-05	4.65735e-05	4.50485e-05	4.17819e-05	3.74451e-05	3.26925e-05	2.81422e-05	2.39456e-05	2.05179e-05	1.76863e-05	1.53913e-05	1.35245e-05	1.20033e-05	1.08423e-05	9.43795e-06	8.14824e-06	7.7863e-06
52-19	InuHP+PGM	-4.34322e-07	-4.36499e-08	3.10825e-07	7.37274e-07	1.48048e-06	2.89776e-06	5.41435e-06	1.02024e-05	2.11795e-05	3.61733e-05	3.63232e-05	4.25593e-05	4.91061e-05	5.73179e-05	5.84132e-05	5.73508e-05	5.23405e-05	5.02542e-05	5.15339e-05	5.46085e-05	5.81748e-05	6.19627e-05	6.49935e-05	6.71248e-05	6.82263e-05	6.86426e-05	6.76684e-05	6.45278e-05	6.2672e-05	5.98614e-05	5.65656e-05	5.30746e-05	4.96663e-05	4.63655e-05	4.33568e-05	4.0299e-05	3.68213e-05	3.24384e-05	2.59551e-05	2.02083e-05	1.81444e-05	1.65141e-05	1.51535e-05	1.38632e-05	1.27312e-05	1.18946e-05	1.12344e-05	1.08353e-05
52-20	PecA	5.93949e-07	9.47512e-07	1.26961e-06	1.67366e-06	2.32112e-06	3.49115e-06	5.68121e-06	9.34396e-06	1.24764e-05	1.85776e-05	2.46926e-05	2.37801e-05	1.5559e-05	1.23148e-05	1.19336e-05	1.18468e-05	1.16286e-05	1.09919e-05	1.10001e-05	1.28182e-05	1.5681e-05	1.95862e-05	2.47585e-05	3.16155e-05	4.03955e-05	5.17831e-05	6.71805e-05	8.50343e-05	0.000101178	9.4508e-05	2.59998e-05	1.85454e-05	1.43972e-05	1.1557e-05	9.54213e-06	7.79975e-06	6.70548e-06	6.31114e-06	6.05334e-06	5.97839e-06	5.92391e-06	5.85519e-06	5.86166e-06	5.84429e-06	5.86321e-06	5.89757e-06	5.90237e-06	5.95925e-06
52-22	PecA+PGM	3.92363e-07	7.32137e-07	1.0409e-06	1.43273e-06	2.08472e-06	3.31268e-06	5.78892e-06	9.7907e-06	1.59904e-05	2.396e-05	2.9477e-05	3.0631e-05	2.95883e-05	2.59056e-05	2.08659e-05	1.89024e-05	2.05257e-05	2.38061e-05	2.84422e-05	3.46303e-05	4.22558e-05	5.22488e-05	6.41449e-05	7.71801e-05	9.0382e-05	0.000100331	0.00011127	0.000104901	5.27159e-05	4.382e-05	4.1813e-05	3.88724e-05	3.66838e-05	3.56069e-05	3.44012e-05	3.29875e-05	3.15718e-05	2.983e-05	2.79081e-05	2.50245e-05	2.21754e-05	1.92578e-05	1.64775e-05	1.44897e-05	1.30761e-05	1.22042e-05	1.19454e-05	1.2089e-05
52-23	AG	-3.03038e-07	3.80071e-08	-9.29736e-09	-1.59875e-07	-5.73966e-07	3.8059e-07	4.46936e-06	6.8745e-06	1.07763e-05	1.50971e-05	1.6154e-05	1.57078e-05	1.09941e-05	1.12183e-05	1.06451e-05	8.09583e-06	7.37281e-06	7.27567e-06	7.36968e-06	7.65105e-06	8.09448e-06	8.77753e-06	9.64402e-06	1.07481e-05	1.20797e-05	1.37417e-05	1.57157e-05	1.80334e-05	2.06119e-05	2.35567e-05	2.66276e-05	2.96332e-05	3.25212e-05	3.50265e-05	3.64392e-05	3.47317e-05	3.0278e-05	2.71249e-05	2.50994e-05	2.40957e-05	2.443e-05	2.56436e-05	2.73968e-05	2.95207e-05	3.18395e-05	3.41426e-05	3.64505e-05	3.85506e-05
52-25	AG+PGM	-2.0227e-06	-6.65174e-07	-6.65295e-07	-1.04933e-07	9.62977e-07	2.56815e-06	4.90968e-06	9.43935e-06	1.8447e-05	2.9202e-05	2.70135e-05	2.97482e-05	2.67689e-05	2.17284e-05	2.058e-05	2.04967e-05	2.17065e-05	2.39375e-05	2.7058e-05	3.13067e-05	3.68343e-05	4.37e-05	5.09212e-05	5.32077e-05	5.99562e-05	6.83157e-05	7.60408e-05	8.11697e-05	7.96788e-05	7.41703e-05	5.27771e-05	5.01519e-05	5.16275e-05	5.31883e-05	5.34623e-05	5.1271e-05	4.62659e-05	4.09866e-05	3.82061e-05	3.67498e-05	3.49821e-05	3.24475e-05	3.03354e-05	2.96635e-05	2.99246e-05	3.04553e-05	3.08495e-05	3.1095e-05
52-26	Fur	-5.01722e-07	-3.21123e-07	-2.66437e-08	3.54697e-07	9.65451e-07	1.95154e-06	3.49779e-06	5.77055e-06	9.55123e-06	1.30566e-05	1.13964e-05	7.25543e-06	5.84701e-06	5.14736e-06	4.29422e-06	3.33775e-06	2.52531e-06	2.09679e-06	1.76086e-06	1.55343e-06	1.46208e-06	1.4698e-06	1.47249e-06	1.51456e-06	1.58538e-06	1.7047e-06	1.85379e-06	2.02928e-06	2.26567e-06	2.55942e-06	2.94861e-06	3.42442e-06	3.97873e-06	4.61372e-06	5.40136e-06	6.30051e-06	7.31261e-06	8.48564e-06	9.59232e-06	1.09736e-05	1.23842e-05	1.37816e-05	1.51069e-05	1.60748e-05	1.66501e-05	1.67943e-05	1.66839e-05	1.65179e-05
52-28	Fur+PGM	-1.86977e-07	1.04203e-07	3.87361e-07	7.84387e-07	1.49948e-06	2.73365e-06	5.0106e-06	9.77219e-06	1.80252e-05	2.38096e-05	2.13548e-05	2.14113e-05	1.70495e-05	1.49174e-05	1.35282e-05	1.31861e-05	1.33241e-05	1.53466e-05	1.71315e-05	1.91183e-05	2.12407e-05	2.36239e-05	2.50977e-05	2.42833e-05	2.47559e-05	2.56923e-05	2.72228e-05	2.95007e-05	3.24304e-05	3.58231e-05	3.97524e-05	4.40259e-05	4.83115e-05	5.06719e-05	4.83579e-05	2.42983e-05	2.15291e-05	2.18054e-05	2.23096e-05	2.2566e-05	2.21389e-05	2.10102e-05	1.93637e-05	1.72833e-05	1.51009e-05	1.31164e-05	1.15001e-05	1.03491e-05
52-29	Car	7.9337e-07	1.0996e-06	1.37898e-06	1.71732e-06	2.28092e-06	3.32712e-06	5.22693e-06	8.1346e-06	1.36667e-05	2.21932e-05	2.95388e-05	3.28148e-05	3.45877e-05	3.23707e-05	2.86504e-05	2.09256e-05	1.34566e-05	8.93635e-06	7.16674e-06	6.38943e-06	6.12147e-06	5.99668e-06	5.88566e-06	5.82149e-06	5.80649e-06	5.84305e-06	5.89834e-06	5.99811e-06	6.16815e-06	6.36425e-06	6.65083e-06	6.9962e-06	7.39908e-06	7.86645e-06	8.42937e-06	9.06739e-06	9.7876e-06	1.05933e-05	1.12188e-05	1.17705e-05	1.1954e-05	1.18516e-05	1.18367e-05	1.18674e-05	1.19857e-05	1.20559e-05	1.18628e-05	1.1146e-05
52-31	Car+PGM	7.36365e-07	9.52441e-07	1.19683e-06	1.59327e-06	2.35452e-06	3.77091e-06	6.64219e-06	1.26176e-05	2.27263e-05	3.43762e-05	4.22478e-05	5.28824e-05	5.54486e-05	5.15338e-05	4.04836e-05	2.6912e-05	2.16536e-05	2.01309e-05	2.03853e-05	2.16293e-05	2.32913e-05	2.51276e-05	2.71522e-05	2.90702e-05	2.83908e-05	2.65154e-05	2.63236e-05	2.65593e-05	2.73578e-05	2.8487e-05	2.97834e-05	3.04354e-05	3.07177e-05	3.00988e-05	2.84584e-05	2.66145e-05	2.47761e-05	2.287e-05	2.12454e-05	2.08329e-05	2.16115e-05	2.30033e-05	2.41862e-05	2.45486e-05	2.31156e-05	1.96437e-05	1.602e-05	1.33294e-05
52-32	Psy	-1.7791e-08	3.58194e-07	7.22017e-07	1.22255e-06	2.04254e-06	3.52211e-06	5.60869e-06	8.48998e-06	1.28849e-05	1.69076e-05	1.74827e-05	1.63588e-05	1.51048e-05	1.15355e-05	8.68364e-06	6.78773e-06	6.02013e-06	6.37901e-06	6.64007e-06	6.99483e-06	7.91922e-06	9.05159e-06	1.00652e-05	1.09424e-05	1.15978e-05	1.18498e-05	1.2065e-05	1.30707e-05	1.48351e-05	1.72597e-05	2.03161e-05	2.38558e-05	2.72918e-05	2.67652e-05	1.98198e-05	1.61045e-05	1.28917e-05	1.16607e-05	1.20241e-05	1.23854e-05	1.24795e-05	1.22716e-05	1.20359e-05	1.18855e-05	1.17934e-05	1.17105e-05	1.1536e-05	1.13071e-05
52-34	Psy+PGM	-3.22355e-07	6.44921e-08	4.13077e-07	8.78276e-07	1.65709e-06	2.99504e-06	5.35109e-06	1.01152e-05	1.8342e-05	2.34378e-05	2.54646e-05	3.05553e-05	2.52777e-05	1.87921e-05	1.60678e-05	1.56245e-05	1.70981e-05	1.87138e-05	2.12645e-05	2.47759e-05	2.9018e-05	3.33296e-05	3.64862e-05	3.5074e-05	3.49774e-05	3.62255e-05	3.77472e-05	3.86497e-05	4.0457e-05	4.32142e-05	4.67667e-05	5.06053e-05	5.35858e-05	4.91542e-05	3.16006e-05	2.47435e-05	2.52249e-05	2.73124e-05	2.90614e-05	3.07022e-05	3.18882e-05	3.17472e-05	3.0023e-05	2.73005e-05	2.45101e-05	2.23524e-05	2.07538e-05	1.95446e-05
52-35	AP	-0.000179802	-0.000117003	-8.26982e-05	-7.22824e-05	-8.08811e-05	-6.15747e-05	-4.272e-05	-4.66279e-05	-4.00679e-05	-3.25517e-05	-1.56407e-05	-1.31154e-05	-8.5769e-06	-4.3541e-05	-0.000133186	-0.000158271	-1.73615e-05	5.63575e-06	7.45153e-06	8.06103e-06	8.15233e-06	8.07992e-06	7.88409e-06	7.70877e-06	7.56678e-06	7.4689e-06	7.37712e-06	7.23618e-06	7.11155e-06	6.91282e-06	6.61057e-06	6.09664e-06	5.577e-06	5.18999e-06	4.94424e-06	4.77335e-06	4.65969e-06	4.54922e-06	4.19909e-06	3.8855e-06	3.40739e-06	2.81417e-06	2.18558e-06	1.32742e-06	8.67714e-07	2.48961e-07	-2.41832e-07	-6.19183e-07
52-37	AP+PGM	-1.65703e-07	1.9926e-07	5.06018e-07	1.03574e-06	2.01947e-06	3.7561e-06	7.09033e-06	1.47469e-05	2.99023e-05	4.95355e-05	6.91301e-05	8.04886e-05	7.97646e-05	6.32575e-05	3.18455e-05	2.46055e-05	2.36929e-05	2.38978e-05	2.47323e-05	2.61825e-05	2.80658e-05	3.01997e-05	3.25158e-05	3.48545e-05	3.25293e-05	3.13481e-05	3.19945e-05	3.18335e-05	3.1625e-05	3.14245e-05	3.04591e-05	2.87652e-05	2.61747e-05	2.35074e-05	2.20566e-05	2.10944e-05	2.03015e-05	2.01821e-05	2.03845e-05	2.1431e-05	2.23336e-05	2.22858e-05	2.10957e-05	1.85108e-05	1.58808e-05	1.36226e-05	1.1554e-05	9.8726e-06
52-38	B-gluc	1.97957e-08	2.99491e-07	6.56931e-07	1.19311e-06	2.15791e-06	3.89885e-06	6.94736e-06	1.14445e-05	1.8701e-05	3.09371e-05	2.816e-05	2.75443e-05	2.4043e-05	1.89959e-05	1.8882e-05	1.84289e-05	1.822e-05	1.84529e-05	1.89562e-05	1.97626e-05	2.08376e-05	2.21984e-05	2.38214e-05	2.57764e-05	2.81664e-05	3.09616e-05	3.44227e-05	3.84657e-05	4.20957e-05	4.58687e-05	4.93537e-05	5.37337e-05	5.90967e-05	6.30336e-05	6.45445e-05	6.32114e-05	5.86293e-05	4.92796e-05	2.84103e-05	1.27452e-05	9.8753e-06	8.58057e-06	8.00013e-06	7.73014e-06	7.68039e-06	7.5628e-06	7.2869e-06	7.01124e-06
52-40	B-gluc+PGM	7.22671e-07	9.76863e-07	1.32973e-06	1.9175e-06	3.03586e-06	5.03128e-06	8.84942e-06	1.7095e-05	3.15801e-05	3.65373e-05	4.24388e-05	4.3504e-05	3.67784e-05	3.61189e-05	3.39787e-05	3.27313e-05	3.41437e-05	3.63129e-05	3.92802e-05	4.32663e-05	4.77707e-05	5.15106e-05	5.56313e-05	6.1059e-05	6.67057e-05	7.37938e-05	8.09293e-05	8.72467e-05	9.14876e-05	9.1579e-05	9.14331e-05	9.22926e-05	9.3196e-05	8.57552e-05	4.69316e-05	2.58019e-05	2.04746e-05	1.79824e-05	1.66834e-05	1.59902e-05	1.55815e-05	1.52601e-05	1.49766e-05	1.46795e-05	1.42993e-05	1.38775e-05	1.33628e-05	1.28096e-05
52-41	XOS	4.62278e-07	6.84299e-07	1.00614e-06	1.5777e-06	2.6444e-06	4.56562e-06	8.00314e-06	1.28018e-05	2.20903e-05	3.47929e-05	3.58492e-05	4.42255e-05	5.41777e-05	6.21653e-05	7.36544e-05	8.75551e-05	0.000101518	0.000110305	0.000107271	0.000102621	9.55287e-05	6.748e-05	1.69631e-05	1.30311e-05	1.20806e-05	1.17808e-05	1.17087e-05	1.17571e-05	1.18756e-05	1.20093e-05	1.21429e-05	1.22492e-05	1.22046e-05	1.20884e-05	1.18976e-05	1.15769e-05	1.118e-05	1.06796e-05	1.00377e-05	9.57978e-06	9.22954e-06	8.91605e-06	8.71725e-06	8.53713e-06	8.36678e-06	8.22841e-06	8.01267e-06	7.82205e-06
52-43	XOS+PGM	6.88402e-07	8.7091e-07	1.18174e-06	1.75511e-06	2.87929e-06	5.02104e-06	8.80984e-06	1.7131e-05	3.36041e-05	4.56179e-05	5.49561e-05	7.62319e-05	8.17501e-05	9.45808e-05	0.000109475	0.000120243	0.000123548	0.000119643	0.000117127	0.000107215	4.75498e-05	3.09103e-05	2.91732e-05	2.93552e-05	2.97568e-05	2.99085e-05	2.83475e-05	2.64613e-05	2.60134e-05	2.57681e-05	2.54889e-05	2.48403e-05	2.40618e-05	2.30621e-05	2.20362e-05	2.10495e-05	2.03196e-05	1.98521e-05	1.9456e-05	1.92095e-05	1.88575e-05	1.85348e-05	1.7971e-05	1.72567e-05	1.70399e-05	1.68332e-05	1.6912e-05	1.71203e-05
52-44	GOS	-1.8832e-06	-1.31297e-06	-6.89914e-07	1.65674e-07	1.6032e-06	4.12869e-06	8.48786e-06	1.54963e-05	2.92523e-05	5.06714e-05	6.81189e-05	0.0001038	0.000135606	0.000131681	0.000154822	0.000124046	0.000102557	3.3712e-05	2.17105e-05	1.68098e-05	1.48099e-05	1.38939e-05	1.32827e-05	1.28008e-05	1.23514e-05	1.18702e-05	1.12713e-05	1.05021e-05	9.5972e-06	8.73241e-06	7.96787e-06	7.30065e-06	6.6922e-06	6.15826e-06	5.67406e-06	5.23832e-06	4.8934e-06	4.5845e-06	4.19355e-06	3.95539e-06	3.71859e-06	3.4722e-06	3.28072e-06	3.06956e-06	2.99998e-06	2.84017e-06	2.57302e-06	2.42498e-06
52-46	GOS+PGM	9.15987e-07	1.1091e-06	1.43109e-06	2.06353e-06	3.38192e-06	5.87472e-06	1.06219e-05	2.17717e-05	4.4687e-05	6.33888e-05	0.000106948	0.000154715	0.000163145	0.000180813	0.000150308	8.86162e-05	4.79527e-05	3.74683e-05	3.11881e-05	2.8007e-05	2.6369e-05	2.54071e-05	2.46305e-05	2.38947e-05	2.31821e-05	2.24778e-05	2.16821e-05	2.05511e-05	1.8123e-05	1.59102e-05	1.475e-05	1.40162e-05	1.35223e-05	1.29297e-05	1.24352e-05	1.18043e-05	1.13964e-05	1.096e-05	1.04858e-05	1.01989e-05	1.00335e-05	9.86651e-06	9.74818e-06	9.61892e-06	9.59011e-06	9.58919e-06	9.56938e-06	9.66947e-06
52-47	Control	-9.96901e-07	-7.28224e-07	-4.39512e-07	-1.41789e-08	6.24417e-07	1.78051e-06	2.78433e-06	3.54109e-06	4.93542e-06	6.02214e-06	6.33229e-06	6.6678e-06	6.83794e-06	3.66761e-06	2.85736e-06	4.20704e-06	2.56081e-06	1.99148e-06	1.68798e-06	1.14465e-06	7.11434e-07	6.00572e-07	5.95345e-07	6.64853e-07	7.7185e-07	9.32491e-07	1.11765e-06	1.34424e-06	1.5977e-06	1.95418e-06	2.37249e-06	2.88446e-06	3.45174e-06	4.129e-06	4.95427e-06	5.88808e-06	6.88038e-06	7.88273e-06	8.75943e-06	9.59582e-06	1.02776e-05	1.079e-05	1.12144e-05	1.14686e-05	1.13346e-05	1.031e-05	7.89543e-06	5.46514e-06
52-48	InuHSI	7.16115e-07	1.00493e-06	1.37987e-06	2.0272e-06	3.23461e-06	5.52775e-06	9.32689e-06	1.57531e-05	2.75079e-05	4.24309e-05	5.1206e-05	7.75501e-05	0.000104897	0.000128629	0.00011077	0.000114139	0.000106816	9.58857e-05	8.65536e-05	4.94437e-05	2.47493e-05	1.73173e-05	1.44202e-05	1.33171e-05	1.28827e-05	1.27742e-05	1.28044e-05	1.29306e-05	1.31412e-05	1.33983e-05	1.3672e-05	1.3932e-05	1.41735e-05	1.43362e-05	1.43774e-05	1.42088e-05	1.38603e-05	1.31795e-05	1.22733e-05	1.14963e-05	1.05897e-05	9.65005e-06	8.85012e-06	8.17274e-06	7.67609e-06	7.31208e-06	6.97631e-06	6.7831e-06
53-2	PecA+PCM	-7.83648e-06	-6.38822e-06	-5.10071e-06	-4.0607e-06	-3.09924e-06	-1.98745e-06	-3.97128e-07	2.26549e-06	5.64193e-06	9.61825e-06	1.17101e-05	1.10009e-05	1.15865e-05	1.31944e-05	1.07834e-05	9.28294e-06	7.46103e-06	7.50627e-06	7.65419e-06	7.83481e-06	7.94218e-06	8.40758e-06	9.50585e-06	1.10895e-05	1.28047e-05	1.40307e-05	1.64129e-05	1.97753e-05	2.37869e-05	2.85374e-05	3.41321e-05	4.01005e-05	4.8076e-05	5.66336e-05	6.54084e-05	7.25931e-05	7.76494e-05	8.08686e-05	5.46632e-05	2.79835e-05	2.16162e-05	1.97665e-05	1.87034e-05	1.81037e-05	1.71355e-05	1.53968e-05	1.40972e-05	1.33542e-05
53-3	PecA+PCM	-1.12994e-05	-8.84062e-06	-6.11485e-06	-4.79067e-06	-3.58701e-06	-2.18823e-06	-2.49839e-07	2.74156e-06	6.45383e-06	1.08781e-05	1.29733e-05	1.40635e-05	1.84255e-05	1.39577e-05	1.05081e-05	8.30048e-06	8.1732e-06	8.63611e-06	9.27774e-06	9.97113e-06	1.10637e-05	1.17595e-05	1.27334e-05	1.51666e-05	1.83492e-05	2.22308e-05	2.7011e-05	3.23201e-05	3.83508e-05	4.48757e-05	5.17183e-05	5.84891e-05	6.44084e-05	6.69765e-05	6.74527e-05	7.20341e-05	7.37631e-05	4.92656e-05	3.03203e-05	2.49757e-05	2.2875e-05	2.14516e-05	1.98912e-05	1.76738e-05	1.62069e-05	1.51972e-05	1.4264e-05	1.34039e-05
53-4	PecA+PCM	-1.35471e-05	-1.1813e-05	-9.86994e-06	-8.31214e-06	-7.00138e-06	-5.69544e-06	-4.06989e-06	-1.69992e-06	1.65382e-06	5.26462e-06	9.10252e-06	9.0801e-06	9.08093e-06	9.57629e-06	9.11596e-06	8.01847e-06	6.573e-06	5.21449e-06	5.29469e-06	5.59847e-06	6.06711e-06	6.80451e-06	7.76869e-06	9.36395e-06	1.14834e-05	1.39706e-05	1.62573e-05	1.92379e-05	2.33125e-05	2.81022e-05	3.3918e-05	4.06023e-05	4.81486e-05	5.65447e-05	6.52921e-05	7.4566e-05	8.3371e-05	8.6645e-05	4.26073e-05	2.57025e-05	2.21036e-05	2.01985e-05	1.88755e-05	1.81789e-05	1.709e-05	1.5102e-05	1.35027e-05	1.24438e-05
53-6	Xyl	-7.3277e-06	-6.51013e-06	-5.34552e-06	-4.28583e-06	-3.20657e-06	-1.78231e-06	3.09277e-07	3.62053e-06	9.24662e-06	1.53877e-05	1.61489e-05	1.12362e-05	1.10965e-05	8.55455e-06	8.32508e-06	8.6414e-06	8.70932e-06	8.65128e-06	8.64761e-06	8.6512e-06	8.61221e-06	8.64144e-06	8.8445e-06	9.21947e-06	9.69244e-06	1.01502e-05	1.04185e-05	1.0592e-05	1.09339e-05	1.15994e-05	1.23011e-05	1.32033e-05	1.44389e-05	1.59259e-05	1.78431e-05	2.00679e-05	2.26913e-05	2.58038e-05	2.92556e-05	3.29925e-05	3.69813e-05	4.09019e-05	4.43333e-05	4.68258e-05	4.55631e-05	3.07102e-05	1.49805e-05	1.21079e-05
53-7	Xyl	-8.09936e-06	-6.58195e-06	-5.26843e-06	-4.12723e-06	-2.92971e-06	-1.3649e-06	9.36439e-07	4.41989e-06	1.07105e-05	1.73117e-05	1.48935e-05	1.15786e-05	1.13258e-05	8.58015e-06	8.71605e-06	8.96343e-06	9.01378e-06	9.03562e-06	9.04635e-06	8.94181e-06	8.90807e-06	9.05993e-06	9.42085e-06	9.96278e-06	1.05773e-05	1.10168e-05	1.12363e-05	1.15259e-05	1.19314e-05	1.25096e-05	1.31781e-05	1.42042e-05	1.54514e-05	1.69926e-05	1.88918e-05	2.11645e-05	2.38397e-05	2.6939e-05	3.04339e-05	3.42905e-05	3.82659e-05	4.18819e-05	4.5145e-05	4.67575e-05	4.09217e-05	2.55679e-05	1.49151e-05	1.27451e-05
53-8	Xyl+PCM	-9.43817e-06	-7.85774e-06	-6.49775e-06	-5.32712e-06	-4.35513e-06	-3.28012e-06	-1.84268e-06	3.1824e-07	4.86527e-06	1.4391e-05	1.37629e-05	1.18905e-05	1.24904e-05	8.66449e-06	8.12174e-06	8.15223e-06	8.04498e-06	7.83794e-06	7.02681e-06	7.13845e-06	7.98061e-06	8.63488e-06	8.19033e-06	9.02251e-06	1.00464e-05	1.09448e-05	1.18484e-05	1.27237e-05	1.33824e-05	1.37471e-05	1.44679e-05	1.55541e-05	1.72534e-05	1.92974e-05	2.18477e-05	2.49646e-05	2.8826e-05	3.34183e-05	3.88273e-05	4.48419e-05	5.13542e-05	5.77854e-05	6.37826e-05	6.75422e-05	6.57061e-05	4.67887e-05	2.88189e-05	2.04288e-05
53-9	Xyl+PCM	-9.8053e-06	-8.33358e-06	-6.78147e-06	-5.52491e-06	-4.40292e-06	-3.19314e-06	-1.62143e-06	8.29329e-07	5.14909e-06	7.93461e-06	1.00391e-05	1.79908e-05	1.35314e-05	1.06192e-05	8.70385e-06	8.34058e-06	8.45761e-06	8.45122e-06	8.55818e-06	8.59418e-06	8.77047e-06	9.46186e-06	9.28098e-06	9.92326e-06	1.09415e-05	1.18475e-05	1.27455e-05	1.3786e-05	1.44887e-05	1.52455e-05	1.6105e-05	1.71313e-05	1.89539e-05	2.12091e-05	2.39474e-05	2.7319e-05	3.15188e-05	3.64165e-05	4.1934e-05	4.81315e-05	5.42833e-05	6.05405e-05	6.50877e-05	6.70906e-05	5.81214e-05	4.0813e-05	2.52259e-05	2.0548e-05
53-11	Xyl+PGM	-7.80121e-06	-6.49582e-06	-5.13761e-06	-3.97056e-06	-2.79941e-06	-1.28263e-06	1.12116e-06	5.80651e-06	1.5864e-05	2.6225e-05	2.26754e-05	2.63614e-05	1.84821e-05	1.61803e-05	1.66439e-05	1.58346e-05	1.71587e-05	1.85522e-05	1.97852e-05	2.04378e-05	2.28203e-05	2.54094e-05	2.82074e-05	3.15791e-05	3.45046e-05	3.66292e-05	3.81974e-05	4.02276e-05	3.60645e-05	3.41333e-05	3.45085e-05	3.5812e-05	3.7486e-05	3.93641e-05	4.17301e-05	4.40987e-05	4.67165e-05	4.93327e-05	5.20047e-05	5.43574e-05	5.61206e-05	5.65662e-05	5.59339e-05	5.00281e-05	3.96298e-05	3.35791e-05	2.94401e-05	2.33256e-05
53-12	Xyl+PGM	-6.78625e-06	-5.54451e-06	-4.20774e-06	-3.01337e-06	-1.76735e-06	3.18941e-10	2.99183e-06	9.32719e-06	2.25296e-05	2.39379e-05	2.67667e-05	2.72077e-05	1.84088e-05	1.90404e-05	1.81195e-05	1.77434e-05	1.9126e-05	2.12166e-05	2.15462e-05	2.3642e-05	2.62243e-05	2.91894e-05	3.22321e-05	3.51208e-05	3.74719e-05	3.93969e-05	4.19716e-05	4.06672e-05	3.70067e-05	3.73363e-05	3.84405e-05	3.9857e-05	4.15461e-05	4.34494e-05	4.54652e-05	4.76333e-05	4.96385e-05	5.17115e-05	5.37892e-05	5.53445e-05	5.59723e-05	5.56106e-05	5.32413e-05	4.36156e-05	3.69411e-05	3.21261e-05	2.87766e-05	2.35183e-05
53-13	B-gluc	-1.62237e-05	-1.2871e-05	-1.01372e-05	-7.9378e-06	-5.29635e-06	-3.09149e-06	1.68414e-07	5.44782e-06	1.4387e-05	2.77179e-05	2.04058e-05	2.09915e-05	1.53484e-05	1.18699e-05	1.15352e-05	1.11908e-05	1.09298e-05	1.0962e-05	1.15769e-05	1.25363e-05	1.3904e-05	1.32511e-05	1.41649e-05	1.54766e-05	1.69746e-05	1.82692e-05	1.96508e-05	2.12381e-05	2.30988e-05	2.51076e-05	2.7176e-05	2.91588e-05	3.09561e-05	3.25426e-05	3.42368e-05	3.57119e-05	3.70928e-05	3.80872e-05	3.93703e-05	4.04547e-05	4.15165e-05	4.25161e-05	4.31086e-05	4.33974e-05	4.29636e-05	4.18369e-05	3.97687e-05	3.62104e-05
53-14	B-gluc+PCM	-1.53713e-05	-1.04634e-05	-7.90231e-06	-6.24707e-06	-4.86663e-06	-3.39937e-06	-1.46994e-06	1.75642e-06	8.30872e-06	1.825e-05	2.69732e-05	2.29314e-05	1.69156e-05	1.13141e-05	1.2116e-05	1.3233e-05	1.33857e-05	1.42531e-05	1.62107e-05	1.37207e-05	1.43666e-05	1.48422e-05	1.55032e-05	1.63111e-05	1.73882e-05	1.88945e-05	2.04997e-05	2.24478e-05	2.46707e-05	2.73014e-05	3.03957e-05	3.36551e-05	3.72206e-05	4.11233e-05	4.3963e-05	4.8455e-05	5.58407e-05	6.37893e-05	7.17251e-05	7.90951e-05	8.58694e-05	9.08535e-05	9.28333e-05	9.04471e-05	8.24429e-05	6.80466e-05	4.64572e-05	2.05175e-05
53-15	B-gluc+PCM	-0.000214738	-5.84922e-05	-2.41698e-05	-1.81755e-05	-1.44784e-05	-1.14212e-05	-8.22459e-06	-3.68687e-06	4.25677e-06	1.12924e-05	2.58448e-05	1.85292e-05	1.39663e-05	7.52246e-06	8.135e-06	9.09398e-06	1.00214e-05	1.13518e-05	1.3428e-05	1.17903e-05	1.22771e-05	1.30743e-05	1.3856e-05	1.48919e-05	1.60475e-05	1.75818e-05	1.95738e-05	2.16621e-05	2.40231e-05	2.70715e-05	3.04069e-05	3.36603e-05	3.74814e-05	4.11641e-05	4.42676e-05	4.94028e-05	5.67927e-05	6.44013e-05	7.1295e-05	7.82766e-05	8.3479e-05	8.71875e-05	8.7199e-05	8.27319e-05	7.27399e-05	5.93629e-05	4.2779e-05	2.15117e-05
53-16	B-gluc+PCM	-1.89034e-05	-1.40632e-05	-1.13138e-05	-9.39868e-06	-7.85432e-06	-6.13438e-06	-4.03394e-06	-1.08091e-06	4.2734e-06	8.78867e-06	1.03572e-05	1.33546e-05	2.43199e-05	1.61968e-05	1.20134e-05	1.06129e-05	1.05081e-05	1.06766e-05	1.16553e-05	1.32161e-05	1.46064e-05	1.35102e-05	1.3497e-05	1.43232e-05	1.57194e-05	1.71592e-05	1.87912e-05	2.08973e-05	2.32292e-05	2.58949e-05	2.91574e-05	3.2917e-05	3.70684e-05	4.09985e-05	4.36193e-05	4.96718e-05	5.83696e-05	6.72807e-05	7.56423e-05	8.3998e-05	9.05559e-05	9.45891e-05	9.55616e-05	9.06265e-05	7.9363e-05	6.18374e-05	3.38704e-05	1.84724e-05
53-17	B-gluc+PGM	-1.13732e-05	-8.54216e-06	-6.55163e-06	-5.15601e-06	-3.77039e-06	-1.83614e-06	1.14699e-06	6.75103e-06	1.85769e-05	3.47361e-05	3.50615e-05	3.64368e-05	2.46409e-05	2.2067e-05	2.28784e-05	2.2205e-05	2.33325e-05	2.6213e-05	2.45949e-05	2.63552e-05	2.89586e-05	3.20805e-05	3.56449e-05	3.93672e-05	4.34762e-05	4.80211e-05	5.25708e-05	5.76674e-05	6.0825e-05	6.28425e-05	6.74591e-05	7.24976e-05	7.64132e-05	7.90309e-05	7.9587e-05	7.82449e-05	7.39876e-05	6.70745e-05	5.78222e-05	4.76021e-05	3.72778e-05	2.6436e-05	1.5822e-05	1.22813e-05	1.07216e-05	9.63756e-06	8.87393e-06	8.28045e-06
53-18	InuHP	-1.05483e-05	-8.08121e-06	-6.24996e-06	-4.8516e-06	-3.55655e-06	-1.91191e-06	5.53244e-07	4.54168e-06	1.12564e-05	2.11663e-05	2.15148e-05	2.48207e-05	1.92521e-05	1.77968e-05	1.58621e-05	1.43145e-05	1.33475e-05	1.28927e-05	1.28135e-05	1.32052e-05	1.39833e-05	1.53476e-05	1.74439e-05	2.06462e-05	2.55452e-05	3.09123e-05	3.26798e-05	3.62494e-05	3.9371e-05	4.06048e-05	4.08863e-05	4.13607e-05	4.18084e-05	4.21867e-05	4.24256e-05	4.24249e-05	4.23984e-05	4.18945e-05	4.07884e-05	3.92507e-05	3.68802e-05	3.40815e-05	3.09147e-05	2.76164e-05	2.35309e-05	1.69645e-05	7.42925e-06	6.05412e-06
53-19	InuHP+PCM	-7.93331e-06	-6.35119e-06	-5.03518e-06	-3.98286e-06	-3.04364e-06	-1.93515e-06	-3.59859e-07	2.36378e-06	8.32038e-06	1.90692e-05	1.62223e-05	1.78728e-05	8.94636e-06	9.03653e-06	9.8318e-06	1.09297e-05	1.20682e-05	1.31028e-05	1.43689e-05	1.63137e-05	1.98259e-05	2.06114e-05	2.14481e-05	2.44315e-05	2.73988e-05	3.02779e-05	3.3001e-05	3.54378e-05	3.79571e-05	4.04581e-05	4.27238e-05	4.52985e-05	4.79267e-05	5.07718e-05	5.36935e-05	5.6372e-05	5.90084e-05	6.07104e-05	6.1136e-05	5.95799e-05	5.56268e-05	4.81426e-05	3.65112e-05	2.20064e-05	1.17617e-05	1.0053e-05	9.5152e-06	9.34001e-06
53-20	InuHP+PCM	-7.52659e-06	-5.86167e-06	-4.47915e-06	-3.35403e-06	-2.23855e-06	-7.99981e-07	1.27989e-06	5.42845e-06	1.44611e-05	1.76676e-05	2.00101e-05	1.58729e-05	1.13424e-05	1.17962e-05	1.33851e-05	1.52472e-05	1.69903e-05	1.87359e-05	2.19662e-05	2.39334e-05	2.36216e-05	2.60567e-05	2.87218e-05	3.13033e-05	3.36702e-05	3.57806e-05	3.76622e-05	3.94612e-05	4.12651e-05	4.2933e-05	4.45959e-05	4.62909e-05	4.81607e-05	5.00487e-05	5.19779e-05	5.36303e-05	5.48273e-05	5.52165e-05	5.44369e-05	5.19514e-05	4.58605e-05	3.46543e-05	1.8147e-05	1.25035e-05	1.12885e-05	1.09584e-05	1.09675e-05	1.10949e-05
53-21	InuHP+PCM	-7.31133e-06	-5.68876e-06	-4.56508e-06	-3.66626e-06	-2.83464e-06	-1.75116e-06	-2.14347e-07	2.4955e-06	8.59789e-06	1.91145e-05	1.63031e-05	1.7152e-05	8.78322e-06	8.31628e-06	9.17996e-06	1.06497e-05	1.21752e-05	1.36783e-05	1.54096e-05	1.83597e-05	2.10037e-05	2.03879e-05	2.30411e-05	2.60164e-05	2.89241e-05	3.16204e-05	3.3862e-05	3.60191e-05	3.796e-05	3.98385e-05	4.17465e-05	4.35393e-05	4.53143e-05	4.71443e-05	4.91417e-05	5.10619e-05	5.27508e-05	5.4086e-05	5.48343e-05	5.46063e-05	5.31426e-05	5.02872e-05	4.44334e-05	3.4428e-05	2.05122e-05	1.30749e-05	1.12962e-05	1.08222e-05
53-22	InuHP+PGM	-6.36158e-06	-5.03078e-06	-3.93216e-06	-2.95158e-06	-1.81455e-06	-2.22514e-07	2.72473e-06	8.79003e-06	2.18806e-05	2.82342e-05	3.7496e-05	3.57233e-05	2.89539e-05	2.57759e-05	2.67489e-05	2.8974e-05	3.25639e-05	3.93005e-05	4.39647e-05	4.74765e-05	5.09523e-05	5.22982e-05	5.31039e-05	5.40978e-05	5.53572e-05	5.70494e-05	5.89152e-05	6.04732e-05	6.14657e-05	5.98571e-05	5.754e-05	5.646e-05	5.43588e-05	5.14203e-05	4.82631e-05	4.51867e-05	4.21312e-05	3.90498e-05	3.60318e-05	3.32023e-05	3.04682e-05	2.78007e-05	2.52446e-05	2.28082e-05	2.00111e-05	1.72509e-05	1.61187e-05	1.53055e-05
53-23	PecC	-6.34672e-06	-4.84292e-06	-3.75747e-06	-2.76496e-06	-1.63252e-06	1.56032e-07	3.53442e-06	9.97615e-06	1.9452e-05	2.54315e-05	2.93105e-05	2.77778e-05	2.0177e-05	9.24675e-06	7.81395e-06	7.41688e-06	7.21044e-06	7.2017e-06	7.29968e-06	7.72776e-06	8.27184e-06	8.24693e-06	9.66955e-06	1.1937e-05	1.46871e-05	1.7906e-05	2.16262e-05	2.5856e-05	3.0399e-05	3.64654e-05	4.32811e-05	4.97621e-05	5.43646e-05	5.80626e-05	6.02947e-05	5.90152e-05	5.47241e-05	3.94781e-05	2.03296e-05	9.96817e-06	6.76497e-06	5.81691e-06	5.26688e-06	4.86948e-06	4.57639e-06	4.39162e-06	4.24096e-06	4.14103e-06
53-24	PecC+PGM	-1.2213e-05	-9.90936e-06	-8.20377e-06	-6.7001e-06	-5.11194e-06	-2.70245e-06	1.82003e-06	1.03014e-05	2.06948e-05	2.709e-05	3.09934e-05	3.08557e-05	3.26975e-05	2.91978e-05	1.7193e-05	1.47704e-05	1.51774e-05	1.65855e-05	2.06805e-05	2.57726e-05	3.0713e-05	3.69777e-05	4.54557e-05	5.46895e-05	6.31182e-05	6.81192e-05	6.99622e-05	7.1921e-05	7.43178e-05	8.15934e-05	8.46267e-05	7.19407e-05	4.05164e-05	3.20515e-05	2.96011e-05	2.72276e-05	2.60746e-05	2.51055e-05	2.33817e-05	2.19618e-05	2.06391e-05	1.9845e-05	1.93294e-05	1.88101e-05	1.81428e-05	1.78218e-05	1.7655e-05	1.72336e-05
53-25	InuD	-7.05684e-06	-5.22871e-06	-4.00731e-06	-2.96904e-06	-1.93215e-06	-5.86603e-07	1.38375e-06	4.66329e-06	1.01574e-05	1.82804e-05	1.54734e-05	1.16571e-05	1.30076e-05	1.23988e-05	1.19372e-05	1.11802e-05	1.03704e-05	9.67733e-06	9.19109e-06	9.00901e-06	9.12667e-06	9.86442e-06	1.0928e-05	1.25759e-05	1.47078e-05	1.72901e-05	2.03215e-05	2.34228e-05	2.61361e-05	2.79876e-05	3.07051e-05	3.34814e-05	3.61272e-05	3.84915e-05	4.13744e-05	4.44233e-05	4.73065e-05	4.95364e-05	5.04507e-05	4.93072e-05	4.5474e-05	3.76903e-05	9.42774e-06	7.69147e-06	6.86104e-06	6.72003e-06	6.8926e-06	7.15181e-06
53-26	InuD+PGM	-1.02929e-05	-8.13618e-06	-6.59915e-06	-5.20687e-06	-3.73166e-06	-1.69554e-06	1.66315e-06	8.3794e-06	2.2493e-05	2.50036e-05	2.45672e-05	2.41397e-05	1.99055e-05	1.99281e-05	2.24769e-05	2.50578e-05	2.90658e-05	3.43335e-05	3.54979e-05	3.87597e-05	4.22991e-05	4.55717e-05	4.8203e-05	5.01256e-05	5.22398e-05	5.44564e-05	5.61898e-05	5.45129e-05	5.674e-05	5.91028e-05	6.12647e-05	6.28657e-05	6.32736e-05	6.24377e-05	5.98871e-05	5.56423e-05	4.91259e-05	3.09051e-05	2.58589e-05	2.40386e-05	2.28701e-05	2.18678e-05	2.0521e-05	1.82129e-05	1.56599e-05	1.39396e-05	1.27847e-05	1.18806e-05
53-27	InuHSI	-6.61743e-06	-4.94179e-06	-3.72462e-06	-2.58747e-06	-1.27036e-06	6.78646e-07	3.97177e-06	1.01297e-05	2.18932e-05	4.0226e-05	5.10102e-05	7.71199e-05	9.22594e-05	9.88624e-05	0.000119522	9.98118e-05	8.67063e-05	8.12433e-05	7.26309e-05	4.62956e-05	2.11656e-05	1.27159e-05	9.79196e-06	8.84411e-06	8.63125e-06	8.77028e-06	9.13062e-06	9.64653e-06	1.02901e-05	1.10256e-05	1.17461e-05	1.23408e-05	1.26984e-05	1.26657e-05	1.22803e-05	1.15768e-05	1.09049e-05	1.04178e-05	1.00742e-05	9.79787e-06	9.63326e-06	9.57808e-06	9.55215e-06	9.60844e-06	9.53862e-06	9.26912e-06	8.88405e-06	8.48226e-06
53-28	InuHSI+PGM	-8.46602e-06	-6.46569e-06	-4.98778e-06	-3.70087e-06	-2.1461e-06	8.15081e-08	4.34877e-06	1.30823e-05	3.21181e-05	4.68087e-05	7.71254e-05	0.000111861	0.000132956	0.000119768	0.000109702	9.40878e-05	8.54582e-05	7.90389e-05	5.94507e-05	3.31467e-05	2.44381e-05	2.1345e-05	2.00883e-05	1.98425e-05	2.0011e-05	2.03776e-05	2.08786e-05	2.1379e-05	2.20519e-05	2.29343e-05	2.39309e-05	2.49917e-05	2.59504e-05	2.58294e-05	2.49542e-05	2.46861e-05	2.46268e-05	2.29136e-05	1.99907e-05	1.91972e-05	1.85218e-05	1.78237e-05	1.7472e-05	1.7034e-05	1.62891e-05	1.52632e-05	1.4382e-05	1.35105e-05
53-29	AG	-7.26392e-06	-5.64143e-06	-4.46255e-06	-3.40308e-06	-2.26557e-06	-7.72901e-07	1.42386e-06	4.96021e-06	1.04691e-05	1.50164e-05	9.32588e-06	7.65395e-06	5.20956e-06	5.21966e-06	5.1728e-06	5.03089e-06	4.92398e-06	4.7716e-06	4.71827e-06	5.04264e-06	5.57195e-06	6.24674e-06	7.0933e-06	8.19342e-06	9.47636e-06	1.10656e-05	1.27955e-05	1.45161e-05	1.62604e-05	1.76882e-05	1.83498e-05	1.60715e-05	1.34491e-05	1.23118e-05	1.27957e-05	1.44175e-05	1.67887e-05	1.97608e-05	2.32805e-05	2.71947e-05	3.14512e-05	3.57873e-05	3.95161e-05	4.17824e-05	4.20044e-05	4.07032e-05	3.84799e-05	3.5779e-05
53-30	AG+PGM	-8.23225e-06	-6.48743e-06	-5.1824e-06	-3.97399e-06	-2.64316e-06	-7.92763e-07	2.3143e-06	8.67283e-06	2.06654e-05	2.14629e-05	2.21878e-05	1.86139e-05	1.29968e-05	1.3002e-05	1.49155e-05	1.62824e-05	1.855e-05	2.18317e-05	2.34047e-05	2.67706e-05	3.16219e-05	3.73595e-05	4.31582e-05	4.58556e-05	4.74303e-05	4.26835e-05	4.44044e-05	4.65903e-05	4.88173e-05	4.99125e-05	4.65518e-05	4.33686e-05	4.28263e-05	4.3088e-05	4.35747e-05	4.45538e-05	4.49745e-05	4.52681e-05	4.41346e-05	4.20718e-05	3.87986e-05	3.67471e-05	3.49016e-05	3.3142e-05	3.17983e-05	3.02188e-05	2.88883e-05	2.74094e-05
53-31	Fur	-1.56934e-05	-1.22878e-05	-1.00662e-05	-8.31565e-06	-6.77656e-06	-4.95517e-06	-2.44554e-06	1.72965e-06	8.36578e-06	9.57135e-06	4.01472e-06	2.4854e-06	-1.05962e-07	-1.12459e-06	-1.12577e-06	-9.47931e-07	-7.67973e-07	-6.40144e-07	-5.97382e-07	-5.99682e-07	-5.99894e-07	-6.10666e-07	-6.22282e-07	-5.9032e-07	-5.54182e-07	-5.18979e-07	-4.45093e-07	-3.70506e-07	-2.82064e-07	-1.68861e-07	-2.79836e-08	1.22303e-07	3.08874e-07	4.75063e-07	6.9396e-07	8.99824e-07	1.09899e-06	1.28726e-06	1.54288e-06	1.82506e-06	2.14066e-06	2.5209e-06	2.91016e-06	3.36638e-06	3.78799e-06	4.19572e-06	4.55626e-06	4.87706e-06
53-32	Fur+PGM	-8.39769e-06	-6.31015e-06	-4.91116e-06	-5.74864e-06	-2.30416e-06	-3.18376e-07	3.01092e-06	9.33318e-06	1.81455e-05	2.08776e-05	1.9365e-05	1.70393e-05	1.25273e-05	1.02812e-05	1.09181e-05	1.27557e-05	1.47843e-05	1.71123e-05	1.95771e-05	2.22451e-05	2.57795e-05	2.98649e-05	3.44486e-05	3.86145e-05	3.719e-05	3.59561e-05	3.72307e-05	3.8597e-05	3.99643e-05	4.11595e-05	4.20989e-05	4.24044e-05	4.19951e-05	4.06775e-05	3.87816e-05	3.56513e-05	2.9798e-05	2.09649e-05	1.58699e-05	1.34227e-05	1.17992e-05	1.05906e-05	9.50476e-06	8.59278e-06	7.71291e-06	6.93391e-06	6.4423e-06	6.17108e-06
53-33	Car	-9.71328e-06	-7.59191e-06	-6.12858e-06	-4.89208e-06	-3.59775e-06	-1.84068e-06	9.4279e-07	5.90672e-06	1.47094e-05	2.6951e-05	3.49345e-05	4.16374e-05	3.58123e-05	2.81605e-05	2.18039e-05	1.37823e-05	5.53801e-06	4.56478e-06	4.35577e-06	4.37569e-06	4.52277e-06	4.73456e-06	4.97045e-06	5.25419e-06	5.4522e-06	5.52241e-06	5.41048e-06	5.3261e-06	5.40633e-06	5.5744e-06	5.80121e-06	6.06631e-06	6.40162e-06	6.73136e-06	7.12694e-06	7.49782e-06	7.84509e-06	8.14843e-06	8.45842e-06	8.73527e-06	8.91729e-06	9.08118e-06	9.08486e-06	9.03463e-06	8.89051e-06	8.5694e-06	7.96419e-06	7.12178e-06
53-34	Car+PGM	-8.47811e-06	-6.4337e-06	-4.98195e-06	-3.7179e-06	-2.39941e-06	-2.84366e-07	3.2914e-06	1.05161e-05	2.32548e-05	3.53675e-05	4.8611e-05	5.44506e-05	4.84144e-05	3.64224e-05	3.15693e-05	2.61114e-05	1.95477e-05	1.69762e-05	1.78608e-05	1.9675e-05	2.18847e-05	2.43896e-05	2.69632e-05	2.98997e-05	3.27612e-05	3.16634e-05	2.96868e-05	3.02027e-05	3.1369e-05	3.20349e-05	3.2316e-05	3.19876e-05	3.01461e-05	2.76311e-05	2.6053e-05	2.50769e-05	2.38189e-05	2.238e-05	2.19043e-05	2.24473e-05	2.27013e-05	2.17041e-05	1.92792e-05	1.64129e-05	1.41479e-05	1.25364e-05	1.12814e-05	1.02076e-05
53-35	Psy	-7.9776e-06	-5.7963e-06	-4.3399e-06	-3.06834e-06	-1.6737e-06	1.97344e-07	2.97296e-06	7.46983e-06	1.27477e-05	1.26942e-05	1.07829e-05	9.20617e-06	6.35445e-06	5.17893e-06	4.62952e-06	4.48458e-06	4.19741e-06	3.99495e-06	3.98932e-06	4.2438e-06	4.67593e-06	5.2178e-06	5.81581e-06	6.3945e-06	6.79249e-06	7.06603e-06	6.92669e-06	6.81201e-06	6.93913e-06	7.17106e-06	7.5484e-06	8.07013e-06	8.87532e-06	9.87524e-06	1.11567e-05	1.25991e-05	1.41975e-05	1.58941e-05	1.76022e-05	1.92372e-05	2.07055e-05	2.19571e-05	2.28078e-05	2.30397e-05	2.14897e-05	1.66018e-05	1.32815e-05	1.18746e-05
53-36	Psy+PGM	-1.77964e-05	-1.40104e-05	-1.13767e-05	-9.24389e-06	-7.13085e-06	-4.3735e-06	-4.58167e-08	7.379e-06	1.1905e-05	1.35971e-05	1.47456e-05	1.47429e-05	1.37977e-05	1.26575e-05	1.22504e-05	1.09479e-05	1.19678e-05	1.4131e-05	1.689e-05	1.97343e-05	2.30325e-05	2.73989e-05	3.21662e-05	3.49997e-05	3.40241e-05	3.38063e-05	3.2654e-05	3.25388e-05	3.39024e-05	3.58609e-05	3.81771e-05	4.06838e-05	4.33156e-05	4.59716e-05	4.85478e-05	4.93494e-05	4.59663e-05	4.04269e-05	3.54198e-05	3.15586e-05	2.90162e-05	2.68557e-05	2.43553e-05	2.15142e-05	1.90935e-05	1.7617e-05	1.6738e-05	1.61854e-05
53-37	AP	-0.000215431	-1.91069e-05	-1.01326e-05	-7.07475e-06	-4.84587e-06	-2.31723e-06	1.41469e-06	8.06373e-06	2.02135e-05	3.42577e-05	4.3467e-05	6.42731e-05	4.91385e-05	6.04097e-05	5.53235e-05	1.90951e-05	1.31058e-05	1.13829e-05	1.08218e-05	1.06209e-05	1.06775e-05	1.08297e-05	1.10312e-05	1.12022e-05	1.12457e-05	1.11875e-05	1.09208e-05	1.02863e-05	9.46194e-06	8.70257e-06	8.11817e-06	7.63155e-06	7.21513e-06	6.82514e-06	6.49384e-06	6.12855e-06	5.72699e-06	5.26652e-06	4.82067e-06	4.31743e-06	3.78346e-06	3.32289e-06	2.86746e-06	2.44817e-06	2.05806e-06	1.68386e-06	1.33375e-06	1.03808e-06
53-38	AP+PGM	-8.1119e-06	-5.89374e-06	-4.37166e-06	-3.07775e-06	-1.54724e-06	7.85744e-07	5.1417e-06	1.44244e-05	3.42873e-05	5.04794e-05	8.43401e-05	7.74527e-05	8.90574e-05	8.7134e-05	4.18765e-05	2.81185e-05	2.56787e-05	2.56698e-05	2.64277e-05	2.75659e-05	2.90719e-05	3.06535e-05	3.18393e-05	3.28077e-05	3.37606e-05	3.04915e-05	2.60409e-05	2.49098e-05	2.31459e-05	1.96799e-05	1.62467e-05	1.47723e-05	1.42164e-05	1.41979e-05	1.41234e-05	1.427e-05	1.47546e-05	1.55373e-05	1.67303e-05	1.83392e-05	2.03993e-05	2.25397e-05	2.34756e-05	2.25773e-05	2.0275e-05	1.75871e-05	1.52284e-05	1.32252e-05
53-39	XOS	-9.23001e-06	-7.22687e-06	-5.79831e-06	-4.51784e-06	-3.08464e-06	-1.05417e-06	2.21602e-06	7.8086e-06	1.79723e-05	3.33525e-05	3.12641e-05	4.15311e-05	4.99446e-05	4.93246e-05	5.05706e-05	5.70609e-05	6.74715e-05	7.86667e-05	8.29467e-05	7.97191e-05	7.67103e-05	7.73708e-05	7.56401e-05	4.04962e-05	2.27265e-05	1.74136e-05	1.32931e-05	1.05058e-05	8.95138e-06	8.43932e-06	8.53842e-06	8.84243e-06	9.28252e-06	9.75318e-06	1.02484e-05	1.06192e-05	1.08028e-05	1.07742e-05	1.05173e-05	1.00595e-05	9.5562e-06	9.18702e-06	8.8696e-06	8.67177e-06	8.48271e-06	8.32037e-06	8.11464e-06	7.87916e-06
53-40	XOS+PGM	-8.22732e-06	-6.36509e-06	-5.03861e-06	-3.77628e-06	-2.26408e-06	8.48995e-08	4.26321e-06	1.32099e-05	3.12022e-05	4.02889e-05	5.2978e-05	6.63279e-05	6.3988e-05	7.46259e-05	8.83812e-05	9.77571e-05	0.000105658	0.000103912	9.4254e-05	9.20374e-05	8.80415e-05	6.41102e-05	3.25424e-05	2.61768e-05	2.31334e-05	2.29509e-05	2.3283e-05	2.37606e-05	2.42564e-05	2.49236e-05	2.56824e-05	2.58655e-05	2.47735e-05	2.38349e-05	2.32903e-05	2.2576e-05	2.18571e-05	2.10636e-05	2.0129e-05	1.9089e-05	1.88292e-05	1.83574e-05	1.79432e-05	1.74396e-05	1.66419e-05	1.52566e-05	1.41527e-05	1.34535e-05
53-41	GOS	-8.66948e-06	-6.69141e-06	-5.24898e-06	-3.90819e-06	-2.32506e-06	7.48067e-08	4.16398e-06	1.19025e-05	2.65908e-05	4.71583e-05	6.93027e-05	0.000109542	0.000144793	0.000144655	0.000145205	0.000113196	8.66164e-05	2.81556e-05	1.70547e-05	1.25105e-05	1.06931e-05	9.95092e-06	9.66975e-06	9.62365e-06	9.67002e-06	9.71456e-06	9.64732e-06	9.3292e-06	8.74809e-06	8.01848e-06	7.34826e-06	6.7759e-06	6.32197e-06	5.88945e-06	5.58051e-06	5.2879e-06	5.04994e-06	4.82052e-06	4.67414e-06	4.51414e-06	4.39035e-06	4.31666e-06	4.22079e-06	4.15899e-06	4.07298e-06	4.03145e-06	3.98382e-06	3.95018e-06
53-42	GOS+PGM	-7.03194e-06	-5.18476e-06	-3.82188e-06	-2.49112e-06	-8.02944e-07	1.84126e-06	6.7569e-06	1.74047e-05	4.05691e-05	6.50051e-05	0.000116686	0.000167849	0.000165133	0.000174594	0.000132899	0.000109837	4.36051e-05	3.12649e-05	2.6008e-05	2.36327e-05	2.25246e-05	2.1981e-05	2.16615e-05	2.14541e-05	2.13025e-05	2.12053e-05	2.10222e-05	2.06459e-05	2.00961e-05	1.96484e-05	1.92325e-05	1.88655e-05	1.84419e-05	1.72037e-05	1.42895e-05	1.27405e-05	1.21554e-05	1.17542e-05	1.15446e-05	1.14013e-05	1.12172e-05	1.10958e-05	1.10379e-05	1.11613e-05	1.14198e-05	1.17068e-05	1.21048e-05	1.25234e-05
53-43	PCM	-1.0649e-05	-8.44688e-06	-6.96219e-06	-5.79208e-06	-4.73759e-06	-3.52267e-06	-2.0078e-06	5.70571e-07	5.12928e-06	1.12601e-05	4.52581e-06	1.79711e-06	6.56687e-07	1.50992e-06	2.00304e-06	2.25184e-06	2.34963e-06	2.23339e-06	1.99315e-06	1.85637e-06	1.966e-06	2.25427e-06	2.62622e-06	3.10249e-06	3.53511e-06	3.84821e-06	3.78404e-06	3.29597e-06	3.16005e-06	3.21905e-06	3.37489e-06	3.63107e-06	4.00739e-06	4.47817e-06	5.14359e-06	5.95898e-06	6.92836e-06	8.04678e-06	9.36887e-06	1.07116e-05	1.19028e-05	1.29114e-05	1.36372e-05	1.40078e-05	1.41646e-05	1.43572e-05	1.42968e-05	1.35863e-05
53-44	PCM	-7.97689e-06	-6.12859e-06	-4.88869e-06	-3.8508e-06	-2.84863e-06	-1.56277e-06	1.85726e-07	3.5708e-06	9.94632e-06	9.76458e-06	4.82421e-06	2.24248e-06	2.45861e-06	2.96181e-06	3.32195e-06	3.48557e-06	3.38622e-06	3.16959e-06	2.96015e-06	3.07694e-06	3.41399e-06	3.87471e-06	4.37236e-06	4.83741e-06	4.89985e-06	4.29283e-06	3.96147e-06	3.93924e-06	4.0466e-06	4.22912e-06	4.50949e-06	4.87273e-06	5.36964e-06	5.96739e-06	6.77887e-06	7.74275e-06	8.8584e-06	1.00986e-05	1.14566e-05	1.2782e-05	1.3938e-05	1.49125e-05	1.54538e-05	1.57931e-05	1.60635e-05	1.59411e-05	1.45631e-05	1.17594e-05
53-45	PCM	-8.7167e-06	-6.81793e-06	-5.57103e-06	-4.55973e-06	-3.62502e-06	-2.46779e-06	-9.10049e-07	1.80943e-06	6.07788e-06	1.23293e-05	5.32975e-06	2.49318e-06	1.35629e-06	2.15127e-06	2.59821e-06	2.81265e-06	2.8681e-06	2.75333e-06	2.5148e-06	2.41867e-06	2.50717e-06	2.80197e-06	3.17388e-06	3.59596e-06	3.91138e-06	4.08878e-06	3.95331e-06	3.47941e-06	3.33093e-06	3.3692e-06	3.5343e-06	3.78687e-06	4.13463e-06	4.55907e-06	5.14604e-06	5.86666e-06	6.72666e-06	7.70902e-06	8.84442e-06	1.00803e-05	1.13282e-05	1.25342e-05	1.33665e-05	1.37846e-05	1.3865e-05	1.38903e-05	1.38921e-05	1.36705e-05
53-46	PGM	-1.33116e-05	-1.09426e-05	-9.24776e-06	-7.82687e-06	-6.43777e-06	-4.71015e-06	-1.98804e-06	3.1446e-06	1.04862e-05	9.91818e-06	8.9143e-06	7.76459e-06	9.26388e-06	7.86775e-06	6.36473e-06	6.31411e-06	7.7267e-06	9.57944e-06	1.18835e-05	1.42748e-05	1.68187e-05	1.97359e-05	2.28574e-05	2.70471e-05	3.10012e-05	3.0354e-05	2.85575e-05	2.98469e-05	3.18834e-05	3.44704e-05	3.70478e-05	3.91145e-05	4.05556e-05	4.16255e-05	4.22729e-05	4.20468e-05	4.03232e-05	3.72974e-05	3.10224e-05	2.26817e-05	1.75157e-05	1.38074e-05	1.15969e-05	1.0112e-05	8.91104e-06	8.02699e-06	7.26724e-06	6.54561e-06
53-47	Control	-7.60672e-06	-5.93075e-06	-4.77275e-06	-3.84455e-06	-2.97334e-06	-1.95e-06	-4.31582e-07	1.66904e-06	4.32892e-06	5.64037e-06	1.90283e-06	6.07764e-08	9.56407e-07	5.81274e-07	7.92094e-07	7.457e-07	7.52345e-07	7.70301e-07	7.71283e-07	7.48215e-07	7.21751e-07	6.8118e-07	5.90347e-07	5.63659e-07	4.90325e-07	4.15209e-07	3.69703e-07	2.99096e-07	2.46854e-07	2.27162e-07	2.16577e-07	2.0145e-07	2.24861e-07	2.03803e-07	2.51787e-07	2.69615e-07	3.03501e-07	3.07963e-07	3.48188e-07	3.84139e-07	4.2075e-07	4.71045e-07	5.09257e-07	5.90695e-07	6.55156e-07	7.17939e-07	8.13215e-07	8.83662e-07
53-48	Control	-9.04804e-06	-7.14578e-06	-5.85338e-06	-4.7921e-06	-3.86251e-06	-2.79585e-06	-1.26877e-06	8.65772e-07	3.59888e-06	5.64351e-06	2.09041e-06	2.38611e-09	9.5728e-07	3.88932e-07	5.05011e-07	3.76627e-07	3.46524e-07	3.98285e-07	4.07911e-07	3.96168e-07	3.72122e-07	3.34872e-07	2.62456e-07	2.47137e-07	1.80832e-07	1.23944e-07	7.794e-08	2.41324e-08	-3.16682e-08	-7.09566e-08	-6.82244e-08	-7.13274e-08	-3.82109e-08	-5.90629e-08	5.03572e-09	4.14053e-08	8.42999e-08	1.03389e-07	1.60405e-07	2.16874e-07	2.64882e-07	3.52694e-07	4.05941e-07	5.17764e-07	6.0173e-07	6.94188e-07	8.01623e-07	9.12389e-07
54-1	PecA	-2.16639e-07	2.70067e-07	5.52564e-07	7.94446e-07	1.35838e-06	2.52292e-06	4.72675e-06	8.37615e-06	1.24965e-05	1.58278e-05	1.68539e-05	1.61882e-05	1.4956e-05	1.10569e-05	8.46301e-06	6.70566e-06	6.12434e-06	5.89945e-06	5.69957e-06	5.65075e-06	5.70296e-06	5.85735e-06	6.18029e-06	6.65668e-06	7.31161e-06	8.26798e-06	9.439e-06	1.10185e-05	1.32913e-05	1.61823e-05	1.96718e-05	2.32605e-05	2.81173e-05	3.40668e-05	4.14717e-05	5.13246e-05	6.281e-05	7.51849e-05	8.66832e-05	9.33757e-05	7.22495e-05	5.52094e-05	4.63654e-05	2.29629e-05	1.72773e-05	1.33881e-05	1.07295e-05	8.69845e-06
54-2	PecA	-5.28146e-07	-2.47807e-08	3.28323e-07	6.93423e-07	1.1969e-06	2.19283e-06	3.98418e-06	7.29453e-06	1.10753e-05	1.5109e-05	1.70203e-05	1.72948e-05	1.55655e-05	1.17585e-05	8.2544e-06	6.96842e-06	6.36577e-06	5.98803e-06	5.72423e-06	5.61779e-06	5.56972e-06	5.65777e-06	5.84264e-06	6.15937e-06	6.68259e-06	7.43251e-06	8.44238e-06	9.84771e-06	1.1657e-05	1.38011e-05	1.62596e-05	1.91417e-05	2.28238e-05	2.73313e-05	3.30576e-05	4.01451e-05	4.78045e-05	5.75268e-05	6.7843e-05	7.79392e-05	8.73593e-05	9.3473e-05	7.37431e-05	5.3363e-05	2.72099e-05	2.00501e-05	1.52284e-05	1.21814e-05
54-3	PecA	9.34651e-08	3.74031e-07	5.31339e-07	6.98409e-07	1.1487e-06	2.08963e-06	3.94256e-06	7.36027e-06	1.10706e-05	1.49842e-05	1.66232e-05	1.71979e-05	1.55213e-05	1.1727e-05	8.21863e-06	6.47298e-06	6.07417e-06	5.88496e-06	5.71842e-06	5.61951e-06	5.57418e-06	5.63877e-06	5.81708e-06	6.12742e-06	6.63038e-06	7.33502e-06	8.24259e-06	9.47235e-06	1.10398e-05	1.30051e-05	1.57874e-05	1.93051e-05	2.32053e-05	2.67886e-05	3.23785e-05	3.89702e-05	4.6492e-05	5.5487e-05	6.52063e-05	7.48164e-05	8.34542e-05	8.97014e-05	7.96191e-05	5.17908e-05	2.62433e-05	1.9496e-05	1.4775e-05	1.13621e-05
54-4	PecA	1.50699e-07	4.6524e-07	6.58909e-07	8.85437e-07	1.20919e-06	1.99174e-06	3.47678e-06	6.38851e-06	9.80637e-06	1.36873e-05	1.59194e-05	1.66773e-05	1.5279e-05	1.39945e-05	1.06688e-05	8.22957e-06	7.3658e-06	6.89628e-06	6.51308e-06	6.29928e-06	6.19183e-06	6.18505e-06	6.30054e-06	6.52471e-06	6.95846e-06	7.60615e-06	8.45391e-06	9.65932e-06	1.1287e-05	1.34546e-05	1.59187e-05	1.87871e-05	2.23455e-05	2.68971e-05	3.28275e-05	3.995e-05	4.83743e-05	5.87073e-05	6.95786e-05	8.06116e-05	8.99187e-05	9.61777e-05	7.68496e-05	5.04872e-05	2.60484e-05	1.959e-05	1.49575e-05	1.21572e-05
54-5	PecA+PCM	-6.59632e-07	-7.21327e-10	3.38995e-07	6.47811e-07	1.01879e-06	1.70525e-06	3.01454e-06	5.63773e-06	9.51276e-06	1.42862e-05	1.72943e-05	1.72102e-05	1.70108e-05	1.51333e-05	1.36567e-05	1.10773e-05	9.61087e-06	9.17096e-06	8.88583e-06	8.64084e-06	8.38363e-06	8.30755e-06	8.42167e-06	8.74167e-06	9.33143e-06	1.02602e-05	1.15817e-05	1.33847e-05	1.56646e-05	1.86005e-05	2.23456e-05	2.62804e-05	2.97779e-05	3.47282e-05	4.0639e-05	4.70381e-05	5.41593e-05	6.19006e-05	7.00232e-05	7.80068e-05	8.44496e-05	8.42895e-05	6.38512e-05	4.96117e-05	4.15569e-05	3.12352e-05	1.99138e-05	1.64257e-05
54-6	PecA+PCM	-8.25053e-07	-1.69393e-07	2.32115e-07	5.80482e-07	9.9887e-07	1.73573e-06	3.06964e-06	5.64462e-06	9.27441e-06	1.36234e-05	1.57666e-05	1.61869e-05	1.77012e-05	1.66581e-05	1.50382e-05	1.18087e-05	9.67182e-06	9.20034e-06	8.89815e-06	8.51042e-06	8.13683e-06	8.00531e-06	8.02277e-06	8.20632e-06	8.66376e-06	9.35008e-06	1.02806e-05	1.16132e-05	1.3344e-05	1.55215e-05	1.83158e-05	2.17694e-05	2.54002e-05	2.8579e-05	3.30684e-05	3.84455e-05	4.45715e-05	5.14829e-05	5.91191e-05	6.80058e-05	7.69912e-05	8.07555e-05	6.148e-05	4.76253e-05	4.23331e-05	3.89127e-05	3.67445e-05	3.39403e-05
54-7	PecA+PCM	-8.11742e-07	-2.28564e-07	1.01584e-07	4.21291e-07	8.06727e-07	1.46377e-06	2.66251e-06	4.99784e-06	8.45929e-06	1.25972e-05	1.59488e-05	1.51855e-05	1.47713e-05	1.47799e-05	1.32481e-05	1.22502e-05	1.00299e-05	8.94224e-06	8.5359e-06	8.26434e-06	7.97235e-06	7.77492e-06	7.78108e-06	7.9763e-06	8.41457e-06	9.1405e-06	1.01616e-05	1.16063e-05	1.35853e-05	1.61154e-05	1.89296e-05	2.21143e-05	2.58634e-05	3.00836e-05	3.5017e-05	4.10081e-05	4.74136e-05	5.41772e-05	6.15483e-05	6.95832e-05	7.73247e-05	8.26616e-05	7.85011e-05	5.55275e-05	4.40468e-05	3.85378e-05	3.41623e-05	2.92695e-05
54-8	Xyl	-1.46449e-07	1.04577e-07	2.81584e-07	5.37252e-07	9.09194e-07	1.67253e-06	3.00094e-06	5.80572e-06	1.1508e-05	2.05543e-05	1.72981e-05	1.75833e-05	1.55588e-05	1.14559e-05	1.01573e-05	9.92844e-06	9.51947e-06	9.17478e-06	8.82357e-06	8.63831e-06	8.51102e-06	8.39877e-06	8.37815e-06	8.3663e-06	8.50761e-06	8.82664e-06	9.16016e-06	9.62579e-06	1.01173e-05	1.04903e-05	1.08416e-05	1.1503e-05	1.22884e-05	1.35047e-05	1.50551e-05	1.69539e-05	1.91332e-05	2.17213e-05	2.50006e-05	2.90543e-05	3.3432e-05	3.80593e-05	4.24651e-05	4.63552e-05	4.9414e-05	4.41884e-05	1.86569e-05	1.2636e-05
54-9	Xyl	-7.20678e-07	-2.7492e-07	9.59746e-08	4.60727e-07	9.68073e-07	1.8758e-06	3.45507e-06	6.68368e-06	1.30551e-05	2.25814e-05	1.6281e-05	1.87397e-05	1.66012e-05	1.17953e-05	1.06361e-05	1.02396e-05	9.81093e-06	9.4949e-06	9.19898e-06	8.94214e-06	8.73134e-06	8.54498e-06	8.39135e-06	8.23675e-06	8.20242e-06	8.2207e-06	8.348e-06	8.69364e-06	9.14022e-06	9.71801e-06	1.04539e-05	1.11258e-05	1.16137e-05	1.21963e-05	1.32522e-05	1.46625e-05	1.65411e-05	1.879e-05	2.12457e-05	2.40402e-05	2.77288e-05	3.19035e-05	3.62903e-05	4.04354e-05	4.46776e-05	4.84927e-05	4.99618e-05	3.60715e-05
54-11	Xyl	-2.11595e-07	3.1655e-07	6.56842e-07	9.99221e-07	1.41114e-06	2.12699e-06	3.36989e-06	5.69761e-06	1.01088e-05	1.85583e-05	2.14109e-05	1.81702e-05	1.52999e-05	1.20598e-05	1.06587e-05	1.03862e-05	9.93989e-06	9.59165e-06	9.22758e-06	8.99803e-06	8.7932e-06	8.63017e-06	8.53058e-06	8.43087e-06	8.41053e-06	8.47913e-06	8.59223e-06	8.8314e-06	9.22327e-06	9.72739e-06	1.04034e-05	1.11074e-05	1.16088e-05	1.20423e-05	1.2874e-05	1.41298e-05	1.58112e-05	1.79617e-05	2.04406e-05	2.3206e-05	2.63458e-05	3.0401e-05	3.47385e-05	3.94767e-05	4.39669e-05	4.81897e-05	5.15619e-05	5.01307e-05
54-12	Xyl+PCM	-2.00028e-06	-1.13515e-06	-6.76625e-07	-3.16426e-07	7.29216e-08	6.86399e-07	1.64025e-06	3.46948e-06	6.93027e-06	1.0503e-05	1.02346e-05	1.01244e-05	1.02517e-05	1.13033e-05	1.33558e-05	1.2628e-05	1.15713e-05	1.06189e-05	8.46144e-06	8.28393e-06	8.4008e-06	8.4648e-06	8.59463e-06	8.85301e-06	9.12992e-06	9.49591e-06	9.80504e-06	1.01449e-05	1.05056e-05	1.08421e-05	1.13695e-05	1.21699e-05	1.31848e-05	1.4391e-05	1.59916e-05	1.7531e-05	1.92867e-05	2.14723e-05	2.38931e-05	2.6631e-05	2.96203e-05	3.31056e-05	3.70735e-05	4.12343e-05	4.61998e-05	5.1341e-05	5.57542e-05	5.7208e-05
54-13	Xyl+PCM	-0.000182856	-5.96525e-05	-6.94382e-06	-3.39042e-06	-1.75691e-06	-5.49418e-07	7.75952e-07	2.77657e-06	6.35647e-06	9.42831e-06	9.24294e-06	9.09449e-06	9.62025e-06	1.13373e-05	1.44301e-05	1.27243e-05	1.16159e-05	9.93779e-06	8.04714e-06	7.97467e-06	8.09099e-06	8.11642e-06	8.2332e-06	8.43892e-06	8.72385e-06	9.06913e-06	9.32359e-06	9.63551e-06	9.98905e-06	1.03403e-05	1.09135e-05	1.16821e-05	1.27718e-05	1.40589e-05	1.54921e-05	1.67394e-05	1.85251e-05	2.08504e-05	2.35359e-05	2.64816e-05	2.96691e-05	3.33901e-05	3.77859e-05	4.27052e-05	4.78936e-05	5.35539e-05	5.88384e-05	5.92075e-05
54-14	Xyl+PCM	-0.000324089	-0.000283856	-0.000252474	-0.000152518	-2.40036e-05	-9.99613e-06	-5.20739e-06	-1.6254e-06	2.51565e-06	6.50992e-06	7.15501e-06	7.30139e-06	8.49697e-06	1.13875e-05	1.07474e-05	9.5792e-06	9.1462e-06	6.89698e-06	6.68225e-06	6.64096e-06	6.58223e-06	6.65905e-06	6.85941e-06	7.22179e-06	7.66283e-06	8.12906e-06	8.53518e-06	8.96029e-06	9.38435e-06	1.02477e-05	1.1024e-05	1.19667e-05	1.32619e-05	1.40585e-05	1.53284e-05	1.71759e-05	1.94656e-05	2.24273e-05	2.55523e-05	2.91596e-05	3.37372e-05	3.90146e-05	4.44865e-05	5.06414e-05	5.66519e-05	6.20065e-05	6.06112e-05	4.73234e-05
54-15	Xyl+PCM	-1.66238e-06	-1.12676e-06	-7.38696e-07	-4.03112e-07	-5.89791e-08	4.34733e-07	1.20053e-06	2.64534e-06	5.5585e-06	9.425e-06	9.78733e-06	9.44642e-06	9.5959e-06	1.07515e-05	1.28728e-05	1.11e-05	1.00913e-05	8.33907e-06	7.33276e-06	7.34372e-06	7.33445e-06	7.31626e-06	7.36737e-06	7.54617e-06	7.78055e-06	7.98347e-06	8.11058e-06	8.29154e-06	8.53234e-06	8.82918e-06	9.21347e-06	9.66004e-06	1.02511e-05	1.10299e-05	1.20237e-05	1.31532e-05	1.45966e-05	1.62977e-05	1.81128e-05	2.0099e-05	2.20817e-05	2.42659e-05	2.65403e-05	2.89168e-05	3.13571e-05	3.39235e-05	3.73048e-05	4.12594e-05
54-16	B-gluc	-1.13749e-06	-7.09366e-07	-3.55546e-07	-5.26377e-08	5.54215e-07	1.56496e-06	3.56381e-06	7.44155e-06	1.54221e-05	2.85428e-05	2.95571e-05	2.53386e-05	2.01707e-05	1.5193e-05	1.4524e-05	1.41619e-05	1.3503e-05	1.27972e-05	1.23024e-05	1.21886e-05	1.24232e-05	1.28444e-05	1.3657e-05	1.42635e-05	1.506e-05	1.73913e-05	1.63027e-05	1.72448e-05	1.89029e-05	2.10355e-05	2.34694e-05	2.67544e-05	3.05731e-05	3.52633e-05	4.03313e-05	4.60291e-05	5.16475e-05	5.64515e-05	6.07513e-05	6.204e-05	5.80103e-05	4.87857e-05	4.09846e-05	3.45856e-05	2.67871e-05	1.058e-05	7.33792e-06	6.02495e-06
54-17	B-gluc	-1.13087e-06	-6.72074e-07	-2.14098e-07	1.58619e-07	9.09371e-07	2.05633e-06	4.24808e-06	8.46206e-06	1.68619e-05	2.99916e-05	2.89981e-05	2.64529e-05	1.96857e-05	1.54354e-05	1.48891e-05	1.4717e-05	1.45529e-05	1.41831e-05	1.33998e-05	1.32401e-05	1.34804e-05	1.38823e-05	1.45208e-05	1.51067e-05	1.58843e-05	1.75173e-05	1.6348e-05	1.70866e-05	1.8211e-05	1.96661e-05	2.1246e-05	2.32957e-05	2.56868e-05	2.84283e-05	3.13975e-05	3.47199e-05	3.82185e-05	4.14635e-05	4.53688e-05	4.93209e-05	5.24186e-05	5.42242e-05	5.59831e-05	5.57064e-05	5.31863e-05	4.78008e-05	3.87339e-05	1.80941e-05
54-19	B-gluc+PCM	-1.32416e-06	-7.54749e-07	-4.0585e-07	-8.72681e-08	2.83129e-07	9.75641e-07	2.19918e-06	4.70868e-06	9.74995e-06	1.38441e-05	1.41078e-05	1.37449e-05	1.46397e-05	1.77845e-05	1.9281e-05	1.80844e-05	1.73896e-05	1.50299e-05	1.4107e-05	1.39105e-05	1.43484e-05	1.50978e-05	1.60456e-05	1.709e-05	1.84377e-05	2.08047e-05	2.28762e-05	2.26043e-05	2.40422e-05	2.58615e-05	2.79925e-05	3.02896e-05	3.24699e-05	3.49464e-05	3.76884e-05	4.03804e-05	4.33252e-05	4.91171e-05	5.52706e-05	6.15229e-05	6.73856e-05	7.22816e-05	7.52349e-05	7.47002e-05	6.98081e-05	5.97832e-05	4.32747e-05	2.12164e-05
54-20	B-gluc+PCM	-2.618e-06	-1.55072e-06	-1.01264e-06	-5.62647e-07	-1.18783e-07	6.86552e-07	1.99717e-06	4.62068e-06	9.71903e-06	1.3389e-05	1.37808e-05	1.35506e-05	1.46218e-05	1.80187e-05	1.97155e-05	1.82736e-05	1.61563e-05	1.37132e-05	1.36058e-05	1.33283e-05	1.34958e-05	1.38781e-05	1.44408e-05	1.50395e-05	1.58036e-05	1.68836e-05	1.87851e-05	2.01221e-05	2.02569e-05	2.17876e-05	2.35758e-05	2.55268e-05	2.78545e-05	3.06497e-05	3.39881e-05	3.74238e-05	4.10189e-05	4.57378e-05	5.10071e-05	5.73286e-05	6.30539e-05	6.76117e-05	7.08208e-05	7.20829e-05	6.93701e-05	6.26708e-05	5.23987e-05	3.76847e-05
54-21	B-gluc+PCM	-6.91867e-06	-4.36506e-06	-3.30679e-06	-2.55753e-06	-1.89326e-06	-9.80648e-07	3.55524e-07	2.90982e-06	7.86008e-06	1.15555e-05	1.18397e-05	1.15701e-05	1.23535e-05	1.53717e-05	1.68565e-05	1.53793e-05	1.35623e-05	1.11343e-05	1.13812e-05	1.14402e-05	1.17074e-05	1.22034e-05	1.29307e-05	1.36905e-05	1.46439e-05	1.58103e-05	1.75657e-05	1.96307e-05	2.02435e-05	2.17874e-05	2.38461e-05	2.62099e-05	2.87511e-05	3.14615e-05	3.41552e-05	3.71281e-05	3.98038e-05	4.31396e-05	4.82809e-05	5.44686e-05	6.05195e-05	6.64937e-05	7.13035e-05	7.40621e-05	7.37603e-05	6.94247e-05	6.04983e-05	4.52547e-05
54-22	B-gluc+PCM	-8.01681e-07	-5.39934e-07	-2.61786e-07	-2.69477e-08	2.47487e-07	8.03028e-07	1.73733e-06	3.62347e-06	7.49543e-06	1.19185e-05	1.24644e-05	1.22339e-05	1.2489e-05	1.44179e-05	1.83799e-05	1.99675e-05	1.79315e-05	1.48425e-05	1.27948e-05	1.27569e-05	1.28777e-05	1.31412e-05	1.35128e-05	1.38836e-05	1.44172e-05	1.52328e-05	1.64607e-05	1.80419e-05	1.88794e-05	1.9867e-05	2.17355e-05	2.3935e-05	2.63126e-05	2.91245e-05	3.2277e-05	3.58221e-05	4.0144e-05	4.48858e-05	5.14655e-05	6.007e-05	6.81865e-05	7.50131e-05	7.97976e-05	8.28389e-05	8.18503e-05	7.56554e-05	6.51832e-05	5.06073e-05
54-23	InuHP	-8.35567e-07	-4.47529e-07	-1.77032e-07	1.56101e-07	6.25871e-07	1.56707e-06	3.27861e-06	7.00803e-06	1.46731e-05	2.6767e-05	2.3457e-05	2.68107e-05	1.66196e-05	1.53175e-05	1.40014e-05	1.27795e-05	1.17783e-05	1.11547e-05	1.05948e-05	1.03528e-05	1.02757e-05	1.03946e-05	1.08137e-05	1.14787e-05	1.25978e-05	1.40042e-05	1.59624e-05	1.8853e-05	2.21721e-05	2.58777e-05	3.12845e-05	3.34503e-05	3.70494e-05	3.87518e-05	3.95186e-05	4.04693e-05	4.11355e-05	4.18851e-05	4.1855e-05	4.17993e-05	4.19458e-05	4.18485e-05	4.15418e-05	4.08159e-05	3.97832e-05	3.80625e-05	3.59018e-05	3.30354e-05
54-24	InuHP	-0.000327281	-0.000282606	-9.87781e-05	-1.64747e-05	-6.94672e-06	-3.74436e-06	-9.92917e-07	2.26958e-06	8.85252e-06	1.9466e-05	2.28477e-05	2.41173e-05	1.4745e-05	1.30173e-05	1.21522e-05	1.11429e-05	1.05157e-05	9.81172e-06	9.19307e-06	9.0342e-06	9.07333e-06	9.19935e-06	9.48657e-06	9.98494e-06	1.08049e-05	1.19786e-05	1.33968e-05	1.52471e-05	1.7686e-05	2.06426e-05	2.3914e-05	2.80107e-05	3.24079e-05	3.606e-05	3.95121e-05	4.11788e-05	4.19535e-05	4.29352e-05	4.38666e-05	4.49772e-05	4.57034e-05	4.5989e-05	4.65967e-05	4.69983e-05	4.65439e-05	4.54441e-05	4.37663e-05	4.05588e-05
54-25	InuHP	-0.000296896	-0.000205359	-0.000161772	-0.00015907	-0.000157155	-0.000155131	-0.000151788	-0.000146228	-0.00013824	-0.00012404	-0.00012098	-0.000115466	-0.000124538	-0.000124068	-0.000123843	-0.00012313	-0.000122376	-0.000123207	-0.000103687	-5.85938e-05	3.04728e-06	7.1432e-06	7.7213e-06	8.42131e-06	9.23826e-06	1.05569e-05	1.20905e-05	1.39059e-05	1.66612e-05	2.00152e-05	2.35516e-05	2.80076e-05	3.1343e-05	3.55057e-05	3.84303e-05	4.00779e-05	4.07352e-05	4.18101e-05	4.26111e-05	4.34664e-05	4.32807e-05	4.31163e-05	4.29823e-05	4.25262e-05	4.166e-05	4.03889e-05	3.83979e-05	3.58231e-05
54-26	InuHP+PCM	-3.54935e-06	-2.14698e-06	-1.37402e-06	-7.80709e-07	-2.48702e-07	5.94559e-07	1.85077e-06	4.38321e-06	9.46805e-06	1.34915e-05	1.48874e-05	1.407e-05	1.42751e-05	1.73025e-05	1.53817e-05	1.15238e-05	1.01203e-05	1.05692e-05	1.10152e-05	1.14313e-05	1.19192e-05	1.25837e-05	1.33939e-05	1.43661e-05	1.55371e-05	1.69286e-05	1.85156e-05	2.03503e-05	2.2273e-05	2.47511e-05	2.85893e-05	3.21069e-05	3.48906e-05	3.99704e-05	4.52667e-05	5.08048e-05	5.6419e-05	6.21603e-05	6.79143e-05	7.34394e-05	7.71044e-05	7.77061e-05	7.32054e-05	5.92103e-05	3.82404e-05	1.62916e-05	1.02571e-05	8.00895e-06
54-27	InuHP+PCM	-1.86473e-06	-9.02705e-07	-3.62892e-07	5.45278e-08	4.93353e-07	1.20956e-06	2.35938e-06	4.65221e-06	9.43878e-06	1.64621e-05	1.81918e-05	1.83694e-05	1.4594e-05	1.36595e-05	1.34371e-05	1.09257e-05	1.06202e-05	1.1025e-05	1.13295e-05	1.15479e-05	1.19013e-05	1.24756e-05	1.32733e-05	1.43109e-05	1.56261e-05	1.72383e-05	1.89536e-05	2.09648e-05	2.30422e-05	2.53554e-05	2.72191e-05	3.08288e-05	3.26212e-05	3.55014e-05	3.91345e-05	4.26295e-05	4.58828e-05	4.95324e-05	5.36986e-05	5.83429e-05	6.27494e-05	6.65404e-05	6.84603e-05	6.76235e-05	6.28167e-05	4.96445e-05	3.0592e-05	1.32961e-05
54-28	InuHP+PCM	-1.09341e-06	-6.30298e-07	-3.28977e-07	-4.54276e-08	2.74296e-07	8.56839e-07	1.85482e-06	3.79431e-06	7.84758e-06	1.37848e-05	1.51831e-05	1.48334e-05	1.3565e-05	1.48237e-05	1.40724e-05	1.05539e-05	9.239e-06	9.50926e-06	9.75101e-06	9.94645e-06	1.01631e-05	1.06145e-05	1.13473e-05	1.23288e-05	1.35429e-05	1.49044e-05	1.6379e-05	1.80639e-05	1.99653e-05	2.19203e-05	2.38448e-05	2.58106e-05	2.80639e-05	3.10782e-05	3.48777e-05	3.97028e-05	4.55307e-05	5.18683e-05	5.90508e-05	6.56383e-05	7.1347e-05	7.62889e-05	7.71954e-05	7.53568e-05	6.9087e-05	5.4584e-05	3.61577e-05	1.73065e-05
54-29	PCM	5.60137e-07	9.36377e-07	1.16414e-06	1.38334e-06	1.67068e-06	2.25537e-06	3.14902e-06	5.35109e-06	1.00644e-05	1.10273e-05	8.24206e-06	6.79445e-06	7.06302e-06	6.58805e-06	6.47843e-06	6.31608e-06	6.31945e-06	6.28573e-06	6.17232e-06	6.10547e-06	6.06426e-06	6.05905e-06	6.04522e-06	6.05765e-06	5.91683e-06	5.88345e-06	5.77169e-06	5.67068e-06	5.59493e-06	5.45507e-06	5.31218e-06	5.19959e-06	5.04402e-06	4.9225e-06	4.83356e-06	4.74744e-06	4.64491e-06	4.56701e-06	4.49842e-06	4.48693e-06	4.45865e-06	4.44896e-06	4.46928e-06	4.45886e-06	4.50836e-06	4.62262e-06	4.81847e-06	5.05938e-06
54-30	PCM	2.64416e-06	2.45179e-06	2.38865e-06	2.42982e-06	2.54655e-06	2.98866e-06	3.74714e-06	5.49868e-06	9.33424e-06	1.12457e-05	8.8682e-06	7.87582e-06	1.24083e-05	1.7467e-05	1.45574e-05	1.84819e-05	2.16016e-05	2.22667e-05	2.19092e-05	2.16167e-05	2.14563e-05	2.10883e-05	2.04577e-05	1.97102e-05	1.91893e-05	1.88833e-05	1.87136e-05	1.86572e-05	1.85243e-05	1.82953e-05	1.80508e-05	1.77871e-05	1.7561e-05	1.73263e-05	1.707e-05	1.68025e-05	1.65067e-05	1.62386e-05	1.59194e-05	1.57008e-05	1.54289e-05	1.51921e-05	1.50292e-05	1.48471e-05	1.47375e-05	1.4592e-05	1.44426e-05	1.41713e-05
54-32	Control	-8.36231e-07	-4.70224e-07	-2.58872e-07	-5.40744e-08	1.35985e-07	5.14505e-07	1.14405e-06	2.56531e-06	5.05945e-06	7.59483e-06	6.05378e-06	3.86576e-06	4.9522e-06	3.99411e-06	3.55882e-06	3.20794e-06	2.87605e-06	2.68431e-06	2.45432e-06	2.28306e-06	2.10773e-06	1.97534e-06	1.86395e-06	1.76447e-06	1.69906e-06	1.65883e-06	1.58412e-06	1.55677e-06	1.52286e-06	1.47146e-06	1.45791e-06	1.41569e-06	1.38387e-06	1.36362e-06	1.35097e-06	1.31966e-06	1.28864e-06	1.29894e-06	1.26259e-06	1.26345e-06	1.21766e-06	1.21966e-06	1.20553e-06	1.18775e-06	1.17503e-06	1.15379e-06	1.15034e-06	1.11608e-06
54-33	Control	-2.87766e-06	-2.03443e-06	-1.59016e-06	-1.21481e-06	-8.71504e-07	-3.46017e-07	4.06486e-07	1.90103e-06	4.29272e-06	6.77367e-06	5.10644e-06	2.92723e-06	3.97921e-06	4.02478e-06	3.43789e-06	2.99856e-06	2.62172e-06	2.40825e-06	2.18656e-06	2.03394e-06	1.86063e-06	1.73978e-06	1.62822e-06	1.53964e-06	1.48167e-06	1.43421e-06	1.3627e-06	1.33828e-06	1.29213e-06	1.2597e-06	1.23975e-06	1.20291e-06	1.16218e-06	1.1442e-06	1.13461e-06	1.11529e-06	1.0727e-06	1.07673e-06	1.05678e-06	1.06328e-06	1.01369e-06	1.02448e-06	1.02378e-06	1.01447e-06	1.00827e-06	1.00205e-06	1.00359e-06	9.88814e-07
54-34	Control	-1.78441e-06	-1.41799e-06	-1.19001e-06	-9.43284e-07	-7.02578e-07	-3.17639e-07	2.50603e-07	1.46358e-06	3.42801e-06	5.67503e-06	5.97518e-06	3.32287e-06	3.69442e-06	3.98222e-06	2.0978e-06	1.77888e-06	1.72351e-06	1.72916e-06	1.6397e-06	1.57762e-06	1.47657e-06	1.39384e-06	1.32151e-06	1.2558e-06	1.2133e-06	1.18438e-06	1.11313e-06	1.09216e-06	1.06186e-06	1.01425e-06	9.96517e-07	9.5988e-07	9.27788e-07	9.0161e-07	8.92242e-07	8.66913e-07	8.30584e-07	8.38914e-07	8.06814e-07	8.13883e-07	7.73341e-07	7.71863e-07	7.71527e-07	7.61348e-07	7.36358e-07	7.27633e-07	7.2719e-07	6.91542e-07
[truncated: 119 more columns]

## Sheet: B
			B.thetaiotaomicron		P.vulgatus		B.cellulosilyticus		B.ovatus		B.fragilis		B.caccae		A.muciniphila		E.tayi		F.prausnitzii		B.xylanisolvens		B.acidifaciens		B.finegoldii		B.adolescentis		B.angulatum		B.catenulatum		B.bifidum		C.mitsuokai		C.aerofaciens		S.gallolyticus		S.salivarius		S.moorei		A.hallii		P.dorei		P.merdae
			p	p adj	p	p adj	p	p adj	p	p adj	p	p adj	p	p adj	p	p adj	p	p adj	p	p adj	p	p adj	p	p adj	p	p adj	p	p adj	p	p adj	p	p adj	p	p adj	p	p adj	p	p adj	p	p adj	p	p adj	p	p adj	p	p adj	p	p adj	p
B-gluc	vs	B-gluc+PCM	0.0396499	0.178424	0.50372	0.625308	0.089633	0.215119	0.0101194	0.0728597	0.089633	0.215119	0.0803306	0.321322	0.643429	0.772115	0.718816	0.784163	0.0997839	0.299352	0.0117259	0.0844264	0.149821	0.539355	0.00240829	0.0866984	0.0269887	0.107955	0.0307536	0.123014	0.0570308	0.186646	0.181126	0.407534	0.643429	0.798739	0.280087	0.530692	0.757621	0.852323	0.829492	0.904901	0.718405	0.760664	0.25782	0.773461	0.50372	0.697459	0.0236286
B-gluc	vs	InuHP	0.797046	0.869505	0.328443	0.563045	0.836996	0.886231	0.797046	0.869505	0.607011	0.753531	0.164915	0.395796	0.181126	0.465753	0.198491	0.420335	0.354539	0.607782	0.797046	0.843931	0.354539	0.750789	0.303626	0.546527	0.410536	0.547381	0.381908	0.549948	0.50372	0.625308	0.217044	0.434088	0.381908	0.624941	0.149821	0.385254	0.236812	0.473624	0.518242	0.690989	0.023416	0.105372	0.440401	1	0.571544	0.734842	0.537094
B-gluc+PCM	vs	InuHP	0.0718282	0.215484	0.0997839	0.256587	0.0570308	0.171092	0.00467091	0.0560509	0.0269887	0.107955	0.718816	0.784163	0.381908	0.597769	0.354539	0.554931	0.0101194	0.121433	0.00547855	0.049307	0.0179822	0.323679	0.0448623	0.23072	0.00240829	0.0288995	0.00240829	0.0433492	0.0101194	0.0728597	0.0101194	0.0910746	0.181126	0.326027	0.718816	0.834754	0.381908	0.572862	0.666683	0.774212	0.056652	0.203947	0.718816	0.924192	0.217044	0.372075	0.0039726
B-gluc	vs	InuHP+PCM	0.0570308	0.205311	0.918067	0.944298	0.236812	0.426262	0.381908	0.572862	0.00285253	0.0513456	0.00240829	0.0433492	0.25782	0.488502	0.571544	0.685853	0.0640775	0.209708	0.303626	0.47524	0.607011	0.874096	0.0064102	0.115384	0.680724	0.742608	0.797046	0.869505	0.571544	0.663729	0.571544	0.709503	0.757621	0.909145	0.0640775	0.288349	0.0718282	0.258581	0.178317	0.337864	0.00540735	0.0648882	0.164915	0.742117	0.607011	0.682888	0.164915
B-gluc+PCM	vs	InuHP+PCM	0.877371	0.902438	0.440401	0.587201	0.607011	0.682888	0.089633	0.268899	0.198491	0.357285	0.198491	0.396983	0.50372	0.64764	0.836996	0.86091	0.836996	0.886231	0.135804	0.349211	0.050641	0.607692	0.757621	0.802187	0.0718282	0.198909	0.0570308	0.157931	0.181126	0.383561	0.0570308	0.205311	0.440401	0.689323	0.440401	0.689323	0.135804	0.349211	0.258223	0.464801	0.0154729	0.0928373	0.797046	0.956455	0.877371	0.957132	0.381908
InuHP	vs	InuHP+PCM	0.0997839	0.276325	0.381908	0.572862	0.164915	0.349231	0.25782	0.421888	0.000469566	0.0169044	0.0997839	0.299352	0.836996	0.971995	0.471474	0.606181	0.00547855	0.098614	0.198491	0.376089	0.680724	0.765814	0.089633	0.293344	0.217044	0.411241	0.25782	0.421888	0.217044	0.390679	0.50372	0.64764	0.571544	0.734842	0.680724	0.816869	0.537094	0.690549	0.483992	0.670143	0.606461	0.727754	0.537094	0.805641	0.280087	0.438397	0.0448623
B-gluc	vs	PCM	0.236812	0.405964	0.381908	0.597769	0.354539	0.554931	0.471474	0.585278	0.0640775	0.192233	0.877371	0.928981	0.217044	0.434088	0.0997839	0.256587	0.718816	0.892324	0.471474	0.606181	0.354539	0.797714	0.50372	0.725357	0.00547855	0.0394456	0.00467091	0.0336305	0.00467091	0.0560509	0.0179822	0.0924798	0.0448623	0.124234	0.00240829	0.0433492	0.0039726	0.0476712	0.00334429	0.0401314	0.00585215	0.0526693	0.0064102	0.230767	0.236812	0.387511	0.354539
B-gluc+PCM	vs	PCM	0.381908	0.572862	0.122823	0.245645	0.00871191	0.0627258	0.000995467	0.0358368	0.877371	0.877371	0.0570308	0.293301	0.089633	0.248214	0.0448623	0.146822	0.0448623	0.20188	0.00119374	0.0429748	0.0179822	0.647359	0.0179822	0.16184	0.571544	0.663729	0.50372	0.604464	0.354539	0.531809	0.303626	0.437221	0.122823	0.245645	0.050641	0.364615	0.0101194	0.0910746	0.00655136	0.0393081	0.016604	0.0853921	0.110831	0.797985	0.607011	0.704916	0.00142797
InuHP	vs	PCM	0.354539	0.580156	0.918067	0.972071	0.471474	0.628632	0.643429	0.747208	0.0179822	0.0924798	0.122823	0.340124	0.0101194	0.121433	0.00337043	0.0404452	0.571544	0.791369	0.643429	0.798739	1	1	0.718816	0.808668	0.000317714	0.0114377	0.000212829	0.00766186	0.000469566	0.0169044	0.000317714	0.0114377	0.0039726	0.0357534	0.110831	0.362721	0.089633	0.293344	0.0221304	0.0796693	0.624576	0.725315	0.050641	0.455769	0.0803306	0.192793	0.757621
InuHP+PCM	vs	PCM	0.471474	0.628632	0.440401	0.609786	0.0349608	0.125859	0.110831	0.284995	0.25782	0.421888	0.00142797	0.0514071	0.0179822	0.107893	0.0269887	0.138799	0.0269887	0.161932	0.0803306	0.240992	0.680724	0.790518	0.0396499	0.237899	0.0179822	0.0924798	0.0101194	0.0607164	0.0236286	0.121518	0.00337043	0.0606678	0.0206376	0.0825502	0.236812	0.501485	0.280087	0.504157	0.112235	0.237674	0.979452	0.979452	0.181126	0.652054	0.50372	0.725357	0.0206376
B-gluc	vs	PecA	0.0349608	0.179798	0.0396499	0.11895	0.877371	0.902438	0.236812	0.405964	0.797046	0.843931	0.571544	0.709503	0.217044	0.459622	0.303626	0.496842	0.643429	0.857905	0.236812	0.426262	0.958979	0.986379	0.198491	0.47638	0.303626	0.47524	0.236812	0.426262	0.328443	0.537452	0.236812	0.426262	0.0448623	0.134587	0.0570308	0.293301	0.00142797	0.0514071	0.0154049	0.079225	0.279352	0.457122	0.135804	0.814826	0.0101194	0.0520426	0.918067
B-gluc+PCM	vs	PecA	0.958979	0.958979	0.164915	0.296847	0.0640775	0.177445	0.164915	0.32983	0.149821	0.299642	0.236812	0.448697	0.440401	0.587201	0.50372	0.625308	0.236812	0.448697	0.181126	0.362252	0.135804	0.543217	0.0803306	0.28919	0.236812	0.405964	0.328443	0.514085	0.354539	0.554931	0.877371	0.928981	0.122823	0.260095	0.410536	0.671786	0.0039726	0.0715068	0.0272885	0.0893079	0.470796	0.584437	0.718816	0.958422	0.0570308	0.146651	0.0307536
InuHP	vs	PecA	0.0640775	0.209708	0.00240829	0.0288995	0.958979	0.958979	0.149821	0.317268	0.440401	0.634177	0.410536	0.642578	0.918067	0.944298	0.797046	0.843931	0.164915	0.349231	0.149821	0.35957	0.381908	0.687435	0.797046	0.819819	0.0640775	0.192233	0.0396499	0.14274	0.0997839	0.276325	0.015631	0.093786	0.0039726	0.0476712	0.643429	0.827266	0.0448623	0.269174	0.0756242	0.194462	0.236096	0.424972	0.471474	0.848654	0.00170394	0.0204473	0.471474
InuHP+PCM	vs	PecA	0.836996	0.886231	0.0307536	0.100648	0.181126	0.362252	0.757621	0.852323	0.0064102	0.0576918	0.0135547	0.0975936	0.918067	0.972071	0.643429	0.723857	0.164915	0.371058	0.877371	0.902438	0.643429	0.798739	0.149821	0.414888	0.537094	0.644513	0.354539	0.531809	0.680724	0.742608	0.0803306	0.2629	0.0206376	0.092869	0.958979	0.958979	0.164915	0.371058	0.281586	0.482719	0.0891435	0.246859	0.918067	0.972071	0.0396499	0.14274	0.198491
PCM	vs	PecA	0.354539	0.554931	0.00337043	0.0303339	0.440401	0.609786	0.0570308	0.228123	0.110831	0.24937	0.471474	0.652811	0.0135547	0.0975936	0.00748204	0.0538707	0.410536	0.671786	0.0570308	0.205311	0.381908	0.723616	0.537094	0.743669	0.0803306	0.192793	0.0997839	0.239481	0.0640775	0.192233	0.236812	0.448697	1	1	0.25782	0.515641	0.757621	0.879818	0.609027	0.730832	0.0940959	0.241961	0.217044	0.710326	0.164915	0.31247	0.303626
B-gluc	vs	PecA+PCM	0.000568723	0.020474	0.122823	0.276351	0.571544	0.663729	0.089633	0.293344	0.0448623	0.146822	0.0206376	0.123825	0.217044	0.488349	0.381908	0.549948	0.0570308	0.205311	0.0349608	0.139843	0.381908	0.763817	0.015631	0.187572	0.050641	0.182308	0.050641	0.151923	0.0349608	0.139843	0.757621	0.852323	0.149821	0.283871	0.0997839	0.359222	0.0718282	0.287313	0.00334429	0.0601972	0.0636716	0.20838	0.50372	0.86352	0.0448623	0.146822	0.0448623
B-gluc+PCM	vs	PecA+PCM	0.164915	0.32983	0.381908	0.624941	0.25782	0.441978	0.381908	0.549948	0.757621	0.879818	0.571544	0.685853	0.440401	0.609786	0.217044	0.390679	0.797046	0.869505	0.680724	0.790518	0.571544	0.857316	0.537094	0.716125	0.797046	0.819819	0.836996	0.886231	0.836996	0.836996	0.303626	0.47524	0.328443	0.563045	0.571544	0.791369	0.135804	0.376073	0.00655136	0.0471698	0.135207	0.304215	0.643429	0.890902	0.181126	0.326027	0.797046
InuHP	vs	PecA+PCM	0.00142798	0.0257036	0.0117259	0.0844264	0.440401	0.634177	0.050641	0.227885	0.0117259	0.0844264	0.354539	0.580156	0.918067	1	0.0307536	0.123014	0.00467091	0.168153	0.0179822	0.0924798	0.0718282	0.430969	0.164915	0.424067	0.00547855	0.049307	0.00467091	0.0420382	0.00547855	0.049307	0.122823	0.368468	0.0206376	0.106136	0.836996	0.86091	0.537094	0.716125	0.0221304	0.0885214	0.680262	0.742104	0.918067	1	0.0101194	0.0728597	0.00871191
InuHP+PCM	vs	PecA+PCM	0.122823	0.31583	0.0997839	0.276325	0.537094	0.666737	0.410536	0.568434	0.328443	0.492665	0.471474	0.678923	0.918067	1	0.149821	0.337097	0.958979	0.958979	0.280087	0.458325	0.164915	0.539721	0.757621	0.826495	0.122823	0.276351	0.089633	0.230485	0.122823	0.294774	0.381908	0.509211	0.0803306	0.206564	0.836996	0.886231	1	1	0.112235	0.252529	0.353804	0.55378	0.471474	0.89332	0.135804	0.30556	0.537094
PCM	vs	PecA+PCM	0.0236286	0.141771	0.015631	0.080388	0.135804	0.30556	0.015631	0.080388	0.877371	0.902438	0.0135547	0.121992	0.0135547	0.121992	0.440401	0.609786	0.0236286	0.170126	0.00467091	0.0560509	0.0718282	0.517163	0.0803306	0.321322	0.410536	0.568434	0.381908	0.528796	0.471474	0.606181	0.0396499	0.178424	0.571544	0.762059	0.164915	0.395796	0.280087	0.530692	1	1	0.367333	0.551	0.0396499	0.475799	0.410536	0.615804	0.00337043
PecA	vs	PecA+PCM	0.181126	0.343186	0.607011	0.682888	0.471474	0.606181	0.607011	0.728413	0.0803306	0.222454	0.0803306	0.2629	1	1	0.0570308	0.157931	0.149821	0.35957	0.354539	0.490901	0.354539	0.850895	0.25782	0.488502	0.354539	0.510537	0.440401	0.546704	0.25782	0.441978	0.381908	0.528796	0.571544	0.791369	0.797046	0.869505	0.164915	0.395796	0.609027	0.756034	0.439702	0.586269	0.410536	1	0.571544	0.685853	0.0570308
B-gluc	vs	Xyl	0.50372	0.64764	0.0269887	0.0971593	0.0236286	0.0945142	0.328443	0.514085	0.571544	0.734842	0.643429	0.723857	0.0307536	0.158161	0.354539	0.531809	0.217044	0.434088	0.440401	0.587201	0.643429	0.827266	0.0640775	0.288349	0.797046	0.843931	0.918067	0.918067	0.797046	0.819819	0.918067	0.944298	0.0396499	0.14274	0.000828065	0.0298103	0.050641	0.26044	0.0381937	0.114581	0.122251	0.293402	0.537094	0.878881	0.0101194	0.0607164	0.836996
B-gluc+PCM	vs	Xyl	0.164915	0.349231	0.122823	0.260095	0.571544	0.685853	0.110831	0.265995	0.25782	0.441978	0.198491	0.446606	0.089633	0.268899	0.198491	0.396983	0.680724	0.875216	0.0803306	0.2629	0.0570308	0.513277	0.236812	0.501485	0.0135547	0.081328	0.0236286	0.121518	0.0307536	0.138391	0.149821	0.385254	0.110831	0.265995	0.0236286	0.212657	0.0997839	0.299352	0.0632518	0.175159	0.236096	0.404736	0.607011	0.874096	0.0570308	0.157931	0.0135547
InuHP	vs	Xyl	0.680724	0.765814	0.00142797	0.0514071	0.0135547	0.0697097	0.217044	0.390679	0.280087	0.438397	0.354539	0.607782	0.410536	0.615804	0.0269887	0.121449	0.0307536	0.158161	0.303626	0.455439	0.643429	0.857905	0.410536	0.642578	0.571544	0.642987	0.440401	0.566229	0.680724	0.765814	0.25782	0.441978	0.00337043	0.121336	0.0570308	0.342185	0.440401	0.634177	0.153663	0.307326	0.470796	0.60531	0.877371	1	0.00170394	0.030671	0.680724
InuHP+PCM	vs	Xyl	0.217044	0.390679	0.0206376	0.0825502	0.280087	0.458325	0.918067	0.944298	0.015631	0.093786	0.0101194	0.121433	0.303626	0.546527	0.135804	0.32593	0.537094	0.773415	0.797046	0.869505	0.958979	1	0.381908	0.624941	0.50372	0.64764	0.718816	0.808668	0.410536	0.591171	0.643429	0.772115	0.0179822	0.129472	0.135804	0.407413	0.877371	0.902438	0.467339	0.672968	0.216341	0.432683	0.440401	0.932613	0.0396499	0.1586	0.110831
PCM	vs	Xyl	0.607011	0.704916	0.00202823	0.0365082	0.00142798	0.0257036	0.089633	0.322679	0.198491	0.376089	0.537094	0.690549	0.000687104	0.0247358	0.471474	0.628632	0.110831	0.306917	0.135804	0.376073	0.643429	0.890902	0.236812	0.473624	0.00240829	0.0433492	0.00337043	0.0404452	0.00202823	0.0365082	0.0135547	0.0975936	0.958979	1	0.757621	0.852323	0.354539	0.554931	0.389012	0.583518	0.226065	0.428333	0.0349608	0.629294	0.164915	0.32983	0.471474
PecA	vs	Xyl	0.149821	0.337097	0.877371	0.957132	0.015631	0.0703395	0.836996	0.886231	0.757621	0.852323	0.918067	0.918067	0.354539	0.580156	0.050641	0.151923	0.440401	0.689323	0.680724	0.816869	0.680724	0.816869	0.571544	0.709503	0.198491	0.396983	0.198491	0.376089	0.217044	0.411241	0.198491	0.420335	0.958979	1	0.149821	0.414888	0.217044	0.459622	0.726378	0.817175	0.642921	0.723286	0.381908	1	1	1	0.757621
PecA+PCM	vs	Xyl	0.00547855	0.0657426	0.50372	0.604464	0.089633	0.230485	0.471474	0.606181	0.149821	0.317268	0.0640775	0.288349	0.354539	0.607782	0.958979	0.958979	0.50372	0.75558	0.181126	0.383561	0.181126	0.543378	0.571544	0.734842	0.0269887	0.121449	0.0396499	0.129763	0.0179822	0.107893	0.680724	0.790518	0.537094	0.805641	0.089633	0.358532	0.877371	0.928981	0.389012	0.608888	0.757262	0.778898	0.958979	0.986379	0.571544	0.709503	0.0269887
B-gluc	vs	Xyl+PCM	0.0064102	0.0576918	0.135804	0.257313	0.0117259	0.0703553	0.0135547	0.081328	0.0236286	0.106328	0.198491	0.420335	0.440401	0.634177	0.0349608	0.125859	0.110831	0.284995	0.0307536	0.138391	0.571544	0.894591	0.0236286	0.170126	0.303626	0.496842	0.164915	0.32983	0.181126	0.362252	0.181126	0.434703	0.0448623	0.146822	0.0179822	0.215786	0.0307536	0.221426	0.00334429	0.120394	0.00034338	0.0123617	0.164915	0.848133	0.00871191	0.0784072	0.280087
B-gluc+PCM	vs	Xyl+PCM	0.50372	0.625308	0.410536	0.591171	0.410536	0.615804	0.918067	0.918067	0.571544	0.762059	0.643429	0.747208	0.217044	0.520905	0.0135547	0.081328	0.958979	0.986379	0.718816	0.808668	0.381908	0.6547	0.440401	0.660601	0.236812	0.426262	0.440401	0.587201	0.571544	0.685853	1	1	0.122823	0.276351	0.198491	0.446606	0.0640775	0.288349	0.00655136	0.0589622	0.00128383	0.0231089	0.797046	0.989436	0.050641	0.151923	0.236812
InuHP	vs	Xyl+PCM	0.0135547	0.0975936	0.0135547	0.081328	0.0064102	0.0769224	0.0064102	0.0576918	0.00547855	0.0657426	0.918067	0.944298	0.0349608	0.157323	0.000687104	0.0247358	0.0117259	0.105533	0.015631	0.093786	0.135804	0.611119	0.217044	0.488349	0.0640775	0.209708	0.0236286	0.106328	0.0448623	0.161504	0.0101194	0.121433	0.0039726	0.0715068	0.354539	0.607782	0.328443	0.537452	0.0221304	0.0995866	0.188986	0.400206	0.537094	0.840669	0.00142797	0.0514071	0.089633
InuHP+PCM	vs	Xyl+PCM	0.410536	0.591171	0.110831	0.265995	0.181126	0.343186	0.110831	0.306917	0.471474	0.652811	0.0803306	0.28919	0.0570308	0.186646	0.00748204	0.0673383	0.797046	0.896677	0.25782	0.441978	0.280087	0.775626	0.643429	0.772115	0.537094	0.666737	0.25782	0.441978	0.440401	0.609786	0.0570308	0.228123	0.0206376	0.123825	0.607011	0.809348	0.718816	0.86258	0.112235	0.269364	0.424607	0.587918	1	1	0.0349608	0.157323	0.757621
PCM	vs	Xyl+PCM	0.122823	0.294774	0.0179822	0.0809198	0.000568723	0.020474	0.00142798	0.0257036	0.680724	0.816869	0.149821	0.385254	0.643429	0.798739	0.643429	0.747208	0.050641	0.202564	0.0039726	0.0715068	0.135804	0.698422	0.110831	0.332494	0.0803306	0.206564	0.149821	0.317268	0.135804	0.30556	0.303626	0.455439	1	1	0.50372	0.725357	0.471474	0.652811	1	1	0.40982	0.590141	0.181126	0.724504	0.149821	0.317268	0.0448623
PecA	vs	Xyl+PCM	0.537094	0.644513	0.571544	0.663729	0.00748204	0.0673383	0.198491	0.376089	0.0448623	0.161504	0.471474	0.628632	0.0448623	0.161504	0.00170394	0.030671	0.25782	0.464077	0.328443	0.472958	0.537094	0.878881	0.328443	0.563045	1	1	0.836996	0.86091	0.718816	0.7611	0.877371	0.957132	1	1	0.643429	0.798739	0.303626	0.520501	0.609027	0.783035	0.012476	0.0898272	0.918067	1	0.958979	0.986379	0.328443
PecA+PCM	vs	Xyl+PCM	0.471474	0.652811	0.958979	0.958979	0.050641	0.165734	0.440401	0.587201	0.797046	0.869505	0.303626	0.546527	0.0448623	0.179449	0.217044	0.411241	0.757621	0.879818	0.958979	0.958979	0.757621	0.826495	0.877371	0.877371	0.354539	0.531809	0.571544	0.663729	0.440401	0.587201	0.303626	0.496842	0.571544	0.823023	0.471474	0.707211	0.718816	0.892324	1	1	0.0844032	0.25321	0.471474	0.942949	0.537094	0.716125	0.354539
Xyl	vs	Xyl+PCM	0.0396499	0.1586	0.471474	0.606181	0.797046	0.869505	0.135804	0.30556	0.089633	0.230485	0.410536	0.615804	0.00337043	0.0606678	0.236812	0.405964	0.718816	0.86258	0.164915	0.371058	0.303626	0.780752	0.680724	0.790518	0.198491	0.420335	0.135804	0.30556	0.110831	0.284995	0.149821	0.414888	0.958979	1	0.328443	0.591198	0.836996	0.913086	0.389012	0.636565	0.0418742	0.167497	0.440401	0.990902	0.958979	1	0.198491
[truncated: 25 more columns]
