# Supplementary material for: Metaproteomics reveals parallel utilization of colonic mucin glycans and dietary fibers by the human gut microbiota
Source: iScience. 2024 May 23;27(6):110093. doi: 10.1016/j.isci.2024.110093 (PMC11214529; doi:10.1016/j.isci.2024.110093)
Supplement: Table S3. MS intensities for protein groups identified by metaproteomic analysis from the end of cultivations, related to Figures 2, 3, and S2–S4 — Contains also information of mapping to CAZy and SulfAtlas databases. [file mmc3.xlsx]

## Sheet: MS intensities
																								Muc_nofibre			Muc_bglucan			Muc_inulin			Muc_pectin			Muc_xylan			Nomuc_nofibre			Nomuc_bglucan			Nomuc_inulin			Nomuc_pectin
																							Sample ID	53-43	54-29	53-45	53-14	54-19	54-20	53-19	53-20	54-26	53-2	53-3	54-5	53-8	54-12	54-15	51-48	52-47	51-47	52-38	53-13	54-16	52-17	53-18	54-23	52-20	54-1
Protein IDs	Majority protein IDs	Entry name	Status	Protein names	Gene names	Fasta headers	Organism	Taxonomic lineage IDs	clade	phylum	class	order	family	genus	species	Number of proteins	Peptide counts (all)	Peptide counts (razor+unique)	Peptide counts (unique)	Mol. weight [kDa]	Sequence length	PEP	Intensity	Intensity Muc_nofibre_25	Intensity Muc_nofibre_27	Intensity Muc_nofibre_40	Intensity Muc_bglucan_16	Intensity Muc_bglucan_17	Intensity Muc_bglucan_18	Intensity Muc_inulin_22	Intensity Muc_inulin_23	Intensity Muc_inulin_24	Intensity Muc_pectin_04	Intensity Muc_pectin_05	Intensity Muc_pectin_06	Intensity Muc_xylan_10	Intensity Muc_xylan_11	Intensity Muc_xylan_12	Intensity Nomuc_nofibre_28	Intensity Nomuc_nofibre_29	Intensity Nomuc_nofibre_47	Intensity Nomuc_bglucan_13	Intensity Nomuc_bglucan_14	Intensity Nomuc_bglucan_15	Intensity Nomuc_inulin_19	Intensity Nomuc_inulin_20	Intensity Nomuc_inulin_21	Intensity Nomuc_pectin_01	Intensity Nomuc_pectin_02
E5VFZ2;A0A174URJ6;R6G685	E5VFZ2;A0A174URJ6;R6G685	E5VFZ2_9BACE	unreviewed	Glyceraldehyde-3-phosphate dehydrogenase (EC 1.2.1.-)	gap DXB40_11205 DXD65_05370 HMPREF1007_03678	>tr|E5VFZ2|E5VFZ2_9BACE Glyceraldehyde-3-phosphate dehydrogenase OS=Bacteroides sp. 4_1_36 OX=457393 GN=gap PE=3 SV=1;>tr|A0A174URJ6|A0A174URJ6_BACUN Glyceraldehyde-3-phosphate dehydrogenase OS=Bacteroides uniformis OX=820 GN=gapA_2 PE=3 SV=1;>tr|R6G685|R6	Bacteroides sp. 4_1_36	457393	FCB group	Bacteroidetes	Bacteroidia	Bacteroidales	Bacteroidaceae	Bacteroides	Bacteroides sp. 4_1_36	3	26;26;19	26;26;19	0;0;0	36.076	336	0	2633100000000	7793600000	20673000000	9918100000	162880000000	154590000000	132590000000	126490000000	87026000000	107350000000	86859000000	87584000000	106780000000	55755000000	72229000000	44840000000	1849800000	3994300000	1106500000	120510000000	137600000000	154750000000	32462000000	77074000000	68112000000	49657000000	166830000000
A0A073I0P8;A0A378BQ40;A0A2X4TZP7;A0A2X4TEW3;A0A1C0BYC2;A0A1C0BW49;A0A1W1XZJ6;A0A136WG47;A0A2P2F746	A0A073I0P8	A0A073I0P8_ECOLX	unreviewed	Formate C-acetyltransferase (EC 2.3.1.54)	AB67_0915	>tr|A0A073I0P8|A0A073I0P8_ECOLX Formate C-acetyltransferase OS=Escherichia coli 5-366-08_S1_C3 OX=1444102 GN=AB67_0915 PE=3 SV=1	Escherichia coli 5-366-08_S1_C3	1444102	NA	Proteobacteria	Gammaproteobacteria	Enterobacterales	Enterobacteriaceae	Escherichia	Escherichia coli	9	55;3;3;2;1;1;1;1;1	55;3;3;2;1;1;1;1;1	0;0;0;0;0;0;0;0;0	85.299	760	0	2436400000000	12979000000	56857000000	15049000000	49036000000	121290000000	105510000000	120190000000	86661000000	133420000000	70672000000	100090000000	89947000000	12575000000	21979000000	18905000000	45198000000	65955000000	40347000000	182530000000	120060000000	141690000000	147120000000	128640000000	90581000000	131030000000	76190000000
P0CE48;P0CE47;P0A6N3;A7ZSL4;A0A080GDC1;A0A073HFB2;A9MHG0;A0A3V9MPP8;A0A2X4TK84;A0A0F6TYF2;G5SHK5;A0A378AJY0;A0A5X2NL48;A0A5X1Z1G8;A0A5X4U233;A0A600DZ67;M1RG93;A0A2X4T0L6;A0A600WK83;A0A5Z5ZA83;A0A073H638;A0A073H1H5;A0A5Y1DIC6;A0A5Y1BLW7;A0A5Z8R142;A0A5Y1FL15;A0A5Y1FM16;A0A600WGF8;A0A5Y1EXM1;A0A5Z5Z9H2;A0A600PKQ4;A0A609KQ60;A0A601SQR7;A0A080FSY3;A0A080FL01;A0A080FQ38;A0A5X7LX23;A0A601J6U8;A0A073GZR…	P0CE48;P0CE47;P0A6N3;A7ZSL4;A0A080GDC1;A0A073HFB2;A9MHG0;A0A3V9MPP8;A0A2X4TK84;A0A0F6TYF2;G5SHK5;A0A378AJY0;A0A5X2NL48;A0A5X1Z1G8;A0A5X4U233;A0A600DZ67;M1RG93;A0A2X4T0L6;A0A600WK83;A0A5Z5ZA83;A0A073H638;A0A073H1H5;A0A5Y1DIC6;A0A5Y1BLW7;A0A5Z8R142;A0A5Y1FL15;A0A5Y1FM16;A0A600WGF8;A0A5Y1EXM1;A0A5Z5Z9H2;A0A600PKQ4;A0A609KQ60;A0A601SQR7	EFTU2_ECOLI	reviewed	Elongation factor Tu 2 (EF-Tu 2) (Bacteriophage Q beta RNA-directed RNA polymerase subunit III) (P-43)	tufB b3980 JW3943	>sp|P0CE48|EFTU2_ECOLI Elongation factor Tu 2 OS=Escherichia coli (strain K12) OX=83333 GN=tufB PE=1 SV=1;>sp|P0CE47|EFTU1_ECOLI Elongation factor Tu 1 OS=Escherichia coli (strain K12) OX=83333 GN=tufA PE=1 SV=1;>sp|P0A6N3|EFTU_ECO57 Elongation factor Tu O	Escherichia coli (strain K12)	83333	NA	Proteobacteria	Gammaproteobacteria	Enterobacterales	Enterobacteriaceae	Escherichia	Escherichia coli	54	33;33;33;33;32;32;31;31;31;28;25;23;22;22;22;22;22;21;20;20;19;19;18;18;18;18;18;18;18;18;18;17;17;16;16;15;13;13;13;13;13;12;11;11;10;5;5;5;5;4;2;2;2;2	33;33;33;33;32;32;31;31;31;28;25;23;22;22;22;22;22;21;20;20;19;19;18;18;18;18;18;18;18;18;18;17;17;16;16;15;13;13;13;13;13;12;11;11;10;5;5;5;5;4;2;2;2;2	0;0;0;0;0;0;0;0;0;0;0;0;0;0;0;0;0;0;0;0;0;0;0;0;0;0;0;0;0;0;0;0;0;0;0;0;0;0;0;0;0;0;0;0;0;0;0;0;0;0;0;0;0;0	43.313	394	0	1998700000000	11012000000	40150000000	17067000000	47794000000	132820000000	121420000000	97432000000	59489000000	65953000000	67351000000	69494000000	61760000000	15870000000	22279000000	23764000000	33578000000	34119000000	14660000000	159550000000	101980000000	151460000000	98656000000	81091000000	55123000000	75428000000	81264000000
A7LWC0;A0A496KH37	A7LWC0	A7LWC0_BACO1	unreviewed	Tetratricopeptide repeat protein	BACOVA_02124	>tr|A7LWC0|A7LWC0_BACO1 Tetratricopeptide repeat protein OS=Bacteroides ovatus (strain ATCC 8483 / DSM 1896 / JCM 5824 / NCTC 11153) OX=411476 GN=BACOVA_02124 PE=4 SV=1	Bacteroides ovatus (strain ATCC 8483 / DSM 1896 / JCM 5824 / NCTC 11153)	411476	FCB group	Bacteroidetes	Bacteroidia	Bacteroidales	Bacteroidaceae	Bacteroides	Bacteroides ovatus	2	44;2	44;2	0;0	61.735	564	0	1601000000000	6150100000	14154000000	6035300000	119320000000	110820000000	96821000000	96734000000	59379000000	74630000000	63949000000	74355000000	97748000000	34486000000	51635000000	29845000000	170230000	319010000	189550000	53807000000	73761000000	76675000000	10571000000	48427000000	63814000000	18947000000	76585000000
A7ZK60;A0A080G4I2;A0A378BLZ8;A0A085GJJ7;J7TFI5	A7ZK60;A0A080G4I2	A7ZK60_ECO24	unreviewed	Outer membrane protein A (Outer membrane porin A)	ompA EcE24377A_1071	>tr|A7ZK60|A7ZK60_ECO24 Outer membrane protein A OS=Escherichia coli O139:H28 (strain E24377A / ETEC) OX=331111 GN=ompA PE=3 SV=1;>tr|A0A080G4I2|A0A080G4I2_ECOLX Outer membrane protein A OS=Escherichia coli 1-392-07_S4_C3 OX=1444275 GN=ompA PE=3 SV=1	Escherichia coli O139:H28 (strain E24377A / ETEC)	331111	NA	Proteobacteria	Gammaproteobacteria	Enterobacterales	Enterobacteriaceae	Escherichia	Escherichia coli	5	25;25;3;2;1	25;25;3;2;1	1;1;0;0;0	37.437	350	0	1529100000000	10517000000	32466000000	10245000000	46974000000	98598000000	91975000000	92625000000	69438000000	86129000000	59771000000	57862000000	57006000000	13887000000	28410000000	16943000000	18280000000	22248000000	20461000000	89016000000	77695000000	94911000000	60916000000	70660000000	53899000000	50109000000	41227000000
I9UU74;D6CXR2;D4VRW3;A0A372YXT2;I8XVY3;A7LTA3;A0A4S2DAP3	I9UU74;D6CXR2;D4VRW3;A0A372YXT2;I8XVY3;A7LTA3;A0A4S2DAP3	I9UU74_9BACE	unreviewed	Elongation factor Tu (EF-Tu)	tuf HMPREF1074_02176	>tr|I9UU74|I9UU74_9BACE Elongation factor Tu OS=Bacteroides xylanisolvens CL03T12C04 OX=997892 GN=tuf PE=3 SV=1;>tr|D6CXR2|D6CXR2_9BACE Elongation factor Tu OS=Bacteroides xylanisolvens XB1A OX=657309 GN=tuf PE=3 SV=1;>tr|D4VRW3|D4VRW3_9BACE Elongation fac	Bacteroides xylanisolvens CL03T12C04	997892	FCB group	Bacteroidetes	Bacteroidia	Bacteroidales	Bacteroidaceae	Bacteroides	Bacteroides xylanisolvens	7	32;32;32;32;30;30;29	30;30;30;30;28;28;27	0;0;0;0;0;0;0	43.662	394	0	1331800000000	2516800000	13090000000	2924100000	41977000000	98803000000	96604000000	72596000000	24019000000	34906000000	45122000000	50365000000	61872000000	14477000000	25022000000	30278000000	530940000	542710000	385690000	78658000000	54782000000	97162000000	21121000000	33493000000	17782000000	34678000000	115350000000
P0A9B4;P0A9B2;A7ZMP9;A0A080FY35;A0A073HH99;A0A315GZ30;A0A2X4TCY6;G5SCT2;A9MFH6;A9MFH5;A0A2M7DH98;A0A4Q3LHM2;A0A0Q3WMY8	P0A9B4;P0A9B2;A7ZMP9;A0A080FY35;A0A073HH99;A0A315GZ30;A0A2X4TCY6;G5SCT2	G3P1_ECO57	reviewed	Glyceraldehyde-3-phosphate dehydrogenase A (GAPDH-A) (EC 1.2.1.12) (NAD-dependent glyceraldehyde-3-phosphate dehydrogenase)	gapA Z2818 ECs2488	>sp|P0A9B4|G3P1_ECO57 Glyceraldehyde-3-phosphate dehydrogenase A OS=Escherichia coli O157:H7 OX=83334 GN=gapA PE=3 SV=2;>sp|P0A9B2|G3P1_ECOLI Glyceraldehyde-3-phosphate dehydrogenase A OS=Escherichia coli (strain K12) OX=83333 GN=gapA PE=1 SV=2;>tr|A7ZMP9|	Escherichia coli O157:H7	83334	NA	Proteobacteria	Gammaproteobacteria	Enterobacterales	Enterobacteriaceae	Escherichia	Escherichia coli	13	25;25;25;25;25;18;18;18;9;6;2;1;1	24;24;24;24;24;17;17;17;9;5;2;1;1	8;8;8;8;8;2;2;2;2;0;0;0;0	35.532	331	0	1316500000000	8040200000	22469000000	9914700000	32809000000	52368000000	53318000000	75169000000	77441000000	125980000000	54386000000	53428000000	61056000000	12228000000	13757000000	10517000000	13845000000	17647000000	17889000000	50668000000	39243000000	56820000000	67488000000	80813000000	89403000000	35046000000	42028000000
P0A6F7;P0A6F5;A7ZV12;A0A073GYI3;A0A080GAD6;A0A2X4TL95;V5BE47;K1JSC7;E7H3Q9;A0A1V3PKA1;V4YQ46;A0A1A8XV32;A0A2X4U086	P0A6F7;P0A6F5;A7ZV12;A0A073GYI3;A0A080GAD6	CH60_ECO57	reviewed	60 kDa chaperonin (GroEL protein) (Protein Cpn60)	groL groEL mopA Z5748 ECs5124	>sp|P0A6F7|CH60_ECO57 60 kDa chaperonin OS=Escherichia coli O157:H7 OX=83334 GN=groL PE=3 SV=2;>sp|P0A6F5|CH60_ECOLI 60 kDa chaperonin OS=Escherichia coli (strain K12) OX=83333 GN=groL PE=1 SV=2;>sp|A7ZV12|CH60_ECO24 60 kDa chaperonin OS=Escherichia coli O	Escherichia coli O157:H7	83334	NA	Proteobacteria	Gammaproteobacteria	Enterobacterales	Enterobacteriaceae	Escherichia	Escherichia coli	13	33;33;33;33;32;8;5;4;4;4;4;4;1	32;32;32;32;31;8;4;3;3;3;3;3;1	3;3;3;3;3;0;0;0;0;0;0;0;0	57.328	548	0	1193200000000	10707000000	38534000000	12189000000	38023000000	60777000000	52271000000	65838000000	50599000000	69643000000	51108000000	62576000000	52101000000	10646000000	19706000000	10122000000	20251000000	22905000000	15292000000	68621000000	52179000000	58337000000	47671000000	43609000000	49300000000	37558000000	40647000000
W6NZZ1;I9A8X5	W6NZZ1;I9A8X5	W6NZZ1_9BACE	unreviewed	60 kDa chaperonin (GroEL protein) (Protein Cpn60)	groL groEL BN890_8790	>tr|W6NZZ1|W6NZZ1_9BACE 60 kDa chaperonin OS=Bacteroides xylanisolvens SD CC 1b OX=702447 GN=groL PE=3 SV=1;>tr|I9A8X5|I9A8X5_9BACE 60 kDa chaperonin OS=Bacteroides xylanisolvens CL03T12C04 OX=997892 GN=groL PE=3 SV=1	Bacteroides xylanisolvens SD CC 1b	702447	FCB group	Bacteroidetes	Bacteroidia	Bacteroidales	Bacteroidaceae	Bacteroides	Bacteroides xylanisolvens	2	41;41	41;41	2;2	58.287	545	0	1130700000000	3017200000	7835200000	3267800000	65852000000	78208000000	66635000000	62331000000	37695000000	42501000000	53959000000	65742000000	91142000000	20997000000	36800000000	23665000000	18326000	79779000	0	30370000000	29432000000	49741000000	5676200000	27763000000	25516000000	18793000000	93471000000
Q8XE41;A0A377ZA07	Q8XE41	OMPC_ECO57	reviewed	Outer membrane porin C (Outer membrane protein 1B) (Outer membrane protein C) (Porin OmpC)	ompC Z3473 ECs3104	>sp|Q8XE41|OMPC_ECO57 Outer membrane porin C OS=Escherichia coli O157:H7 OX=83334 GN=ompC PE=3 SV=1	Escherichia coli O157:H7	83334	NA	Proteobacteria	Gammaproteobacteria	Enterobacterales	Enterobacteriaceae	Escherichia	Escherichia coli	2	22;2	22;2	0;0	40.508	367	0	1115000000000	7993500000	34372000000	8871600000	36423000000	58262000000	54252000000	60453000000	42275000000	78351000000	34650000000	34660000000	35420000000	14687000000	22690000000	9955900000	10609000000	16185000000	12083000000	81488000000	65926000000	64284000000	39681000000	40337000000	48085000000	29179000000	30888000000
W6P5U0	W6P5U0	W6P5U0_9BACE	unreviewed	Pyruvate-flavodoxin oxidoreductase (EC 1.2.7.-)	BN890_9350	>tr|W6P5U0|W6P5U0_9BACE Pyruvate-flavodoxin oxidoreductase OS=Bacteroides xylanisolvens SD CC 1b OX=702447 GN=BN890_9350 PE=3 SV=1	Bacteroides xylanisolvens SD CC 1b	702447	FCB group	Bacteroidetes	Bacteroidia	Bacteroidales	Bacteroidaceae	Bacteroides	Bacteroides xylanisolvens	1	59	59	0	127.54	1161	0	1057400000000	489510000	4724000000	1223100000	30533000000	61279000000	58492000000	40883000000	20646000000	32176000000	56388000000	66922000000	80638000000	13582000000	20249000000	15600000000	89247000	0	0	38091000000	25883000000	45904000000	5029900000	26605000000	14575000000	26977000000	139940000000
A0A073HR30;A0A377ZA38;A0A080G0G5;A0A0F6RE14	A0A073HR30	A0A073HR30_ECOLX	unreviewed	Outer membrane porin protein ompD	AB67_0355	>tr|A0A073HR30|A0A073HR30_ECOLX Outer membrane porin protein ompD OS=Escherichia coli 5-366-08_S1_C3 OX=1444102 GN=AB67_0355 PE=3 SV=1	Escherichia coli 5-366-08_S1_C3	1444102	NA	Proteobacteria	Gammaproteobacteria	Enterobacterales	Enterobacteriaceae	Escherichia	Escherichia coli	4	19;1;1;1	16;0;1;0	4;0;0;0	39.622	360	0	1043700000000	10684000000	33218000000	14735000000	31780000000	29901000000	26720000000	51637000000	41735000000	28048000000	46405000000	62519000000	50489000000	8469700000	8799500000	6937400000	19746000000	31922000000	16755000000	60452000000	54713000000	53861000000	47162000000	42843000000	46626000000	45183000000	42783000000
Q8XDS0;P0AC38;A0A080GJX9;A0A073H0C0;A7ZV08;G5SK38;A0A315GSR9;A0A0F6RHS4;A9MFS3;A0A2X4TMW8	Q8XDS0;P0AC38;A0A080GJX9;A0A073H0C0;A7ZV08;G5SK38;A0A315GSR9;A0A0F6RHS4;A9MFS3;A0A2X4TMW8	ASPA_ECO57	reviewed	Aspartate ammonia-lyase (Aspartase) (EC 4.3.1.1)	aspA Z5744 ECs5120	>sp|Q8XDS0|ASPA_ECO57 Aspartate ammonia-lyase OS=Escherichia coli O157:H7 OX=83334 GN=aspA PE=3 SV=2;>sp|P0AC38|ASPA_ECOLI Aspartate ammonia-lyase OS=Escherichia coli (strain K12) OX=83333 GN=aspA PE=1 SV=1;>tr|A0A080GJX9|A0A080GJX9_ECOLX Aspartate ammonia	Escherichia coli O157:H7	83334	NA	Proteobacteria	Gammaproteobacteria	Enterobacterales	Enterobacteriaceae	Escherichia	Escherichia coli	10	24;24;24;24;22;17;17;17;16;16	24;24;24;24;22;17;17;17;16;16	11;11;11;11;9;6;6;6;5;5	52.356	478	0	1043000000000	8344800000	27135000000	9987600000	34352000000	47751000000	42721000000	54314000000	39586000000	35995000000	30674000000	40225000000	33515000000	9547900000	11550000000	7046500000	19908000000	31929000000	17145000000	71025000000	63270000000	66547000000	55333000000	40275000000	34267000000	40664000000	36069000000
P09093;B1AQ55	P09093	CEL3A_HUMAN	reviewed	Chymotrypsin-like elastase family member 3A (EC 3.4.21.70) (Elastase IIIA) (Elastase-3A) (Protease E)	CELA3A ELA3 ELA3A	>sp|P09093|CEL3A_HUMAN Chymotrypsin-like elastase family member 3A OS=Homo sapiens OX=9606 GN=CELA3A PE=1 SV=3	Homo sapiens (Human)	9606	Opisthokonta	Chordata	Mammalia	Primates	Hominidae	Homo	Homo sapiens	2	12;2	12;2	9;2	29.488	270	0	1018800000000	12054000000	25122000000	18730000000	32025000000	39101000000	41982000000	46704000000	26201000000	29210000000	29418000000	43798000000	32584000000	17001000000	16453000000	9372700000	10246000000	21485000000	27491000000	56111000000	37215000000	35792000000	33387000000	25392000000	18586000000	38119000000	24261000000
E2NDU6	E2NDU6	E2NDU6_9BACE	unreviewed	Phosphoenolpyruvate carboxykinase (ATP) (PCK) (PEP carboxykinase) (PEPCK) (EC 4.1.1.49)	pckA BACCELL_02456	>tr|E2NDU6|E2NDU6_9BACE Phosphoenolpyruvate carboxykinase (ATP) OS=Bacteroides cellulosilyticus DSM 14838 OX=537012 GN=pckA PE=3 SV=1	Bacteroides cellulosilyticus DSM 14838	537012	FCB group	Bacteroidetes	Bacteroidia	Bacteroidales	Bacteroidaceae	Bacteroides	Bacteroides cellulosilyticus	1	42	42	3	59.2	535	0	902780000000	5908600000	9087700000	5690600000	53016000000	55561000000	53337000000	48905000000	29015000000	36794000000	21220000000	22652000000	26451000000	18236000000	25783000000	19264000000	448180000	1878800000	621900000	50964000000	44710000000	70150000000	13488000000	31849000000	33242000000	18020000000	34328000000
A0A415A2G9;A0A396A8Q3;R7D7J9	A0A415A2G9;A0A396A8Q3;R7D7J9	A0A415A2G9_9ACTN	unreviewed	Elongation factor Tu (EF-Tu)	tuf DW171_02035	>tr|A0A415A2G9|A0A415A2G9_9ACTN Elongation factor Tu OS=Collinsella sp. AM15-2 OX=2292025 GN=tuf PE=3 SV=1;>tr|A0A396A8Q3|A0A396A8Q3_9ACTN Elongation factor Tu OS=Collinsella sp. AM36-4AA OX=2292317 GN=tuf PE=3 SV=1;>tr|R7D7J9|R7D7J9_9ACTN Elongation facto	Collinsella sp. AM15-2	2292025	Terrabacteria group	Actinobacteria	Coriobacteriia	Coriobacteriales	Coriobacteriaceae	Collinsella	Collinsella sp. AM15-2	3	28;28;14	25;25;14	0;0;0	43.578	396	0	861830000000	4246200000	10964000000	4065700000	41099000000	41916000000	34327000000	25611000000	19246000000	8707800000	19016000000	31773000000	13298000000	8325700000	4075000000	2207300000	3244300000	8471900000	3880400000	129430000000	113770000000	145790000000	39726000000	30557000000	4883300000	60465000000	17295000000
Q8A734;A0A1H2TVQ4;A0A1E9BWK0	Q8A734;A0A1H2TVQ4;A0A1E9BWK0	Q8A734_BACTN	unreviewed	Fructose-bisphosphate aldolase	BT_1691	>tr|Q8A734|Q8A734_BACTN Fructose-bisphosphate aldolase OS=Bacteroides thetaiotaomicron (strain ATCC 29148 / DSM 2079 / NCTC 10582 / E50 / VPI-5482) OX=226186 GN=BT_1691 PE=4 SV=1;>tr|A0A1H2TVQ4|A0A1H2TVQ4_9BACE Fructose-bisphosphate aldolase OS=Bacteroides	Bacteroides thetaiotaomicron (strain ATCC 29148 / DSM 2079 / NCTC 10582 / E50 / VPI-5482)	226186	FCB group	Bacteroidetes	Bacteroidia	Bacteroidales	Bacteroidaceae	Bacteroides	Bacteroides thetaiotaomicron	3	20;20;20	20;20;20	0;0;0	36.466	334	0	838310000000	5537400000	18421000000	6573100000	41866000000	50985000000	44324000000	37929000000	21578000000	25980000000	22287000000	25359000000	22582000000	20313000000	19069000000	14094000000	137660000	45287000	0	34267000000	37629000000	55013000000	8465100000	20705000000	18173000000	15373000000	49026000000
P69778;P69776;A7ZME2;A0A080G1H3;A0A073HSN4;A0A3N2EVU0;G5SCI6;A0A085GAH7;A0A315GYX5;A0A455RV61;A0A601IV95	P69778;P69776;A7ZME2;A0A080G1H3;A0A073HSN4;A0A3N2EVU0	LPP_ECO57	reviewed	Major outer membrane lipoprotein Lpp (Braun lipoprotein) (BLP) (Murein lipoprotein)	lpp Z2705 ECs2384	>sp|P69778|LPP_ECO57 Major outer membrane lipoprotein Lpp OS=Escherichia coli O157:H7 OX=83334 GN=lpp PE=3 SV=1;>sp|P69776|LPP_ECOLI Major outer membrane lipoprotein Lpp OS=Escherichia coli (strain K12) OX=83333 GN=lpp PE=1 SV=1;>tr|A7ZME2|A7ZME2_ECO24 Maj	Escherichia coli O157:H7	83334	NA	Proteobacteria	Gammaproteobacteria	Enterobacterales	Enterobacteriaceae	Escherichia	Escherichia coli	11	6;6;6;6;6;5;2;2;2;2;1	6;6;6;6;6;5;2;2;2;2;1	1;1;1;1;1;0;0;0;0;0;0	8.3234	78	0	818900000000	9622600000	15705000000	12100000000	32981000000	39588000000	36569000000	47034000000	28175000000	29471000000	37228000000	39402000000	30326000000	12285000000	20535000000	12818000000	11821000000	22340000000	14488000000	55791000000	38229000000	35437000000	33072000000	19618000000	33982000000	30949000000	21668000000
P0A9Q8;P0A9Q7;A0A080G743;A0A073HWC3;A7ZL12;A9MPC5;A0A2X4T9T9;A0A378BCV5	P0A9Q8;P0A9Q7;A0A080G743;A0A073HWC3;A7ZL12;A9MPC5;A0A2X4T9T9	ADHE_ECO57	reviewed	Aldehyde-alcohol dehydrogenase [Includes: Alcohol dehydrogenase (ADH) (EC 1.1.1.1); Acetaldehyde dehydrogenase [acetylating] (ACDH) (EC 1.2.1.10); Pyruvate-formate-lyase deactivase (PFL deactivase)]	adhE Z2016 ECs1741	>sp|P0A9Q8|ADHE_ECO57 Aldehyde-alcohol dehydrogenase OS=Escherichia coli O157:H7 OX=83334 GN=adhE PE=3 SV=2;>sp|P0A9Q7|ADHE_ECOLI Aldehyde-alcohol dehydrogenase OS=Escherichia coli (strain K12) OX=83333 GN=adhE PE=1 SV=2;>tr|A0A080G743|A0A080G743_ECOLX Ald	Escherichia coli O157:H7	83334	NA	Proteobacteria	Gammaproteobacteria	Enterobacterales	Enterobacteriaceae	Escherichia	Escherichia coli	8	54;54;54;54;54;41;41;2	54;54;54;54;54;41;41;2	12;12;12;12;12;3;3;0	96.126	891	0	735040000000	981650000	4236200000	1306900000	23261000000	55492000000	47044000000	57929000000	41690000000	71317000000	12409000000	13507000000	11154000000	1934800000	4664200000	2508900000	1493300000	3045500000	2215900000	46985000000	43762000000	63158000000	57611000000	65231000000	48930000000	10304000000	7659900000
Q8X6R5;P69922;A0A073H5D1;A0A080FSM9;A7ZQP6;G5SGA0;A0A601IZI5;A0A3V4Y887;A9MSA6;A0A3N2EFV4;D2ZG10;A0A2X4TG34;A0A2X4TI19	Q8X6R5;P69922;A0A073H5D1;A0A080FSM9;A7ZQP6	FUCI_ECO57	reviewed	L-fucose isomerase (EC 5.3.1.25) (6-deoxy-L-galactose isomerase) (FucIase)	fucI Z4119 ECs3662	>sp|Q8X6R5|FUCI_ECO57 L-fucose isomerase OS=Escherichia coli O157:H7 OX=83334 GN=fucI PE=3 SV=1;>sp|P69922|FUCI_ECOLI L-fucose isomerase OS=Escherichia coli (strain K12) OX=83333 GN=fucI PE=1 SV=1;>tr|A0A073H5D1|A0A073H5D1_ECOLX L-fucose isomerase OS=Esche	Escherichia coli O157:H7	83334	NA	Proteobacteria	Gammaproteobacteria	Enterobacterales	Enterobacteriaceae	Escherichia	Escherichia coli	13	32;32;32;31;31;15;15;15;14;12;5;3;1	32;32;32;31;31;15;15;15;14;12;5;3;1	17;17;17;17;16;4;4;4;3;3;0;0;1	64.962	591	0	717720000000	6086700000	28690000000	7677100000	43610000000	72877000000	66349000000	88507000000	72201000000	87558000000	52701000000	66154000000	62653000000	9386900000	23316000000	15552000000	73167000	59866000	197860000	1039300000	261540000	577050000	260770000	98103000	1768000000	1633400000	2900100000
P0A6Q1;P0A6P9;A7ZQM2;A0A080FMM4;A0A073H5A6;G5SG67;A9MF11;A0A315GZ32;A0A2X4WCL0;A0A377Z5C9;A0A085GNV0;A0A4Q5V7X7;A0A228IXU3;A0A1A8Y0X1;Q67SV9;S0J6K0;R9K6G9;R9IJD3	P0A6Q1;P0A6P9;A7ZQM2;A0A080FMM4;A0A073H5A6;G5SG67;A9MF11;A0A315GZ32;A0A2X4WCL0;A0A377Z5C9	ENO_ECO57	reviewed	Enolase (EC 4.2.1.11) (2-phospho-D-glycerate hydro-lyase) (2-phosphoglycerate dehydratase)	eno Z4094 ECs3639	>sp|P0A6Q1|ENO_ECO57 Enolase OS=Escherichia coli O157:H7 OX=83334 GN=eno PE=3 SV=2;>sp|P0A6P9|ENO_ECOLI Enolase OS=Escherichia coli (strain K12) OX=83333 GN=eno PE=1 SV=2;>sp|A7ZQM2|ENO_ECO24 Enolase OS=Escherichia coli O139:H28 (strain E24377A / ETEC) OX=	Escherichia coli O157:H7	83334	NA	Proteobacteria	Gammaproteobacteria	Enterobacterales	Enterobacteriaceae	Escherichia	Escherichia coli	18	19;19;19;19;19;17;17;17;17;10;8;2;1;1;1;1;1;1	19;19;19;19;19;17;17;17;17;10;8;2;1;1;1;1;1;1	4;4;4;4;4;2;2;2;2;2;0;0;0;0;0;0;0;0	45.654	432	0	682570000000	3116300000	10801000000	2927400000	13759000000	41548000000	39477000000	49657000000	23493000000	39359000000	15070000000	23417000000	14539000000	3313400000	6104200000	5936200000	9688000000	13891000000	6860700000	48939000000	40358000000	47677000000	47970000000	47181000000	35462000000	20082000000	14052000000
A6KZQ5	A6KZQ5	A6KZQ5_BACV8	unreviewed	Uncharacterized protein	BVU_1229	>tr|A6KZQ5|A6KZQ5_BACV8 Uncharacterized protein OS=Bacteroides vulgatus (strain ATCC 8482 / DSM 1447 / JCM 5826 / NBRC 14291 / NCTC 11154) OX=435590 GN=BVU_1229 PE=4 SV=1	Bacteroides vulgatus (strain ATCC 8482 / DSM 1447 / JCM 5826 / NBRC 14291 / NCTC 11154)	435590	FCB group	Bacteroidetes	Bacteroidia	Bacteroidales	NA	Phocaeicola	Phocaeicola vulgatus	1	33	33	33	73.115	664	0	679020000000	1370400000	4127300000	1539000000	4472500000	7203200000	5151500000	1218000000	727310000	1038200000	19588000000	22937000000	36995000000	15800000000	15241000000	5857300000	31540000	106830000	141540000	12249000000	20898000000	16410000000	0	65547000	0	22982000000	123940000000
B6W5T6	B6W5T6	B6W5T6_9BACT	unreviewed	Uncharacterized protein	BACDOR_04948	>tr|B6W5T6|B6W5T6_9BACT Uncharacterized protein OS=Bacteroides dorei DSM 17855 OX=483217 GN=BACDOR_04948 PE=4 SV=1	Bacteroides dorei DSM 17855	483217	FCB group	Bacteroidetes	Bacteroidia	Bacteroidales	NA	Phocaeicola	Phocaeicola dorei	1	40	37	1	60.888	558	0	648950000000	5609700000	10863000000	3822200000	6261500000	7254700000	6086800000	6021000000	3689900000	4268700000	26862000000	33230000000	44708000000	23078000000	16435000000	5443000000	92671000	129500000	40616000	6851500000	12335000000	10513000000	19052000	383290000	682510000	19060000000	107750000000
P0A799;A7ZR34;A0A080FUQ2;A0A073H894;Q8XD03;G5SGL1;A9MRF1;A0A315GVJ7;A0A2X4THJ4;A0A085G6A9;A0A2X4T1N2;A0A1I2XP69	P0A799;A7ZR34;A0A080FUQ2;A0A073H894;Q8XD03;G5SGL1;A9MRF1;A0A315GVJ7;A0A2X4THJ4	PGK_ECOLI	reviewed	Phosphoglycerate kinase (EC 2.7.2.3)	pgk b2926 JW2893	>sp|P0A799|PGK_ECOLI Phosphoglycerate kinase OS=Escherichia coli (strain K12) OX=83333 GN=pgk PE=1 SV=2;>sp|A7ZR34|PGK_ECO24 Phosphoglycerate kinase OS=Escherichia coli O139:H28 (strain E24377A / ETEC) OX=331111 GN=pgk PE=3 SV=1;>tr|A0A080FUQ2|A0A080FUQ2_E	Escherichia coli (strain K12)	83333	NA	Proteobacteria	Gammaproteobacteria	Enterobacterales	Enterobacteriaceae	Escherichia	Escherichia coli	12	23;23;23;23;22;17;17;17;13;4;3;1	23;23;23;23;22;17;17;17;13;4;3;1	7;7;7;7;7;2;2;2;2;1;0;0	41.118	387	0	634590000000	4339000000	11704000000	2750500000	20811000000	34378000000	33550000000	42057000000	29606000000	46743000000	17462000000	21605000000	18344000000	3722700000	5814100000	3202100000	7347800000	9298500000	5892400000	47476000000	35853000000	50090000000	26722000000	39734000000	35052000000	15568000000	14123000000
I9T3M2;A7M4W9;A0A373GLQ8;A0A173YWG3;A0A401M204;A0A1M5BA73;R6JM69	I9T3M2;A7M4W9;A0A373GLQ8;A0A173YWG3;A0A401M204;A0A1M5BA73	I9T3M2_BACOV	unreviewed	Ribosomal protein S1	HMPREF1069_02656	>tr|I9T3M2|I9T3M2_BACOV Ribosomal protein S1 OS=Bacteroides ovatus CL02T12C04 OX=997885 GN=HMPREF1069_02656 PE=4 SV=1;>tr|A7M4W9|A7M4W9_BACO1 Putative ribosomal protein S1 OS=Bacteroides ovatus (strain ATCC 8483 / DSM 1896 / JCM 5824 / NCTC 11153) OX=41147	Bacteroides ovatus CL02T12C04	997885	FCB group	Bacteroidetes	Bacteroidia	Bacteroidales	Bacteroidaceae	Bacteroides	Bacteroides ovatus	7	34;34;34;34;27;27;7	34;34;34;34;27;27;7	0;0;0;0;0;0;0	67.277	600	0	621470000000	793840000	4872900000	1523400000	25282000000	45090000000	38664000000	35186000000	14899000000	23662000000	24933000000	28660000000	37312000000	11115000000	14254000000	9519300000	0	8557100	0	17065000000	16976000000	28396000000	1681000000	13757000000	11323000000	11750000000	58606000000
I9JHP7;I8XYF2;A7LT89;A0A373GK89;R6K857	I9JHP7;I8XYF2;A7LT89;A0A373GK89	I9JHP7_9BACE	unreviewed	Elongation factor G (EF-G)	fusA HMPREF1074_02164	>tr|I9JHP7|I9JHP7_9BACE Elongation factor G OS=Bacteroides xylanisolvens CL03T12C04 OX=997892 GN=fusA PE=3 SV=1;>tr|I8XYF2|I8XYF2_BACOV Elongation factor G OS=Bacteroides ovatus CL02T12C04 OX=997885 GN=fusA PE=3 SV=1;>tr|A7LT89|A7LT89_BACO1 Elongation fact	Bacteroides xylanisolvens CL03T12C04	997892	FCB group	Bacteroidetes	Bacteroidia	Bacteroidales	Bacteroidaceae	Bacteroides	Bacteroides xylanisolvens	5	28;28;28;28;4	24;24;24;24;4	0;0;0;0;0	77.494	705	0	567750000000	1696700000	4117600000	1356000000	30105000000	32877000000	28900000000	34389000000	17661000000	25277000000	27241000000	29003000000	39971000000	11451000000	17566000000	10184000000	39315000	0	0	14210000000	18355000000	19720000000	1777200000	11077000000	13055000000	8287400000	49447000000
P02931;A7ZK20;A0A080G1W9;A0A378BPY2;A0A2X4TKV1;A0A601IYH3;A0A315GLI8;Q8X7N5;P02932;A7ZI00;A0A080G7U5;A0A073HU18;G5S6Y8;A9MNR6;A0A3N2EPR5;J7U395	P02931;A7ZK20;A0A080G1W9	OMPF_ECOLI	reviewed	Outer membrane porin F (Outer membrane protein 1A) (Outer membrane protein B) (Outer membrane protein F) (Outer membrane protein IA) (Porin OmpF)	ompF cmlB coa cry tolF b0929 JW0912	>sp|P02931|OMPF_ECOLI Outer membrane porin F OS=Escherichia coli (strain K12) OX=83333 GN=ompF PE=1 SV=1;>tr|A7ZK20|A7ZK20_ECO24 Outer membrane protein F OS=Escherichia coli O139:H28 (strain E24377A / ETEC) OX=331111 GN=ompF PE=3 SV=1;>tr|A0A080G1W9|A0A080	Escherichia coli (strain K12)	83333	NA	Proteobacteria	Gammaproteobacteria	Enterobacterales	Enterobacteriaceae	Escherichia	Escherichia coli	16	21;21;21;1;1;1;1;1;1;1;1;1;1;1;1;1	21;21;21;1;1;1;1;1;1;1;1;1;1;1;1;1	2;2;2;0;0;0;0;0;0;0;0;0;0;0;0;0	39.333	362	0	553570000000	8218800000	19634000000	8176900000	15135000000	22174000000	20846000000	34199000000	20783000000	28624000000	32468000000	31912000000	31452000000	5302000000	9411000000	4955200000	13786000000	15422000000	9443500000	10564000000	20121000000	29043000000	9402100000	19625000000	25480000000	17088000000	25075000000
P0A6N0;P0A6M8;A7ZSL5;A0A080FPP4;A0A073H252	P0A6N0;P0A6M8;A7ZSL5;A0A080FPP4;A0A073H252	EFG_ECO57	reviewed	Elongation factor G (EF-G)	fusA far fus Z4698 ECs4191	>sp|P0A6N0|EFG_ECO57 Elongation factor G OS=Escherichia coli O157:H7 OX=83334 GN=fusA PE=3 SV=2;>sp|P0A6M8|EFG_ECOLI Elongation factor G OS=Escherichia coli (strain K12) OX=83333 GN=fusA PE=1 SV=2;>sp|A7ZSL5|EFG_ECO24 Elongation factor G OS=Escherichia col	Escherichia coli O157:H7	83334	NA	Proteobacteria	Gammaproteobacteria	Enterobacterales	Enterobacteriaceae	Escherichia	Escherichia coli	5	34;34;34;34;33	34;34;34;34;33	3;3;3;3;3	77.58	704	0	526500000000	2228900000	16034000000	3209800000	10292000000	34506000000	34405000000	32085000000	18384000000	26520000000	15706000000	24406000000	16807000000	2864000000	4256600000	2705000000	6843500000	9389700000	4436000000	39798000000	30516000000	43754000000	25884000000	23861000000	9861000000	14751000000	16739000000
R9H7Y8;A6KX04;A0A4S2FTY4;R9HZA8	R9H7Y8;A6KX04;A0A4S2FTY4;R9HZA8	R9H7Y8_PHOVU	unreviewed	Glutamate dehydrogenase	C800_02968	>tr|R9H7Y8|R9H7Y8_PHOVU Glutamate dehydrogenase OS=Bacteroides vulgatus dnLKV7 OX=1235786 GN=C800_02968 PE=3 SV=1;>tr|A6KX04|A6KX04_BACV8 Glutamate dehydrogenase OS=Bacteroides vulgatus (strain ATCC 8482 / DSM 1447 / JCM 5826 / NBRC 14291 / NCTC 11154) OX=	Bacteroides vulgatus dnLKV7	1235786	FCB group	Bacteroidetes	Bacteroidia	Bacteroidales	NA	Phocaeicola	Phocaeicola vulgatus	4	24;24;23;21	23;23;22;20	2;2;1;1	48.955	444	0	525940000000	622890000	1351800000	312380000	26417000000	25024000000	22906000000	25694000000	17091000000	19790000000	17132000000	23335000000	25104000000	6414800000	10746000000	6531400000	27528000	147700000	89193000	11364000000	14507000000	23338000000	2038300000	16870000000	21899000000	8676900000	60210000000
I8YND7;A7M5L3;A0A373GES4	I8YND7;A7M5L3;A0A373GES4	I8YND7_BACOV	unreviewed	Chaperone protein DnaK (HSP70) (Heat shock 70 kDa protein) (Heat shock protein 70)	dnaK HMPREF1069_02174	>tr|I8YND7|I8YND7_BACOV Chaperone protein DnaK OS=Bacteroides ovatus CL02T12C04 OX=997885 GN=dnaK PE=2 SV=1;>tr|A7M5L3|A7M5L3_BACO1 Chaperone protein DnaK OS=Bacteroides ovatus (strain ATCC 8483 / DSM 1896 / JCM 5824 / NCTC 11153) OX=411476 GN=dnaK PE=2 SV	Bacteroides ovatus CL02T12C04	997885	FCB group	Bacteroidetes	Bacteroidia	Bacteroidales	Bacteroidaceae	Bacteroides	Bacteroides ovatus	3	36;36;36	36;36;36	0;0;0	68.177	637	0	509040000000	2191900000	5730500000	2261800000	23869000000	28334000000	26980000000	30475000000	12468000000	19413000000	23470000000	28132000000	32680000000	10433000000	12318000000	9786500000	0	0	25725000	15809000000	17331000000	25985000000	2045500000	8918100000	8156600000	9443900000	43369000000
P64588;A0A080FRJ1;A7ZRV3;A0A0F6TZB2;A0A378AIB5;A0A3N2EEY7;A0A455RY97;G5SH27;A0A315GUZ1;A0A2X4T004	P64588;A0A080FRJ1;A7ZRV3	YQJI_ECOLI	reviewed	Transcriptional regulator YqjI	yqjI b3071 JW3042	>sp|P64588|YQJI_ECOLI Transcriptional regulator YqjI OS=Escherichia coli (strain K12) OX=83333 GN=yqjI PE=1 SV=1;>tr|A0A080FRJ1|A0A080FRJ1_ECOLX Transcriptional regulator PadR-like family protein OS=Escherichia coli 1-392-07_S4_C3 OX=1444275 GN=AD40_3759 P	Escherichia coli (strain K12)	83333	NA	Proteobacteria	Gammaproteobacteria	Enterobacterales	Enterobacteriaceae	Escherichia	Escherichia coli	10	18;15;14;3;2;2;2;2;2;2	18;15;14;3;2;2;2;2;2;2	3;2;0;0;0;0;0;0;0;0	23.401	207	0	492880000000	2766400000	8123500000	2385500000	18714000000	34301000000	28540000000	20520000000	19953000000	34078000000	21786000000	17559000000	17910000000	3140800000	8735400000	6445100000	5466600000	11219000000	4168000000	38318000000	20621000000	26756000000	27898000000	14934000000	22081000000	12543000000	8542700000
A1A0H0	A1A0H0	XYLA_BIFAA	reviewed	Xylose isomerase (EC 5.3.1.5)	xylA BAD_0422	>sp|A1A0H0|XYLA_BIFAA Xylose isomerase OS=Bifidobacterium adolescentis (strain ATCC 15703 / DSM 20083 / NCTC 11814 / E194a) OX=367928 GN=xylA PE=3 SV=1	Bifidobacterium adolescentis (strain ATCC 15703 / DSM 20083 / NCTC 11814 / E194a)	367928	Terrabacteria group	Actinobacteria	Actinobacteria	Bifidobacteriales	Bifidobacteriaceae	Bifidobacterium	Bifidobacterium adolescentis	1	31	31	6	50.764	449	0	466190000000	0	0	20572000	11241000000	8927400000	9325300000	126880000	51597000	101840000	175740000	165760000	82425000	25567000000	13907000000	9205500000	251090000	574070000	179280000	46467000000	38466000000	37983000000	1173500000	64414000	63408000	2658300000	1062600000
R9HGE4	R9HGE4	R9HGE4_PHOVU	unreviewed	Uncharacterized protein	C800_02369	>tr|R9HGE4|R9HGE4_PHOVU Uncharacterized protein OS=Bacteroides vulgatus dnLKV7 OX=1235786 GN=C800_02369 PE=4 SV=1	Bacteroides vulgatus dnLKV7	1235786	FCB group	Bacteroidetes	Bacteroidia	Bacteroidales	NA	Phocaeicola	Phocaeicola vulgatus	1	43	43	7	106.58	975	0	447800000000	4602400000	10200000000	3213700000	2793800000	4306600000	5092300000	1842300000	887430000	1650100000	25896000000	24301000000	42529000000	13105000000	10617000000	3411700000	95819000	131750000	80159000	5007400000	8425900000	5669400000	75687000	47737000	66936000	15346000000	69146000000
A1A240	A1A240	A1A240_BIFAA	unreviewed	Formate C-acetyltransferase (EC 2.3.1.54)	pfl BAD_0992	>tr|A1A240|A1A240_BIFAA Formate C-acetyltransferase OS=Bifidobacterium adolescentis (strain ATCC 15703 / DSM 20083 / NCTC 11814 / E194a) OX=367928 GN=pfl PE=3 SV=1	Bifidobacterium adolescentis (strain ATCC 15703 / DSM 20083 / NCTC 11814 / E194a)	367928	Terrabacteria group	Actinobacteria	Actinobacteria	Bifidobacteriales	Bifidobacteriaceae	Bifidobacterium	Bifidobacterium adolescentis	1	44	44	6	88.951	791	0	442310000000	399800000	1096700000	393290000	4234200000	4402100000	3423200000	17657000000	8278000000	7918200000	4290700000	6829500000	4293100000	2334800000	1282900000	423000000	839050000	1669600000	753500000	20969000000	27867000000	21866000000	151240000000	41183000000	12140000000	13872000000	10146000000
P0AFG9;P0AFG8;A7ZHK3;A0A080G890;A0A073HWC9;A9MQ91;A0A3N2E6X9;A0A2X4WK87;A0A085GQ27;A0A378C171;A0A378C199;A0A2X4TIJ8;A0A2X4TX20;A0A228IYJ2;G5S6B3;A0A1I2XN16;A0A228IJ26;A0A1A8XM91	P0AFG9;P0AFG8;A7ZHK3;A0A080G890;A0A073HWC9;A9MQ91;A0A3N2E6X9	ODP1_ECO57	reviewed	Pyruvate dehydrogenase E1 component (PDH E1 component) (EC 1.2.4.1)	aceE Z0124 ECs0118	>sp|P0AFG9|ODP1_ECO57 Pyruvate dehydrogenase E1 component OS=Escherichia coli O157:H7 OX=83334 GN=aceE PE=1 SV=2;>sp|P0AFG8|ODP1_ECOLI Pyruvate dehydrogenase E1 component OS=Escherichia coli (strain K12) OX=83333 GN=aceE PE=1 SV=2;>tr|A7ZHK3|A7ZHK3_ECO24 P	Escherichia coli O157:H7	83334	NA	Proteobacteria	Gammaproteobacteria	Enterobacterales	Enterobacteriaceae	Escherichia	Escherichia coli	18	52;52;52;52;52;35;30;18;15;11;10;6;4;3;2;2;1;1	52;52;52;52;52;35;30;18;15;11;10;6;4;3;2;2;1;1	19;19;19;19;19;2;3;0;0;1;0;0;0;1;0;0;0;0	99.667	887	0	434070000000	3906500000	16186000000	3098100000	11318000000	21592000000	22739000000	17343000000	9890100000	17091000000	15043000000	16442000000	15240000000	3454100000	5371200000	3874600000	8894800000	10224000000	8611600000	41428000000	22085000000	38450000000	15319000000	13104000000	9200900000	18071000000	14632000000
R6JFB0;I9SI51;D6D0R3;D4VHG8;A7LTF5;A0A372Z203;I9JNF1;D4IJD7;A0A1Q3L9B7;A0A1W9QQ95	R6JFB0;I9SI51;D6D0R3;D4VHG8;A7LTF5;A0A372Z203;I9JNF1	R6JFB0_9BACE	unreviewed	Elongation factor Ts (EF-Ts)	tsf BN541_00875	>tr|R6JFB0|R6JFB0_9BACE Elongation factor Ts OS=Bacteroides ovatus CAG:22 OX=1263050 GN=tsf PE=3 SV=1;>tr|I9SI51|I9SI51_BACOV Elongation factor Ts OS=Bacteroides ovatus CL02T12C04 OX=997885 GN=tsf PE=3 SV=1;>tr|D6D0R3|D6D0R3_9BACE Elongation factor Ts OS=B	Bacteroides ovatus CAG:22	1263050	FCB group	Bacteroidetes	Bacteroidia	Bacteroidales	Bacteroidaceae	Bacteroides	Bacteroides ovatus CAG:22	10	25;25;25;25;25;25;24;1;1;1	25;25;25;25;25;25;24;1;1;1	4;4;4;4;4;4;3;0;0;0	35.89	330	0	434020000000	712190000	2596300000	525970000	23844000000	36806000000	33280000000	23478000000	11428000000	16389000000	17656000000	22260000000	32903000000	8534100000	11047000000	8413300000	0	0	0	13421000000	18517000000	17046000000	1480100000	7565700000	8209500000	5274800000	33758000000
A1A1M8	A1A1M8	A1A1M8_BIFAA	unreviewed	Transaldolase (EC 2.2.1.2)	tal BAD_0830	>tr|A1A1M8|A1A1M8_BIFAA Transaldolase OS=Bifidobacterium adolescentis (strain ATCC 15703 / DSM 20083 / NCTC 11814 / E194a) OX=367928 GN=tal PE=3 SV=1	Bifidobacterium adolescentis (strain ATCC 15703 / DSM 20083 / NCTC 11814 / E194a)	367928	Terrabacteria group	Actinobacteria	Actinobacteria	Bifidobacteriales	Bifidobacteriaceae	Bifidobacterium	Bifidobacterium adolescentis	1	30	30	3	39.78	367	0	432100000000	55914000	267080000	154480000	1218100000	2387200000	1765400000	21147000000	13690000000	8870800000	2659700000	4284900000	2868400000	1007900000	438510000	532120000	414390000	725510000	531270000	19304000000	25838000000	21725000000	138490000000	65257000000	18961000000	17036000000	11921000000
I9AE78;D6CYF9;A7LXV6;A0A372Z1H6;W6P396;A0A174F7Q4;I9HCB5;A0A3L7Z272;Q8A3A0	I9AE78;D6CYF9;A7LXV6;A0A372Z1H6;W6P396;A0A174F7Q4;I9HCB5;A0A3L7Z272;Q8A3A0	I9AE78_9BACE	unreviewed	Succinate dehydrogenase or fumarate reductase, flavoprotein subunit	HMPREF1074_02414	>tr|I9AE78|I9AE78_9BACE Succinate dehydrogenase or fumarate reductase, flavoprotein subunit OS=Bacteroides xylanisolvens CL03T12C04 OX=997892 GN=HMPREF1074_02414 PE=4 SV=1;>tr|D6CYF9|D6CYF9_9BACE Succinate dehydrogenase subunit A OS=Bacteroides xylanisolve	Bacteroides xylanisolvens CL03T12C04	997892	FCB group	Bacteroidetes	Bacteroidia	Bacteroidales	Bacteroidaceae	Bacteroides	Bacteroides xylanisolvens	9	29;29;29;29;27;27;27;27;26	29;29;29;29;27;27;27;27;26	1;1;1;1;1;1;1;1;0	73.306	659	0	423950000000	2269800000	7269600000	2860000000	21727000000	30109000000	30047000000	25802000000	10933000000	18668000000	13155000000	15302000000	20198000000	7568900000	14137000000	10052000000	80509000	173220000	7664800	16187000000	17860000000	21159000000	2850900000	14024000000	9924900000	4789100000	20158000000
A1A185;A0A412JGE8;A0A100YVF4;A0A414ZRP4	A1A185	A1A185_BIFAA	unreviewed	Fructose-6-phosphate phosphoketolase	BAD_0687	>tr|A1A185|A1A185_BIFAA Fructose-6-phosphate phosphoketolase OS=Bifidobacterium adolescentis (strain ATCC 15703 / DSM 20083 / NCTC 11814 / E194a) OX=367928 GN=BAD_0687 PE=3 SV=1	Bifidobacterium adolescentis (strain ATCC 15703 / DSM 20083 / NCTC 11814 / E194a)	367928	Terrabacteria group	Actinobacteria	Actinobacteria	Bifidobacteriales	Bifidobacteriaceae	Bifidobacterium	Bifidobacterium adolescentis	4	41;1;1;1	41;1;1;1	4;0;0;0	92.616	825	0	422640000000	134010000	291530000	136950000	2839900000	3101500000	2899000000	17284000000	14832000000	9172000000	3441900000	4786600000	3637800000	2151700000	1602600000	470200000	525840000	1066800000	621950000	24495000000	26748000000	24319000000	119250000000	57534000000	19761000000	14980000000	9856300000
R6K5D8;I9UQQ0;D6D853;A7LYZ9;A0A372YUT5	R6K5D8;I9UQQ0;D6D853;A7LYZ9;A0A372YUT5	R6K5D8_9BACE	unreviewed	Uncharacterized protein	BN541_02309	>tr|R6K5D8|R6K5D8_9BACE Uncharacterized protein OS=Bacteroides ovatus CAG:22 OX=1263050 GN=BN541_02309 PE=4 SV=1;>tr|I9UQQ0|I9UQQ0_9BACE Uncharacterized protein OS=Bacteroides xylanisolvens CL03T12C04 OX=997892 GN=HMPREF1074_03678 PE=4 SV=1;>tr|D6D853|D6D8	Bacteroides ovatus CAG:22	1263050	FCB group	Bacteroidetes	Bacteroidia	Bacteroidales	Bacteroidaceae	Bacteroides	Bacteroides ovatus CAG:22	5	19;19;19;19;19	19;19;19;19;19	0;0;0;0;0	31.773	285	0	420760000000	703500000	2351000000	607680000	27451000000	33202000000	27262000000	30714000000	12445000000	18986000000	18052000000	22372000000	29667000000	7038600000	10132000000	6864000000	0	0	0	11261000000	20250000000	22666000000	1653500000	14566000000	9425900000	4650500000	26875000000
P0AE10;P0AE08;A7ZIZ0;A0A080G6I0;A0A073I331;D2ZGL9;A0A0F6TTE7;G5S879;A9ML21;A0A315I3P5;A0A2X4TH23;A0A3N2ENX3;A0A378BUH2;J7TTE2;A0A1V3P6H5	P0AE10;P0AE08;A7ZIZ0;A0A080G6I0;A0A073I331;D2ZGL9;A0A0F6TTE7;G5S879;A9ML21;A0A315I3P5;A0A2X4TH23;A0A3N2ENX3;A0A378BUH2	AHPC_ECO57	reviewed	Alkyl hydroperoxide reductase C (EC 1.11.1.26) (Alkyl hydroperoxide reductase protein C22) (Peroxiredoxin) (SCRP-23) (Sulfate starvation-induced protein 8) (SSI8) (Thioredoxin peroxidase)	ahpC Z0749 ECs0644	>sp|P0AE10|AHPC_ECO57 Alkyl hydroperoxide reductase C OS=Escherichia coli O157:H7 OX=83334 GN=ahpC PE=3 SV=2;>sp|P0AE08|AHPC_ECOLI Alkyl hydroperoxide reductase C OS=Escherichia coli (strain K12) OX=83333 GN=ahpC PE=1 SV=2;>tr|A7ZIZ0|A7ZIZ0_ECO24 Alkyl hyd	Escherichia coli O157:H7	83334	NA	Proteobacteria	Gammaproteobacteria	Enterobacterales	Enterobacteriaceae	Escherichia	Escherichia coli	15	11;11;11;11;11;8;8;8;8;8;8;7;6;3;1	11;11;11;11;11;8;8;8;8;8;8;7;6;3;1	11;11;11;11;11;8;8;8;8;8;8;7;6;3;1	20.761	187	0	418470000000	1656500000	14873000000	2157500000	9467300000	19654000000	17174000000	29321000000	21819000000	28774000000	16725000000	19465000000	18321000000	1528000000	4699000000	3025200000	5927600000	6541200000	3171600000	24952000000	22436000000	20066000000	17948000000	22056000000	19579000000	12717000000	13442000000
I8YQ92;D4VNB3;A7LTX2;A0A373G6P5;I9AIF3;D6D3T4;A0A4S2CLM4;A0A3L7Z0K6;A0A372Z6Y3;A0A173WS73;Q8ABD6;A0A1M5ED46;A0A1H2VVH0;A0A1E9BNK1;A0A174JJA2;A0A374Q3Q5;A0A401LTI3	I8YQ92;D4VNB3;A7LTX2;A0A373G6P5;I9AIF3;D6D3T4;A0A4S2CLM4;A0A3L7Z0K6;A0A372Z6Y3;A0A173WS73;Q8ABD6;A0A1M5ED46;A0A1H2VVH0;A0A1E9BNK1;A0A174JJA2;A0A374Q3Q5;A0A401LTI3	I8YQ92_BACOV	unreviewed	Uncharacterized protein	HMPREF1069_01683	>tr|I8YQ92|I8YQ92_BACOV Uncharacterized protein OS=Bacteroides ovatus CL02T12C04 OX=997885 GN=HMPREF1069_01683 PE=4 SV=1;>tr|D4VNB3|D4VNB3_9BACE NifU-related domain containing protein OS=Bacteroides xylanisolvens SD CC 1b OX=702447 GN=BN890_44440 PE=4 SV=1	Bacteroides ovatus CL02T12C04	997885	FCB group	Bacteroidetes	Bacteroidia	Bacteroidales	Bacteroidaceae	Bacteroides	Bacteroides ovatus	17	18;18;18;18;16;16;16;16;16;16;15;15;15;15;15;14;13	18;18;18;18;16;16;16;16;16;16;15;15;15;15;15;14;13	1;1;1;1;1;1;1;1;1;1;0;0;0;0;0;0;0	25.214	233	0	418330000000	1698000000	4153100000	1454200000	10930000000	21899000000	22205000000	11717000000	3818300000	10365000000	18227000000	23445000000	25971000000	9152900000	11371000000	9131800000	54493000	32179000	0	14371000000	7789500000	21487000000	1986000000	3528400000	2024400000	9520100000	45023000000
P0A6Z0;P0A6Y8;A7ZHA4;A0A080GHB1;A0A073H093;A0A0F6RDD8;A0A3N2E880;A0A2X4TKE7;A0A378C246;A0A4Q5VGH6;A0A1V3NYG6	P0A6Z0;P0A6Y8;A7ZHA4;A0A080GHB1;A0A073H093;A0A0F6RDD8;A0A3N2E880	DNAK_ECO57	reviewed	Chaperone protein DnaK (HSP70) (Heat shock 70 kDa protein) (Heat shock protein 70)	dnaK Z0014 ECs0014	>sp|P0A6Z0|DNAK_ECO57 Chaperone protein DnaK OS=Escherichia coli O157:H7 OX=83334 GN=dnaK PE=3 SV=2;>sp|P0A6Y8|DNAK_ECOLI Chaperone protein DnaK OS=Escherichia coli (strain K12) OX=83333 GN=dnaK PE=1 SV=2;>sp|A7ZHA4|DNAK_ECO24 Chaperone protein DnaK OS=Esc	Escherichia coli O157:H7	83334	NA	Proteobacteria	Gammaproteobacteria	Enterobacterales	Enterobacteriaceae	Escherichia	Escherichia coli	11	44;44;44;44;44;30;24;13;12;3;1	44;44;44;44;44;30;24;13;12;3;1	10;10;10;10;10;2;0;0;0;0;0	69.114	638	0	414640000000	2549700000	10914000000	2296700000	9406100000	25771000000	23680000000	27789000000	14484000000	20873000000	15064000000	23225000000	14266000000	2791800000	4022600000	3112100000	5060200000	7737500000	4630800000	32534000000	24376000000	27005000000	19502000000	18690000000	13277000000	14497000000	13095000000
R6KEI5;I9UPY3;I8YGF2;D6D485;D4VTA1;A0A373GLL9;A0A372YW98;A7LQZ1;A0A174D962;A0A401LXG8;A0A1M5EX71;R6XR97;W4PBJ7	R6KEI5;I9UPY3;I8YGF2;D6D485;D4VTA1;A0A373GLL9;A0A372YW98;A7LQZ1;A0A174D962	R6KEI5_9BACE	unreviewed	Ferritin (EC 1.16.3.2)	BN541_01521	>tr|R6KEI5|R6KEI5_9BACE Ferritin OS=Bacteroides ovatus CAG:22 OX=1263050 GN=BN541_01521 PE=3 SV=1;>tr|I9UPY3|I9UPY3_9BACE Ferritin OS=Bacteroides xylanisolvens CL03T12C04 OX=997892 GN=HMPREF1074_03915 PE=3 SV=1;>tr|I8YGF2|I8YGF2_BACOV Ferritin OS=Bacteroid	Bacteroides ovatus CAG:22	1263050	FCB group	Bacteroidetes	Bacteroidia	Bacteroidales	Bacteroidaceae	Bacteroides	Bacteroides ovatus CAG:22	13	11;11;11;11;11;11;11;11;6;3;3;1;1	11;11;11;11;11;11;11;11;6;3;3;1;1	1;1;1;1;1;1;1;1;1;0;0;0;0	18.012	159	0	379680000000	614400000	935930000	793730000	20820000000	42651000000	36125000000	22461000000	10699000000	15853000000	14870000000	16365000000	18007000000	4501900000	8962300000	8918100000	0	0	8123200	16873000000	12981000000	26548000000	2484900000	8089700000	7510000000	6142800000	24244000000
A1A143	A1A143	ENO_BIFAA	reviewed	Enolase (EC 4.2.1.11) (2-phospho-D-glycerate hydro-lyase) (2-phosphoglycerate dehydratase)	eno BAD_0645	>sp|A1A143|ENO_BIFAA Enolase OS=Bifidobacterium adolescentis (strain ATCC 15703 / DSM 20083 / NCTC 11814 / E194a) OX=367928 GN=eno PE=3 SV=1	Bifidobacterium adolescentis (strain ATCC 15703 / DSM 20083 / NCTC 11814 / E194a)	367928	Terrabacteria group	Actinobacteria	Actinobacteria	Bifidobacteriales	Bifidobacteriaceae	Bifidobacterium	Bifidobacterium adolescentis	1	22	22	7	46.48	432	0	378570000000	167420000	159240000	113150000	2054300000	2002000000	1786100000	15311000000	12324000000	8669800000	2477100000	3102600000	2836000000	4192500000	2219100000	720860000	496210000	1070200000	754720000	21650000000	22533000000	19413000000	91474000000	46365000000	20497000000	11815000000	7514300000
P0AG69;P0AG67;A7ZK00;A0A080G9R1;A0A073HPK6;G5S9M6;A0A315GPQ3;A9MHX1;A0A0F6REP0;A0A378BQR1;A0A085GJF5;J7U377;A0A2X4TER6;A0A378BNF8;A0A378BPP7;A0A1V3PLJ9;A0A4Q5VBY8;K1JIP3;A0A1A8XHG2;E7H5T1;A0A1I2Y9R6	P0AG69;P0AG67;A7ZK00;A0A080G9R1;A0A073HPK6;G5S9M6;A0A315GPQ3;A9MHX1;A0A0F6REP0;A0A378BQR1;A0A085GJF5	RS1_ECO57	reviewed	30S ribosomal protein S1	rpsA Z1257 ECs0994	>sp|P0AG69|RS1_ECO57 30S ribosomal protein S1 OS=Escherichia coli O157:H7 OX=83334 GN=rpsA PE=3 SV=1;>sp|P0AG67|RS1_ECOLI 30S ribosomal protein S1 OS=Escherichia coli (strain K12) OX=83333 GN=rpsA PE=1 SV=1;>tr|A7ZK00|A7ZK00_ECO24 30S ribosomal protein S1	Escherichia coli O157:H7	83334	NA	Proteobacteria	Gammaproteobacteria	Enterobacterales	Enterobacteriaceae	Escherichia	Escherichia coli	21	30;30;30;30;30;26;26;25;25;16;16;14;11;3;3;2;2;1;1;1;1	30;30;30;30;30;26;26;25;25;16;16;14;11;3;3;2;2;1;1;1;1	5;5;5;5;5;2;2;2;0;2;1;1;0;0;1;0;0;0;0;0;0	61.157	557	0	370680000000	1380300000	9777700000	2379400000	8176100000	25405000000	22961000000	20096000000	15470000000	13871000000	12037000000	17874000000	12810000000	1741000000	3515400000	3218400000	6309900000	5951400000	3966900000	26699000000	18926000000	26696000000	17559000000	16545000000	8318600000	11074000000	14085000000
A0A174J489	A0A174J489	A0A174J489_9BACE	unreviewed	Porin	ERS852494_01109	>tr|A0A174J489|A0A174J489_9BACE Porin OS=Bacteroides caccae OX=47678 GN=ERS852494_01109 PE=4 SV=1	Bacteroides caccae	47678	FCB group	Bacteroidetes	Bacteroidia	Bacteroidales	Bacteroidaceae	Bacteroides	Bacteroides caccae	1	20	20	6	41.56	380	1.3456e-184	364870000000	1386400000	3486400000	1110400000	20058000000	23214000000	23240000000	29390000000	12812000000	20473000000	18787000000	23718000000	26765000000	6187100000	11184000000	5841500000	0	0	0	8110800000	11331000000	11776000000	2476100000	13679000000	12052000000	5295000000	23436000000
A1A3U1	A1A3U1	A1A3U1_BIFAA	unreviewed	ATP binding protein of ABC transporter for sugars	msiK BAD_1593	>tr|A1A3U1|A1A3U1_BIFAA ATP binding protein of ABC transporter for sugars OS=Bifidobacterium adolescentis (strain ATCC 15703 / DSM 20083 / NCTC 11814 / E194a) OX=367928 GN=msiK PE=4 SV=1	Bifidobacterium adolescentis (strain ATCC 15703 / DSM 20083 / NCTC 11814 / E194a)	367928	Terrabacteria group	Actinobacteria	Actinobacteria	Bifidobacteriales	Bifidobacteriaceae	Bifidobacterium	Bifidobacterium adolescentis	1	16	16	1	40.887	375	0	361640000000	242140000	468130000	127920000	2338000000	2303800000	2460200000	22019000000	8084600000	5171800000	2173800000	3015900000	1585700000	3493400000	1643800000	1181300000	572700000	1084900000	622670000	23212000000	29063000000	14986000000	84117000000	47940000000	13243000000	24264000000	8410100000
I9AG55;A0A372Z3V1	I9AG55;A0A372Z3V1	I9AG55_9BACE	unreviewed	Pyruvate, phosphate dikinase (EC 2.7.9.1)	HMPREF1074_01882	>tr|I9AG55|I9AG55_9BACE Pyruvate, phosphate dikinase OS=Bacteroides xylanisolvens CL03T12C04 OX=997892 GN=HMPREF1074_01882 PE=3 SV=1;>tr|A0A372Z3V1|A0A372Z3V1_9BACE Pyruvate, phosphate dikinase OS=Bacteroides sp. AM16-13 OX=2292938 GN=DW173_09325 PE=3 SV=1	Bacteroides xylanisolvens CL03T12C04	997892	FCB group	Bacteroidetes	Bacteroidia	Bacteroidales	Bacteroidaceae	Bacteroides	Bacteroides xylanisolvens	2	50;49	50;49	0;0	99.672	906	0	360090000000	1079300000	3614200000	1095100000	15802000000	34474000000	29941000000	8401200000	2706700000	4397500000	11969000000	18027000000	25258000000	8512100000	13560000000	10345000000	150470000	387040000	67215000	15830000000	12066000000	21904000000	1228300000	2773100000	2745900000	5999800000	37571000000
R6JHR3;I9TEJ8;D4VT71;A0A401LZ10;A0A373GJU4;A0A1H2WME3;A0A174T5C0	R6JHR3;I9TEJ8;D4VT71;A0A401LZ10;A0A373GJU4;A0A1H2WME3;A0A174T5C0	R6JHR3_9BACE	unreviewed	SHSP domain-containing protein	BN541_00486	>tr|R6JHR3|R6JHR3_9BACE SHSP domain-containing protein OS=Bacteroides ovatus CAG:22 OX=1263050 GN=BN541_00486 PE=3 SV=1;>tr|I9TEJ8|I9TEJ8_BACOV SHSP domain-containing protein OS=Bacteroides ovatus CL02T12C04 OX=997885 GN=HMPREF1069_00965 PE=3 SV=1;>tr|D4VT	Bacteroides ovatus CAG:22	1263050	FCB group	Bacteroidetes	Bacteroidia	Bacteroidales	Bacteroidaceae	Bacteroides	Bacteroides ovatus CAG:22	7	6;6;6;6;6;6;6	6;6;6;6;6;6;6	6;6;6;6;6;6;6	16.513	142	0	359530000000	1012700000	3264700000	1375200000	26318000000	26307000000	27406000000	26686000000	9597100000	13411000000	13808000000	14862000000	21970000000	5399500000	5057800000	3727100000	26803000	87626000	45606000	11950000000	19806000000	19669000000	3125100000	11970000000	14457000000	6453300000	19721000000
Q8A466;I9H655;I9AG34;D6CXQ9;D4VRW7;A7LT99;A0A4S2DDR9;A0A373GHV4;A0A372YYF2;A0A1H3DH88;A0A1E9CLC0;A0A174GUE7;A0A3L8A8Z0;B3C862;A0A415I769;A0A1M6L1Q6;A0A0K8QWK4;A0A0A2EJK5;A0A4Y8WQ57;R7FWB6;A0A4Q0U8W2;A0A235ED93	Q8A466;I9H655;I9AG34;D6CXQ9;D4VRW7;A7LT99;A0A4S2DDR9;A0A373GHV4;A0A372YYF2;A0A1H3DH88;A0A1E9CLC0;A0A174GUE7;A0A3L8A8Z0;B3C862;A0A415I769;A0A1M6L1Q6	RL1_BACTN	reviewed	50S ribosomal protein L1	rplA BT_2737	>sp|Q8A466|RL1_BACTN 50S ribosomal protein L1 OS=Bacteroides thetaiotaomicron (strain ATCC 29148 / DSM 2079 / NCTC 10582 / E50 / VPI-5482) OX=226186 GN=rplA PE=3 SV=1;>tr|I9H655|I9H655_BACOV 50S ribosomal protein L1 OS=Bacteroides ovatus CL02T12C04 OX=9978	Bacteroides thetaiotaomicron (strain ATCC 29148 / DSM 2079 / NCTC 10582 / E50 / VPI-5482)	226186	FCB group	Bacteroidetes	Bacteroidia	Bacteroidales	Bacteroidaceae	Bacteroides	Bacteroides thetaiotaomicron	22	11;11;11;11;11;11;11;11;11;11;11;11;9;8;8;7;2;2;2;1;1;1	11;11;11;11;11;11;11;11;11;11;11;11;9;8;8;7;2;2;2;1;1;1	2;2;2;2;2;2;2;2;2;2;2;2;0;0;0;0;0;0;0;0;0;0	24.863	232	1.4445e-173	356800000000	1195200000	3266300000	1767100000	20416000000	18728000000	16892000000	17075000000	9477700000	14573000000	23946000000	18685000000	23552000000	8745800000	11427000000	8145600000	14912000	0	0	7283700000	10780000000	10217000000	854400000	5415600000	7796700000	5645500000	32234000000
P60440;P60438;A7ZSK9;A0A080FSX3;A0A073HGL6;A0A3N2F4H3;D2ZLE9;A0A378AK23;G5SHK0;A9MN46;A0A315GLS9;A0A2X4W8L1;A0A0F6TX91;A0A085G4Z6;J7SJG0;A0A0A8JEX2;A0A4Q5V6H4	P60440;P60438;A7ZSK9;A0A080FSX3;A0A073HGL6;A0A3N2F4H3;D2ZLE9;A0A378AK23;G5SHK0;A9MN46;A0A315GLS9;A0A2X4W8L1;A0A0F6TX91;A0A085G4Z6	RL3_ECO57	reviewed	50S ribosomal protein L3	rplC Z4691 ECs4185	>sp|P60440|RL3_ECO57 50S ribosomal protein L3 OS=Escherichia coli O157:H7 OX=83334 GN=rplC PE=3 SV=1;>sp|P60438|RL3_ECOLI 50S ribosomal protein L3 OS=Escherichia coli (strain K12) OX=83333 GN=rplC PE=1 SV=1;>sp|A7ZSK9|RL3_ECO24 50S ribosomal protein L3 OS=	Escherichia coli O157:H7	83334	NA	Proteobacteria	Gammaproteobacteria	Enterobacterales	Enterobacteriaceae	Escherichia	Escherichia coli	17	16;16;16;16;16;14;13;13;12;12;12;12;12;8;7;1;1	16;16;16;16;16;14;13;13;12;12;12;12;12;8;7;1;1	12;12;12;12;12;11;10;10;8;8;8;8;8;5;4;1;1	22.243	209	1.0469e-227	355530000000	4534600000	13443000000	3654200000	15261000000	17796000000	15236000000	21454000000	15141000000	24237000000	13808000000	19256000000	14336000000	4524100000	7239900000	2650400000	5789800000	7450400000	4228100000	16331000000	15651000000	21130000000	11356000000	13189000000	15242000000	7992000000	8345900000
I9JCH3;A0A174EH23;A0A1M5AGC7	I9JCH3;A0A174EH23;A0A1M5AGC7	I9JCH3_9BACE	unreviewed	Uncharacterized protein	HMPREF1074_04284	>tr|I9JCH3|I9JCH3_9BACE Uncharacterized protein OS=Bacteroides xylanisolvens CL03T12C04 OX=997892 GN=HMPREF1074_04284 PE=4 SV=1;>tr|A0A174EH23|A0A174EH23_9BACE Acyl-CoA carboxylase subunit beta OS=Bacteroides finegoldii OX=338188 GN=accD5_2 PE=4 SV=1;>tr|A	Bacteroides xylanisolvens CL03T12C04	997892	FCB group	Bacteroidetes	Bacteroidia	Bacteroidales	Bacteroidaceae	Bacteroides	Bacteroides xylanisolvens	3	18;14;13	18;14;13	2;0;0	56.533	517	0	351010000000	990700000	3051600000	1274800000	23341000000	23959000000	21368000000	18038000000	9094100000	14053000000	12190000000	12440000000	17357000000	7541600000	11828000000	7001700000	0	0	7711400	14613000000	14644000000	21659000000	1486600000	6585500000	7268800000	5635700000	24765000000
A0A073H0F3;A0A085GHQ1;A0A378B2J3;A0A378B226;A0A378B216;A0A4V0ZH99;A0A228J0D0;Q7BSW8;A0A4R5C8J2;A0A235E0T2	A0A073H0F3	A0A073H0F3_ECOLX	unreviewed	Catalase-peroxidase (CP) (EC 1.11.1.21) (Peroxidase/catalase)	katG AB67_4635	>tr|A0A073H0F3|A0A073H0F3_ECOLX Catalase-peroxidase OS=Escherichia coli 5-366-08_S1_C3 OX=1444102 GN=katG PE=3 SV=1	Escherichia coli 5-366-08_S1_C3	1444102	NA	Proteobacteria	Gammaproteobacteria	Enterobacterales	Enterobacteriaceae	Escherichia	Escherichia coli	10	32;4;2;2;1;1;1;1;1;1	32;4;2;2;1;1;1;1;1;1	1;0;0;0;0;0;0;0;0;0	80.025	726	0	349100000000	863150000	6560500000	2326600000	5536400000	13921000000	14184000000	14893000000	6669600000	10779000000	6440800000	10369000000	6834700000	832910000	2663900000	1932500000	6306600000	7013000000	3267600000	48443000000	31844000000	33992000000	22941000000	15030000000	10712000000	13898000000	11260000000
P0A871;P0A870;A7ZH98;A0A080G8C7;A0A378C240;A0A3N2E794;A0A377ZW01;A0A0F6TUU3	P0A871;P0A870;A7ZH98;A0A080G8C7	TALB_ECO57	reviewed	Transaldolase B (EC 2.2.1.2)	talB Z0008 ECs0008	>sp|P0A871|TALB_ECO57 Transaldolase B OS=Escherichia coli O157:H7 OX=83334 GN=talB PE=3 SV=2;>sp|P0A870|TALB_ECOLI Transaldolase B OS=Escherichia coli (strain K12) OX=83333 GN=talB PE=1 SV=2;>tr|A7ZH98|A7ZH98_ECO24 Transaldolase OS=Escherichia coli O139:H2	Escherichia coli O157:H7	83334	NA	Proteobacteria	Gammaproteobacteria	Enterobacterales	Enterobacteriaceae	Escherichia	Escherichia coli	8	22;22;22;21;10;8;2;2	22;22;22;21;10;8;2;2	1;1;1;0;1;1;0;0	35.219	317	0	342790000000	2443500000	7409000000	2366100000	12034000000	17697000000	16455000000	16277000000	14617000000	20859000000	11488000000	13831000000	9608600000	2987200000	4526500000	2237100000	4892200000	7168900000	4206100000	24994000000	21483000000	22352000000	17590000000	13539000000	13021000000	10225000000	11383000000
Q8XCU8;A0A073HNS8	Q8XCU8;A0A073HNS8	Q8XCU8_ECO57	unreviewed	Phosphate acetyltransferase (EC 2.3.1.8) (Phosphotransacetylase)	pta ECs_3181	>tr|Q8XCU8|Q8XCU8_ECO57 Phosphate acetyltransferase OS=Escherichia coli O157:H7 OX=83334 GN=pta PE=3 SV=1;>tr|A0A073HNS8|A0A073HNS8_ECOLX Phosphate acetyltransferase OS=Escherichia coli 5-366-08_S1_C3 OX=1444102 GN=AB67_2579 PE=3 SV=1	Escherichia coli O157:H7	83334	NA	Proteobacteria	Gammaproteobacteria	Enterobacterales	Enterobacteriaceae	Escherichia	Escherichia coli	2	35;35	35;35	1;1	77.157	714	0	341490000000	4099200000	9435800000	3506200000	5467400000	10134000000	11162000000	15757000000	10009000000	16629000000	14385000000	17221000000	14565000000	2259000000	3970200000	1650700000	10345000000	15561000000	9491600000	18800000000	13177000000	16454000000	18560000000	15410000000	11239000000	15100000000	13895000000
R6JM96;I9SVN4;A7LZK6	R6JM96;I9SVN4;A7LZK6	R6JM96_9BACE	unreviewed	Methylmalonyl-CoA mutase large subunit	BN541_00761	>tr|R6JM96|R6JM96_9BACE Methylmalonyl-CoA mutase large subunit OS=Bacteroides ovatus CAG:22 OX=1263050 GN=BN541_00761 PE=4 SV=1;>tr|I9SVN4|I9SVN4_BACOV Methylmalonyl-CoA mutase large subunit OS=Bacteroides ovatus CL02T12C04 OX=997885 GN=HMPREF1069_03851 PE	Bacteroides ovatus CAG:22	1263050	FCB group	Bacteroidetes	Bacteroidia	Bacteroidales	Bacteroidaceae	Bacteroides	Bacteroides ovatus CAG:22	3	39;39;39	39;39;39	1;1;1	78.816	715	0	341210000000	878500000	4399400000	1445900000	14323000000	28846000000	27912000000	26766000000	9172100000	15622000000	9950500000	15806000000	16430000000	4413300000	5644900000	4586900000	0	0	0	11273000000	16210000000	23166000000	1614100000	8318200000	3835800000	5027400000	22788000000
R9HHV2;A6L1Q0	R9HHV2;A6L1Q0	R9HHV2_PHOVU	unreviewed	Biopolymer transporter ExbB	C800_02022	>tr|R9HHV2|R9HHV2_PHOVU Biopolymer transporter ExbB OS=Bacteroides vulgatus dnLKV7 OX=1235786 GN=C800_02022 PE=3 SV=1;>tr|A6L1Q0|A6L1Q0_BACV8 Putative biopolymer transport protein OS=Bacteroides vulgatus (strain ATCC 8482 / DSM 1447 / JCM 5826 / NBRC 14291	Bacteroides vulgatus dnLKV7	1235786	FCB group	Bacteroidetes	Bacteroidia	Bacteroidales	NA	Phocaeicola	Phocaeicola vulgatus	2	8;8	8;8	2;2	27.564	257	1.1876e-255	339710000000	880150000	4639800000	1183700000	7125700000	9459700000	8250300000	6289800000	7964500000	6437300000	12409000000	18368000000	22237000000	5927100000	6005700000	3461500000	16800000	31091000	17544000	7331900000	10586000000	10265000000	710740000	3508300000	6366200000	10261000000	47805000000
R7GJC0;A0A373HUR0	R7GJC0;A0A373HUR0	R7GJC0_9FIRM	unreviewed	ABC transporter substrate binding protein	BN591_01551	>tr|R7GJC0|R7GJC0_9FIRM ABC transporter substrate binding protein OS=Catenibacterium sp. CAG:290 OX=1262767 GN=BN591_01551 PE=4 SV=1;>tr|A0A373HUR0|A0A373HUR0_9FIRM Peptide ABC transporter substrate-binding protein OS=Catenibacterium sp. AM22-15 OX=2292991	Catenibacterium sp. CAG:290	1262767	Terrabacteria group	Firmicutes	Erysipelotrichia	Erysipelotrichales	Erysipelotrichaceae	Catenibacterium	Catenibacterium sp. CAG:290	2	21;18	21;18	3;2	34.572	323	0	339290000000	0	0	0	813250000	725250000	416040000	87163000000	46871000000	31958000000	0	0	0	0	0	0	0	0	0	12306000000	15885000000	25409000000	238830000	50179000000	67330000000	0	0
I9UUK8;D6CXQ5;D4VJ21;A0A373GHW0;A0A372YYX9;A0A4Q3LT37;A0A507ZNB4;A0A4R5CIG0;A0A660LN81;A0A496KB06	I9UUK8;D6CXQ5;D4VJ21;A0A373GHW0;A0A372YYX9	I9UUK8_9BACE	unreviewed	DNA-directed RNA polymerase subunit beta' (RNAP subunit beta') (EC 2.7.7.6) (RNA polymerase subunit beta') (Transcriptase subunit beta')	rpoC HMPREF1074_02168	>tr|I9UUK8|I9UUK8_9BACE DNA-directed RNA polymerase subunit beta OS=Bacteroides xylanisolvens CL03T12C04 OX=997892 GN=rpoC PE=3 SV=1;>tr|D6CXQ5|D6CXQ5_9BACE DNA-directed RNA polymerase subunit beta OS=Bacteroides xylanisolvens XB1A OX=657309 GN=rpoC PE=3	Bacteroides xylanisolvens CL03T12C04	997892	FCB group	Bacteroidetes	Bacteroidia	Bacteroidales	Bacteroidaceae	Bacteroides	Bacteroides xylanisolvens	10	72;72;72;72;72;13;11;10;2;2	68;68;68;68;68;10;7;7;2;1	0;0;0;0;0;0;0;0;0;0	158.48	1427	0	332900000000	510870000	1338300000	568400000	16814000000	28850000000	22051000000	19791000000	6566600000	12211000000	13847000000	16253000000	20324000000	5901100000	8252900000	4804100000	15857000	105990000	0	9525300000	10483000000	16597000000	358010000	5271100000	6303500000	4764600000	29556000000
P06959;Q8X966;A9MQ89;A0A2X4WTE2;A0A3N2E792;A0A315GRU2;D2Z9G9;G5S6B6;A0A378C2G5;A0A085GQ28;G5S6B5;A0A378C185;A0A378C165;A0A1I2XRS0	P06959;Q8X966;A9MQ89;A0A2X4WTE2	ODP2_ECOLI	reviewed	Dihydrolipoyllysine-residue acetyltransferase component of pyruvate dehydrogenase complex (EC 2.3.1.12) (Dihydrolipoamide acetyltransferase component of pyruvate dehydrogenase complex) (E2)	aceF b0115 JW0111	>sp|P06959|ODP2_ECOLI Dihydrolipoyllysine-residue acetyltransferase component of pyruvate dehydrogenase complex OS=Escherichia coli (strain K12) OX=83333 GN=aceF PE=1 SV=3;>tr|Q8X966|Q8X966_ECO57 Acetyltransferase component of pyruvate dehydrogenase comple	Escherichia coli (strain K12)	83333	NA	Proteobacteria	Gammaproteobacteria	Enterobacterales	Enterobacteriaceae	Escherichia	Escherichia coli	14	43;41;22;22;21;20;20;15;14;13;5;4;2;1	43;41;22;22;21;20;20;15;14;13;5;4;2;1	0;0;0;0;0;0;0;0;0;0;0;0;0;0	66.095	630	0	332310000000	3766800000	14200000000	3931000000	11245000000	17705000000	16677000000	13651000000	7692900000	9425400000	11684000000	13857000000	11373000000	3814000000	6264500000	2209500000	9030000000	9632100000	9104200000	25384000000	18789000000	23652000000	9237300000	10461000000	8970900000	12558000000	11075000000
I9AH43;A0A372YWG5;A0A4S2DGC8;D6D7C8	I9AH43;A0A372YWG5;A0A4S2DGC8;D6D7C8	I9AH43_9BACE	unreviewed	Phosphoserine aminotransferase (EC 2.6.1.52) (Phosphohydroxythreonine aminotransferase) (PSAT)	serC HMPREF1074_01396	>tr|I9AH43|I9AH43_9BACE Phosphoserine aminotransferase OS=Bacteroides xylanisolvens CL03T12C04 OX=997892 GN=serC PE=3 SV=1;>tr|A0A372YWG5|A0A372YWG5_9BACE Phosphoserine aminotransferase OS=Bacteroides sp. AM16-13 OX=2292938 GN=serC PE=3 SV=1;>tr|A0A4S2DGC8	Bacteroides xylanisolvens CL03T12C04	997892	FCB group	Bacteroidetes	Bacteroidia	Bacteroidales	Bacteroidaceae	Bacteroides	Bacteroides xylanisolvens	4	20;20;18;13	20;20;18;13	0;0;0;0	39.508	355	0	331530000000	281140000	1889300000	289690000	10437000000	28579000000	22492000000	12170000000	5760200000	8686300000	10240000000	12315000000	17051000000	4077300000	6989600000	6646900000	0	32670000	0	12578000000	8321000000	21740000000	2094900000	9212400000	4596200000	8348400000	34316000000
R7GN55;A0A373I833;E2NNY1;A0A0X8FKI4;A0A1C0BXF9	R7GN55;A0A373I833;E2NNY1	R7GN55_9FIRM	unreviewed	Aldehyde-alcohol dehydrogenase	BN591_01174	>tr|R7GN55|R7GN55_9FIRM Aldehyde-alcohol dehydrogenase OS=Catenibacterium sp. CAG:290 OX=1262767 GN=BN591_01174 PE=3 SV=1;>tr|A0A373I833|A0A373I833_9FIRM Aldehyde-alcohol dehydrogenase OS=Catenibacterium sp. AM22-15 OX=2292991 GN=DW257_02195 PE=3 SV=1;>tr|	Catenibacterium sp. CAG:290	1262767	Terrabacteria group	Firmicutes	Erysipelotrichia	Erysipelotrichales	Erysipelotrichaceae	Catenibacterium	Catenibacterium sp. CAG:290	5	48;45;45;2;1	48;45;45;2;1	40;37;37;0;0	97.45	883	0	331300000000	0	17601000	0	12132000000	9551600000	9455800000	40585000000	20364000000	16647000000	80451000	79255000	39467000	0	0	0	40701000	82478000	125230000	18714000000	20167000000	12382000000	91365000000	46759000000	31921000000	423510000	131770000
R6J7H5;I9T6U6;A7M5H4;A0A373G412	R6J7H5;I9T6U6;A7M5H4;A0A373G412	R6J7H5_9BACE	unreviewed	Enolase (EC 4.2.1.11) (2-phospho-D-glycerate hydro-lyase) (2-phosphoglycerate dehydratase)	eno BN541_02080	>tr|R6J7H5|R6J7H5_9BACE Enolase OS=Bacteroides ovatus CAG:22 OX=1263050 GN=eno PE=3 SV=1;>tr|I9T6U6|I9T6U6_BACOV Enolase OS=Bacteroides ovatus CL02T12C04 OX=997885 GN=eno PE=3 SV=1;>tr|A7M5H4|A7M5H4_BACO1 Enolase OS=Bacteroides ovatus (strain ATCC 8483 / D	Bacteroides ovatus CAG:22	1263050	FCB group	Bacteroidetes	Bacteroidia	Bacteroidales	Bacteroidaceae	Bacteroides	Bacteroides ovatus CAG:22	4	21;21;21;21	21;21;21;21	0;0;0;0	46.243	426	0	327550000000	21190000	1542200000	51099000	20219000000	42519000000	31023000000	36941000000	12211000000	23318000000	5231500000	8274500000	10174000000	1849200000	4808800000	5037900000	0	0	0	11232000000	16928000000	20218000000	1118100000	12218000000	9516100000	2378800000	15735000000
R6K9T4;I9SWR8;I9A9B7;D6D623;D4VJI0;A7M2S7;A0A373GMK4;A0A372Z3H9;A0A1M3DJF0;R6XRT5;A0A0A2DPC8;D4IM20;A0A1Q3M619	R6K9T4;I9SWR8;I9A9B7;D6D623;D4VJI0;A7M2S7;A0A373GMK4;A0A372Z3H9	R6K9T4_9BACE	unreviewed	Phosphoglycerate kinase (EC 2.7.2.3)	pgk BN541_03509	>tr|R6K9T4|R6K9T4_9BACE Phosphoglycerate kinase OS=Bacteroides ovatus CAG:22 OX=1263050 GN=pgk PE=3 SV=1;>tr|I9SWR8|I9SWR8_BACOV Phosphoglycerate kinase OS=Bacteroides ovatus CL02T12C04 OX=997885 GN=pgk PE=3 SV=1;>tr|I9A9B7|I9A9B7_9BACE Phosphoglycerate ki	Bacteroides ovatus CAG:22	1263050	FCB group	Bacteroidetes	Bacteroidia	Bacteroidales	Bacteroidaceae	Bacteroides	Bacteroides ovatus CAG:22	13	26;26;26;26;26;26;26;26;5;3;2;2;1	19;19;19;19;19;19;19;19;2;0;1;0;0	2;2;2;2;2;2;2;2;0;0;0;0;0	44.984	419	0	326850000000	1378200000	2533700000	1424400000	25335000000	23425000000	19292000000	16731000000	8929700000	12606000000	9489000000	10606000000	11763000000	6747400000	10075000000	8705900000	38455000	0	0	18650000000	15671000000	25128000000	3232000000	12122000000	10799000000	3402100000	13172000000
P0ABB6;P0ABB4;A7ZTU4;A0A080FJC2;A0A073HES6;A9MJR9;A0A315GQ39;A0A2X4TLH0	P0ABB6;P0ABB4;A7ZTU4;A0A080FJC2;A0A073HES6;A9MJR9;A0A315GQ39;A0A2X4TLH0	ATPB_ECO57	reviewed	ATP synthase subunit beta (EC 7.1.2.2) (ATP synthase F1 sector subunit beta) (F-ATPase subunit beta)	atpD Z5230 ECs4674	>sp|P0ABB6|ATPB_ECO57 ATP synthase subunit beta OS=Escherichia coli O157:H7 OX=83334 GN=atpD PE=3 SV=2;>sp|P0ABB4|ATPB_ECOLI ATP synthase subunit beta OS=Escherichia coli (strain K12) OX=83333 GN=atpD PE=1 SV=2;>sp|A7ZTU4|ATPB_ECO24 ATP synthase subunit be	Escherichia coli O157:H7	83334	NA	Proteobacteria	Gammaproteobacteria	Enterobacterales	Enterobacteriaceae	Escherichia	Escherichia coli	8	24;24;24;24;24;22;22;22	24;24;24;24;24;22;22;22	7;7;7;7;7;5;5;5	50.325	460	0	320510000000	915980000	9162400000	1224700000	5987600000	15732000000	12973000000	17094000000	10952000000	15514000000	12340000000	15182000000	14646000000	898610000	2140900000	1107300000	4999000000	7125400000	3330500000	22400000000	18991000000	21586000000	19683000000	11350000000	9915800000	15617000000	12297000000
R7GNW4;A0A373I6P8	R7GNW4;A0A373I6P8	R7GNW4_9FIRM	unreviewed	Glyceraldehyde-3-phosphate dehydrogenase (EC 1.2.1.-)	BN591_01894	>tr|R7GNW4|R7GNW4_9FIRM Glyceraldehyde-3-phosphate dehydrogenase OS=Catenibacterium sp. CAG:290 OX=1262767 GN=BN591_01894 PE=3 SV=1;>tr|A0A373I6P8|A0A373I6P8_9FIRM Glyceraldehyde-3-phosphate dehydrogenase OS=Catenibacterium sp. AM22-15 OX=2292991 GN=gap PE	Catenibacterium sp. CAG:290	1262767	Terrabacteria group	Firmicutes	Erysipelotrichia	Erysipelotrichales	Erysipelotrichaceae	Catenibacterium	Catenibacterium sp. CAG:290	2	20;20	20;20	4;4	35.771	337	0	320220000000	884340000	2459700000	987520000	16536000000	7706800000	6527600000	12658000000	8391200000	5948400000	3652500000	5199300000	3112000000	2832400000	1311100000	413680000	863830000	1431300000	846490000	42636000000	38533000000	22876000000	57031000000	27133000000	15574000000	6665700000	2971300000
A1A0T1;F9EEW1;A0A3D2VJ82;A0A3D2VHA9	A1A0T1	EFTU_BIFAA	reviewed	Elongation factor Tu (EF-Tu)	tuf BAD_0533	>sp|A1A0T1|EFTU_BIFAA Elongation factor Tu OS=Bifidobacterium adolescentis (strain ATCC 15703 / DSM 20083 / NCTC 11814 / E194a) OX=367928 GN=tuf PE=3 SV=1	Bifidobacterium adolescentis (strain ATCC 15703 / DSM 20083 / NCTC 11814 / E194a)	367928	Terrabacteria group	Actinobacteria	Actinobacteria	Bifidobacteriales	Bifidobacteriaceae	Bifidobacterium	Bifidobacterium adolescentis	4	22;6;2;2	18;2;0;0	4;0;0;0	44.105	399	0	319890000000	180900000	98192000	7092600	2919900000	2734600000	2371500000	13421000000	13603000000	6483700000	2323400000	3433700000	2814100000	2624300000	1296100000	505360000	283070000	466840000	313890000	23587000000	16064000000	20623000000	78734000000	33984000000	12821000000	9731400000	7571400000
P0ACG0;P0ACF8;A7ZL10;A0A080G791;A0A073HK63	P0ACG0;P0ACF8;A7ZL10;A0A080G791;A0A073HK63	HNS_ECO57	reviewed	DNA-binding protein H-NS (Histone-like protein HLP-II) (Protein B1) (Protein H1)	hns Z2013 ECs1739	>sp|P0ACG0|HNS_ECO57 DNA-binding protein H-NS OS=Escherichia coli O157:H7 OX=83334 GN=hns PE=3 SV=2;>sp|P0ACF8|HNS_ECOLI DNA-binding protein H-NS OS=Escherichia coli (strain K12) OX=83333 GN=hns PE=1 SV=2;>tr|A7ZL10|A7ZL10_ECO24 DNA-binding protein OS=Esch	Escherichia coli O157:H7	83334	NA	Proteobacteria	Gammaproteobacteria	Enterobacterales	Enterobacteriaceae	Escherichia	Escherichia coli	5	9;9;9;9;9	9;9;9;9;9	4;4;4;4;4	15.539	137	0	319320000000	1433800000	9549800000	1318000000	10024000000	15502000000	13919000000	11191000000	13561000000	13339000000	10842000000	12570000000	11295000000	1504000000	2252300000	1825100000	7772200000	5384700000	5369400000	27792000000	16331000000	23805000000	17690000000	15037000000	11749000000	12136000000	10962000000
P0A7L2;P0A7L0;A7ZUJ7;A0A080FN09;A0A073GZM4;A0A0F6RHC2;G5SB57;A0A315GQ16;A0A085G314;D2ZFL6;A9MHF5;A0A2X4TM00;A0A378C472;A0A3N2E2W8;J7TAS5;A0A4Q5V6U4;V5BFW0	P0A7L2;P0A7L0;A7ZUJ7;A0A080FN09;A0A073GZM4;A0A0F6RHC2;G5SB57;A0A315GQ16;A0A085G314;D2ZFL6;A9MHF5;A0A2X4TM00;A0A378C472;A0A3N2E2W8	RL1_ECO57	reviewed	50S ribosomal protein L1	rplA Z5557 ECs4907	>sp|P0A7L2|RL1_ECO57 50S ribosomal protein L1 OS=Escherichia coli O157:H7 OX=83334 GN=rplA PE=3 SV=2;>sp|P0A7L0|RL1_ECOLI 50S ribosomal protein L1 OS=Escherichia coli (strain K12) OX=83333 GN=rplA PE=1 SV=2;>sp|A7ZUJ7|RL1_ECO24 50S ribosomal protein L1 OS=	Escherichia coli O157:H7	83334	NA	Proteobacteria	Gammaproteobacteria	Enterobacterales	Enterobacteriaceae	Escherichia	Escherichia coli	17	13;13;13;13;13;12;11;11;10;10;10;10;10;9;4;2;1	13;13;13;13;13;12;11;11;10;10;10;10;10;9;4;2;1	13;13;13;13;13;12;11;11;10;10;10;10;10;9;4;2;1	24.729	234	1.0098e-301	316300000000	3399600000	9030400000	3797600000	11097000000	17868000000	16722000000	13210000000	12312000000	14950000000	13248000000	13566000000	11628000000	3223600000	5269400000	2382000000	3994400000	6289200000	3494800000	21522000000	17590000000	24378000000	10875000000	12598000000	13844000000	7799300000	8000900000
I9SW13;I9AB21;D6D8C2;D4VP92;A7LZA3;A0A372Z4D8;A0A173XQV4;A0A4V3RJW2;R6J6J3;A0A0S2KJJ6;F3ZPA7;A0A1M3DN53;A0A4Y8WQQ1;A0A4Q0U6H0;A0A4Q0U6N9;A0A1W9R7Y8;R6YM66;D4IL08	I9SW13;I9AB21;D6D8C2;D4VP92;A7LZA3;A0A372Z4D8;A0A173XQV4;A0A4V3RJW2	I9SW13_BACOV	unreviewed	Tetracycline resistance protein TetQ	HMPREF1069_03971	>tr|I9SW13|I9SW13_BACOV Tetracycline resistance protein TetQ OS=Bacteroides ovatus CL02T12C04 OX=997885 GN=HMPREF1069_03971 PE=3 SV=1;>tr|I9AB21|I9AB21_9BACE Tetracycline resistance protein TetQ OS=Bacteroides xylanisolvens CL03T12C04 OX=997892 GN=HMPREF10	Bacteroides ovatus CL02T12C04	997885	FCB group	Bacteroidetes	Bacteroidia	Bacteroidales	Bacteroidaceae	Bacteroides	Bacteroides ovatus	18	41;41;41;41;41;41;41;34;19;5;3;3;3;1;1;1;1;1	41;41;41;41;41;41;41;34;19;5;3;3;3;1;1;1;1;1	2;2;2;2;2;2;2;1;1;0;0;0;0;0;0;0;0;0	80.348	718	0	313650000000	441910000	2053600000	830130000	12781000000	37463000000	25835000000	10465000000	4249100000	5420500000	12240000000	15699000000	22786000000	5669400000	8166400000	6698000000	12703000	10415000	0	8199300000	7944600000	13108000000	436260000	1577700000	2138500000	6529900000	35344000000
P0ACF2;P0ACF0;A7ZUL6;A0A080FN16;A0A073H1U6	P0ACF2;P0ACF0;A7ZUL6;A0A080FN16;A0A073H1U6	DBHA_ECO57	reviewed	DNA-binding protein HU-alpha (HU-2) (NS2)	hupA Z5576 ECs4923	>sp|P0ACF2|DBHA_ECO57 DNA-binding protein HU-alpha OS=Escherichia coli O157:H7 OX=83334 GN=hupA PE=3 SV=1;>sp|P0ACF0|DBHA_ECOLI DNA-binding protein HU-alpha OS=Escherichia coli (strain K12) OX=83333 GN=hupA PE=1 SV=1;>tr|A7ZUL6|A7ZUL6_ECO24 DNA-binding pro	Escherichia coli O157:H7	83334	NA	Proteobacteria	Gammaproteobacteria	Enterobacterales	Enterobacteriaceae	Escherichia	Escherichia coli	5	5;5;5;5;5	5;5;5;5;5	1;1;1;1;1	9.5349	90	1.9731e-166	309070000000	1787200000	8951000000	1939400000	11626000000	13694000000	15139000000	16838000000	17934000000	16575000000	9608400000	15065000000	10685000000	2105400000	4421700000	2539500000	5828400000	3435400000	2786600000	21249000000	17386000000	25944000000	12057000000	12260000000	10278000000	7775800000	10968000000
W6P5F5;I9JHQ3;D6CXQ6;A0A372YXT4;W4P432;A0A2M7DHV3;A0A292G2S5;A0A496K7B6;A0A173ADZ6;A0A2M7DJ52	W6P5F5;I9JHQ3;D6CXQ6;A0A372YXT4	W6P5F5_9BACE	unreviewed	DNA-directed RNA polymerase subunit beta (RNAP subunit beta) (EC 2.7.7.6) (RNA polymerase subunit beta) (Transcriptase subunit beta)	rpoB BN890_7850	>tr|W6P5F5|W6P5F5_9BACE DNA-directed RNA polymerase subunit beta OS=Bacteroides xylanisolvens SD CC 1b OX=702447 GN=rpoB PE=3 SV=1;>tr|I9JHQ3|I9JHQ3_9BACE DNA-directed RNA polymerase subunit beta OS=Bacteroides xylanisolvens CL03T12C04 OX=997892 GN=rpoB PE	Bacteroides xylanisolvens SD CC 1b	702447	FCB group	Bacteroidetes	Bacteroidia	Bacteroidales	Bacteroidaceae	Bacteroides	Bacteroides xylanisolvens	10	63;63;63;63;18;7;5;4;1;1	63;63;63;63;18;7;5;4;1;1	3;3;3;3;0;0;0;0;0;0	142.51	1270	0	308250000000	379660000	1991200000	379930000	14283000000	24141000000	19222000000	20024000000	9032100000	13495000000	10646000000	14786000000	20068000000	4701100000	7153600000	5186400000	4529800	0	0	6290500000	9971800000	15573000000	593300000	6311600000	5608700000	3952800000	30580000000
P0A6P3;P0A6P1;A7ZHR0;A0A080GBS5;A0A073HT73;A0A315GTF9;G5S6K8;A0A378C0P4;A9MPJ2;A0A0F6TST5;D2Z9A9;A0A2X4WK08;A0A3N2E7R5;A0A085G5X3;A0A2X4WT47;C6JI21;A0A1H8XH37	P0A6P3;P0A6P1;A7ZHR0;A0A080GBS5;A0A073HT73;A0A315GTF9;G5S6K8;A0A378C0P4;A9MPJ2;A0A0F6TST5;D2Z9A9	EFTS_ECO57	reviewed	Elongation factor Ts (EF-Ts)	tsf Z0181 ECs0172	>sp|P0A6P3|EFTS_ECO57 Elongation factor Ts OS=Escherichia coli O157:H7 OX=83334 GN=tsf PE=3 SV=2;>sp|P0A6P1|EFTS_ECOLI Elongation factor Ts OS=Escherichia coli (strain K12) OX=83333 GN=tsf PE=1 SV=2;>sp|A7ZHR0|EFTS_ECO24 Elongation factor Ts OS=Escherichia	Escherichia coli O157:H7	83334	NA	Proteobacteria	Gammaproteobacteria	Enterobacterales	Enterobacteriaceae	Escherichia	Escherichia coli	17	22;22;22;22;22;17;16;15;15;13;12;10;10;8;3;3;3	21;21;21;21;21;16;15;14;14;12;11;9;9;7;3;2;2	20;20;20;20;20;15;14;13;13;11;10;8;8;6;3;1;1	30.423	283	0	305110000000	2465600000	10316000000	2887400000	8584100000	16780000000	15641000000	17446000000	14207000000	17065000000	11993000000	13933000000	10483000000	2368900000	4176300000	2464600000	5462100000	7877800000	3652200000	15813000000	12708000000	20804000000	12983000000	13804000000	12294000000	8283300000	9236500000
P0ABT3;P0ABT2;A7ZJM7;A0A080G7E0;A0A073HPB2;A0A085GK72	P0ABT3;P0ABT2;A7ZJM7;A0A080G7E0;A0A073HPB2	DPS_ECO57	reviewed	DNA protection during starvation protein (EC 1.16.-.-)	dps Z1034 ECs0890	>sp|P0ABT3|DPS_ECO57 DNA protection during starvation protein OS=Escherichia coli O157:H7 OX=83334 GN=dps PE=3 SV=2;>sp|P0ABT2|DPS_ECOLI DNA protection during starvation protein OS=Escherichia coli (strain K12) OX=83333 GN=dps PE=1 SV=2;>sp|A7ZJM7|DPS_ECO2	Escherichia coli O157:H7	83334	NA	Proteobacteria	Gammaproteobacteria	Enterobacterales	Enterobacteriaceae	Escherichia	Escherichia coli	6	18;18;18;18;18;1	18;18;18;18;18;1	8;8;8;8;8;0	18.695	167	0	304610000000	395780000	4052500000	373380000	9309600000	30155000000	28757000000	34097000000	10755000000	19776000000	10965000000	10518000000	10659000000	1445300000	3937000000	2222600000	1310800000	370670000	675150000	33333000000	19035000000	16645000000	15697000000	8852800000	5441900000	2677100000	5390400000
I9UUC9	I9UUC9	I9UUC9_9BACE	unreviewed	Phosphoenolpyruvate carboxykinase (ATP) (PCK) (PEP carboxykinase) (PEPCK) (EC 4.1.1.49)	pckA HMPREF1074_02246	>tr|I9UUC9|I9UUC9_9BACE Phosphoenolpyruvate carboxykinase (ATP) OS=Bacteroides xylanisolvens CL03T12C04 OX=997892 GN=pckA PE=3 SV=1	Bacteroides xylanisolvens CL03T12C04	997892	FCB group	Bacteroidetes	Bacteroidia	Bacteroidales	Bacteroidaceae	Bacteroides	Bacteroides xylanisolvens	1	40	18	0	59.071	535	0	303520000000	155360000	1761700000	382560000	15767000000	25321000000	25178000000	20577000000	5044200000	8269800000	4862400000	6086500000	7956100000	1900400000	2969600000	2726400000	0	0	0	16642000000	14787000000	28518000000	2833700000	16008000000	12330000000	5801200000	24521000000
P0A7K4;P0A7K2;A7ZUK0;A0A080FQQ1;A0A073H1T2	P0A7K4;P0A7K2;A7ZUK0;A0A080FQQ1;A0A073H1T2	RL7_ECO57	reviewed	50S ribosomal protein L7/L12 (L8)	rplL Z5559 ECs4909	>sp|P0A7K4|RL7_ECO57 50S ribosomal protein L7/L12 OS=Escherichia coli O157:H7 OX=83334 GN=rplL PE=3 SV=2;>sp|P0A7K2|RL7_ECOLI 50S ribosomal protein L7/L12 OS=Escherichia coli (strain K12) OX=83333 GN=rplL PE=1 SV=2;>sp|A7ZUK0|RL7_ECO24 50S ribosomal protei	Escherichia coli O157:H7	83334	NA	Proteobacteria	Gammaproteobacteria	Enterobacterales	Enterobacteriaceae	Escherichia	Escherichia coli	5	8;8;8;8;8	8;8;8;8;8	0;0;0;0;0	12.295	121	3.0067e-218	302780000000	4145500000	9619500000	4084700000	12760000000	14814000000	13072000000	17601000000	14670000000	16036000000	14011000000	14511000000	12383000000	3549700000	4631700000	2336900000	4868500000	5438100000	6391600000	11938000000	14304000000	17266000000	10189000000	13229000000	13413000000	7246100000	8545300000
I9AB85;A0A372YWE4;D6D4A2;D4VT82	I9AB85;A0A372YWE4;D6D4A2;D4VT82	I9AB85_9BACE	unreviewed	OmpA-like domain-containing protein	HMPREF1074_03934	>tr|I9AB85|I9AB85_9BACE OmpA-like domain-containing protein OS=Bacteroides xylanisolvens CL03T12C04 OX=997892 GN=HMPREF1074_03934 PE=4 SV=1;>tr|A0A372YWE4|A0A372YWE4_9BACE OmpA family protein OS=Bacteroides sp. AM16-13 OX=2292938 GN=DW173_21810 PE=4 SV=1;>	Bacteroides xylanisolvens CL03T12C04	997892	FCB group	Bacteroidetes	Bacteroidia	Bacteroidales	Bacteroidaceae	Bacteroides	Bacteroides xylanisolvens	4	22;22;22;22	22;22;22;22	4;4;4;4	40.786	375	0	302710000000	63534000	1011800000	106030000	20572000000	38117000000	26882000000	10603000000	6819800000	12255000000	11313000000	13367000000	18532000000	4981300000	8317700000	7222100000	0	0	0	13450000000	19174000000	16638000000	908950000	5396400000	7589800000	2661800000	17387000000
R9HBV3;A6KYK9	R9HBV3;A6KYK9	R9HBV3_PHOVU	unreviewed	Elongation factor Tu (EF-Tu)	tuf C800_03632	>tr|R9HBV3|R9HBV3_PHOVU Elongation factor Tu OS=Bacteroides vulgatus dnLKV7 OX=1235786 GN=tuf PE=3 SV=1;>sp|A6KYK9|EFTU_BACV8 Elongation factor Tu OS=Bacteroides vulgatus (strain ATCC 8482 / DSM 1447 / JCM 5826 / NBRC 14291 / NCTC 11154) OX=435590 GN=tuf P	Bacteroides vulgatus dnLKV7	1235786	FCB group	Bacteroidetes	Bacteroidia	Bacteroidales	NA	Phocaeicola	Phocaeicola vulgatus	2	30;30	7;7	1;1	43.563	394	0	301540000000	802430000	4053700000	1763300000	8331800000	10549000000	12647000000	18034000000	6505100000	10182000000	6713400000	10823000000	22185000000	6566400000	6596600000	4867700000	0	0	0	5438700000	8536900000	10160000000	2175900000	3854800000	5402200000	7254600000	33946000000
A1A067	A1A067	A1A067_BIFAA	unreviewed	Aldehyde-alcohol dehydrogenase	BAD_0319	>tr|A1A067|A1A067_BIFAA Aldehyde-alcohol dehydrogenase OS=Bifidobacterium adolescentis (strain ATCC 15703 / DSM 20083 / NCTC 11814 / E194a) OX=367928 GN=BAD_0319 PE=3 SV=1	Bifidobacterium adolescentis (strain ATCC 15703 / DSM 20083 / NCTC 11814 / E194a)	367928	Terrabacteria group	Actinobacteria	Actinobacteria	Bifidobacteriales	Bifidobacteriaceae	Bifidobacterium	Bifidobacterium adolescentis	1	50	50	6	99.188	910	0	297930000000	0	0	0	1513500000	1556500000	1226200000	10737000000	6900200000	5745600000	651290000	947320000	735510000	6240700000	1773400000	366980000	39167000	68917000	20191000	11058000000	16178000000	12335000000	75818000000	35098000000	13281000000	6788900000	5459100000
A0A174AKF1	A0A174AKF1	A0A174AKF1_9ACTN	unreviewed	Glyceraldehyde-3-phosphate dehydrogenase (EC 1.2.1.-)	gap ERS852399_01534	>tr|A0A174AKF1|A0A174AKF1_9ACTN Glyceraldehyde-3-phosphate dehydrogenase OS=Collinsella aerofaciens OX=74426 GN=gap PE=3 SV=1	Collinsella aerofaciens	74426	Terrabacteria group	Actinobacteria	Coriobacteriia	Coriobacteriales	Coriobacteriaceae	Collinsella	Collinsella aerofaciens	1	18	13	3	36.779	341	0	297330000000	838250000	5316300000	686920000	7838000000	11602000000	12580000000	10084000000	1770000000	6789300000	3590300000	11913000000	6640900000	2186900000	1038300000	750160000	939610000	1980700000	1226200000	39445000000	59816000000	34329000000	21665000000	15261000000	2039300000	16994000000	4834000000
P69783;A7ZPL8;A0A080FNR5;A0A073H833;Q8XBL1;A0A377ZCA7;G5SEV3;D2ZF71;A9MIF3;A0A3N2EXX6;A0A315GQU3;A0A2X4TQM1;A0A0F6TVH3;A0A085G8L5;J7TB22	P69783;A7ZPL8;A0A080FNR5;A0A073H833;Q8XBL1;A0A377ZCA7;G5SEV3;D2ZF71;A9MIF3;A0A3N2EXX6;A0A315GQU3;A0A2X4TQM1;A0A0F6TVH3	PTGA_ECOLI	reviewed	PTS system glucose-specific EIIA component (EIIA-Glc) (EIII-Glc) (Glucose-specific phosphotransferase enzyme IIA component)	crr gsr iex tgs treD b2417 JW2410	>sp|P69783|PTGA_ECOLI PTS system glucose-specific EIIA component OS=Escherichia coli (strain K12) OX=83333 GN=crr PE=1 SV=2;>tr|A7ZPL8|A7ZPL8_ECO24 PTS system, glucose-specific IIA component OS=Escherichia coli O139:H28 (strain E24377A / ETEC) OX=331111 GN	Escherichia coli (strain K12)	83333	NA	Proteobacteria	Gammaproteobacteria	Enterobacterales	Enterobacteriaceae	Escherichia	Escherichia coli	15	7;7;7;7;6;5;5;5;5;5;5;5;5;3;2	7;7;7;7;6;5;5;5;5;5;5;5;5;3;2	7;7;7;7;6;5;5;5;5;5;5;5;5;3;2	18.251	169	0	297260000000	1018700000	6670200000	1869100000	9545500000	17017000000	16365000000	14404000000	12542000000	17462000000	9677300000	14085000000	7614000000	2333500000	3684600000	2482600000	3527700000	4934900000	1976300000	25239000000	24196000000	23208000000	15334000000	13915000000	7767300000	6315200000	6486500000
A0A374PYJ3;E5V5R6	A0A374PYJ3;E5V5R6	A0A374PYJ3_9BACE	unreviewed	Uncharacterized protein	DXB40_21020 DXD65_19805	>tr|A0A374PYJ3|A0A374PYJ3_9BACE Uncharacterized protein OS=Bacteroides sp. 4_1_36 OX=457393 GN=DXB40_21020 PE=4 SV=1;>tr|E5V5R6|E5V5R6_9BACE Uncharacterized protein OS=Bacteroides sp. 4_1_36 OX=457393 GN=HMPREF1007_00099 PE=4 SV=1	Bacteroides sp. 4_1_36	457393	FCB group	Bacteroidetes	Bacteroidia	Bacteroidales	Bacteroidaceae	Bacteroides	Bacteroides sp. 4_1_36	2	59;58	59;58	59;58	115.02	1043	0	297140000000	227620000	356110000	338880000	39416000000	23499000000	16151000000	6894200000	3807100000	5855700000	812300000	314160000	694880000	392250000	178350000	21517000	115200000	1272100000	531890000	77161000000	67194000000	21410000000	12977000000	5437300000	684400000	3875100000	3544100000
A6KZW2	A6KZW2	A6KZW2_BACV8	unreviewed	Putative cell surface protein	BVU_1286	>tr|A6KZW2|A6KZW2_BACV8 Putative cell surface protein OS=Bacteroides vulgatus (strain ATCC 8482 / DSM 1447 / JCM 5826 / NBRC 14291 / NCTC 11154) OX=435590 GN=BVU_1286 PE=4 SV=1	Bacteroides vulgatus (strain ATCC 8482 / DSM 1447 / JCM 5826 / NBRC 14291 / NCTC 11154)	435590	FCB group	Bacteroidetes	Bacteroidia	Bacteroidales	NA	Phocaeicola	Phocaeicola vulgatus	1	43	43	32	97.919	908	0	293220000000	2015200000	4080100000	2094000000	3315700000	3432100000	2251000000	5163600000	3531600000	1961000000	20187000000	14882000000	23479000000	19911000000	14445000000	7606900000	16524000	8586300	44107000	1962100000	2770800000	1859900000	18845000	30366000	0	7857900000	48660000000
P0AB72;P0AB71;A7ZR33;A0A080FUL5;A0A073H7Y4;A0A0F6TZP2;D2ZK13;A0A378AP67	P0AB72;P0AB71;A7ZR33;A0A080FUL5;A0A073H7Y4;A0A0F6TZP2;D2ZK13;A0A378AP67	ALF_ECO57	reviewed	Fructose-bisphosphate aldolase class 2 (FBP aldolase) (FBPA) (EC 4.1.2.13) (Fructose-1,6-bisphosphate aldolase) (Fructose-bisphosphate aldolase class II)	fbaA Z4263 ECs3796	>sp|P0AB72|ALF_ECO57 Fructose-bisphosphate aldolase class 2 OS=Escherichia coli O157:H7 OX=83334 GN=fbaA PE=3 SV=2;>sp|P0AB71|ALF_ECOLI Fructose-bisphosphate aldolase class 2 OS=Escherichia coli (strain K12) OX=83333 GN=fbaA PE=1 SV=2;>tr|A7ZR33|A7ZR33_ECO	Escherichia coli O157:H7	83334	NA	Proteobacteria	Gammaproteobacteria	Enterobacterales	Enterobacteriaceae	Escherichia	Escherichia coli	8	15;15;15;15;15;9;9;8	15;15;15;15;15;9;9;8	3;3;3;3;3;2;2;2	39.147	359	0	289230000000	1307400000	4248100000	1198300000	10181000000	18170000000	16206000000	20162000000	11059000000	18587000000	7602000000	8405100000	7327400000	831980000	1929600000	932870000	3015300000	5355400000	4442300000	19717000000	19368000000	20882000000	17767000000	19032000000	14464000000	7954000000	5938500000
Q8A0U2;A0A373GKB9	Q8A0U2;A0A373GKB9	TPIS_BACTN	reviewed	Triosephosphate isomerase (TIM) (TPI) (EC 5.3.1.1) (Triose-phosphate isomerase)	tpiA BT_3929	>sp|Q8A0U2|TPIS_BACTN Triosephosphate isomerase OS=Bacteroides thetaiotaomicron (strain ATCC 29148 / DSM 2079 / NCTC 10582 / E50 / VPI-5482) OX=226186 GN=tpiA PE=3 SV=1;>tr|A0A373GKB9|A0A373GKB9_9BACE Triosephosphate isomerase OS=Bacteroides sp. AM56-10ce	Bacteroides thetaiotaomicron (strain ATCC 29148 / DSM 2079 / NCTC 10582 / E50 / VPI-5482)	226186	FCB group	Bacteroidetes	Bacteroidia	Bacteroidales	Bacteroidaceae	Bacteroides	Bacteroides thetaiotaomicron	2	19;18	19;18	0;0	26.801	252	0	285370000000	1286300000	1708700000	1346700000	21533000000	26156000000	19629000000	23596000000	10871000000	13477000000	7208500000	9092600000	9747900000	4252200000	5250900000	3421400000	0	0	0	15376000000	14319000000	19460000000	3458600000	10905000000	10819000000	3416100000	9886600000
D4VM08;A0A4S2D765;A0A3L7Z9L2	D4VM08;A0A4S2D765;A0A3L7Z9L2	D4VM08_9BACE	unreviewed	Galactokinase (EC 2.7.1.6)	BN890_39570	>tr|D4VM08|D4VM08_9BACE Galactokinase OS=Bacteroides xylanisolvens SD CC 1b OX=702447 GN=BN890_39570 PE=3 SV=1;>tr|A0A4S2D765|A0A4S2D765_9BACE Galactokinase OS=Bacteroides caecimuri OX=2516958 GN=galK PE=3 SV=1;>tr|A0A3L7Z9L2|A0A3L7Z9L2_9BACE Galactokinase	Bacteroides xylanisolvens SD CC 1b	702447	FCB group	Bacteroidetes	Bacteroidia	Bacteroidales	Bacteroidaceae	Bacteroides	Bacteroides xylanisolvens	3	26;26;24	26;26;24	1;1;1	42.895	384	0	283870000000	1044800000	4261600000	796250000	21029000000	27762000000	23733000000	15714000000	6162600000	7928800000	11394000000	13649000000	17020000000	3992900000	6507400000	5085800000	22231000	21848000	5445400	9759000000	11184000000	18502000000	457310000	3424900000	3818000000	5163300000	19368000000
P00363;A7ZV27;A0A080FQ57;Q8XDQ0;A0A073H0Z0;A0A0F6TZH8;A0A315GQN2;A9MFQ7;D2ZLI0;A0A2X4TMU9;M1SRQ1;G5SK59;A0A378AYQ0;A0A085G2K3;A0A378AYK0;Q67NR0;REV__R6FS07;A0A401YS67	P00363;A7ZV27;A0A080FQ57;Q8XDQ0;A0A073H0Z0;A0A0F6TZH8;A0A315GQN2;A9MFQ7;D2ZLI0	FRDA_ECOLI	reviewed	Fumarate reductase flavoprotein subunit (EC 1.3.5.4) (Quinol-fumarate reductase flavoprotein subunit) (QFR flavoprotein subunit)	frdA b4154 JW4115	>sp|P00363|FRDA_ECOLI Fumarate reductase flavoprotein subunit OS=Escherichia coli (strain K12) OX=83333 GN=frdA PE=1 SV=3;>tr|A7ZV27|A7ZV27_ECO24 Fumarate reductase flavoprotein subunit OS=Escherichia coli O139:H28 (strain E24377A / ETEC) OX=331111 GN=frdA	Escherichia coli (strain K12)	83333	NA	Proteobacteria	Gammaproteobacteria	Enterobacterales	Enterobacteriaceae	Escherichia	Escherichia coli	18	30;30;30;28;27;20;20;20;15;11;11;10;10;8;2;1;1;1	30;30;30;28;27;20;20;20;15;11;11;10;10;8;2;1;1;1	12;12;12;12;10;3;3;3;1;3;0;2;0;0;0;0;0;0	65.971	602	0	274970000000	2424500000	6594000000	2207700000	5408800000	9826400000	8091600000	10855000000	5873600000	8024800000	8466400000	11181000000	7522600000	2471500000	3388500000	1260500000	7599600000	13003000000	6514000000	21381000000	15571000000	19503000000	14114000000	11338000000	9445500000	11011000000	8481700000
B6VXY7	B6VXY7	B6VXY7_9BACT	unreviewed	Uncharacterized protein (Fragment)	BACDOR_02147	>tr|B6VXY7|B6VXY7_9BACT Uncharacterized protein (Fragment) OS=Bacteroides dorei DSM 17855 OX=483217 GN=BACDOR_02147 PE=4 SV=1	Bacteroides dorei DSM 17855	483217	FCB group	Bacteroidetes	Bacteroidia	Bacteroidales	NA	Phocaeicola	Phocaeicola dorei	1	42	31	6	95.132	875	0	267920000000	3549900000	7269700000	6036900000	4969700000	3157800000	2022400000	9077000000	7356800000	1098700000	11356000000	11305000000	11224000000	29859000000	15749000000	5608900000	10955000	0	49336000	1052100000	2805300000	1051900000	0	0	0	3878100000	44756000000
P0AG57;P0AG55;A7ZSJ4;A0A080FKA9;A0A073HGK6;G5SHI6;A9MN63;A0A315GKY5;A0A378AKB6;A0A0F6TXH2;A0A2X4TBX3;J7TVI2;A0A0R1X363;K1KIJ6	P0AG57;P0AG55;A7ZSJ4;A0A080FKA9;A0A073HGK6;G5SHI6;A9MN63;A0A315GKY5;A0A378AKB6;A0A0F6TXH2;A0A2X4TBX3	RL6_ECO57	reviewed	50S ribosomal protein L6	rplF Z4675 ECs4170	>sp|P0AG57|RL6_ECO57 50S ribosomal protein L6 OS=Escherichia coli O157:H7 OX=83334 GN=rplF PE=3 SV=2;>sp|P0AG55|RL6_ECOLI 50S ribosomal protein L6 OS=Escherichia coli (strain K12) OX=83333 GN=rplF PE=1 SV=2;>sp|A7ZSJ4|RL6_ECO24 50S ribosomal protein L6 OS=	Escherichia coli O157:H7	83334	NA	Proteobacteria	Gammaproteobacteria	Enterobacterales	Enterobacteriaceae	Escherichia	Escherichia coli	14	11;11;11;11;11;9;9;9;8;8;8;3;2;2	11;11;11;11;11;9;9;9;8;8;8;3;2;2	5;5;5;5;5;3;3;3;3;2;3;0;0;0	18.904	177	0	263850000000	2392900000	10201000000	1965700000	8750000000	15101000000	13448000000	12058000000	11852000000	15492000000	11013000000	14029000000	11624000000	2430000000	3992100000	2000500000	3412800000	2711900000	1749600000	14079000000	13046000000	18683000000	9141500000	10650000000	9812600000	6555100000	8266600000
R7GQI7;E2NQI3;A0A373HYB0	R7GQI7;E2NQI3;A0A373HYB0	R7GQI7_9FIRM	unreviewed	Uncharacterized protein	BN591_00610	>tr|R7GQI7|R7GQI7_9FIRM Uncharacterized protein OS=Catenibacterium sp. CAG:290 OX=1262767 GN=BN591_00610 PE=4 SV=1;>tr|E2NQI3|E2NQI3_CATMR Uncharacterized protein OS=Catenibacterium mitsuokai (strain DSM 15897 / JCM 10609 / CIP 106738 / RCA14-39) OX=451640	Catenibacterium sp. CAG:290	1262767	Terrabacteria group	Firmicutes	Erysipelotrichia	Erysipelotrichales	Erysipelotrichaceae	Catenibacterium	Catenibacterium sp. CAG:290	3	21;21;21	21;21;21	10;10;10	35.561	333	0	263510000000	1790200000	5676700000	1928700000	4389700000	10570000000	8830100000	7419200000	3332600000	3957100000	5963300000	9129400000	9660900000	3872900000	2501600000	2327800000	626400000	1153100000	853160000	25125000000	21049000000	17264000000	35712000000	9452300000	3187600000	9892800000	13936000000
A0A1H2UUL9;A0A1E9BDN3	A0A1H2UUL9;A0A1E9BDN3	A0A1H2UUL9_9BACE	unreviewed	2-keto-3-deoxy-phosphogluconate aldolase	SAMN05444400_10565	>tr|A0A1H2UUL9|A0A1H2UUL9_9BACE 2-keto-3-deoxy-phosphogluconate aldolase OS=Bacteroides faecis MAJ27 OX=1077285 GN=SAMN05444400_10565 PE=3 SV=1;>tr|A0A1E9BDN3|A0A1E9BDN3_9BACE Keto-deoxy-phosphogluconate aldolase OS=Bacteroides sp. HMSC067B03 OX=1739298 GN	Bacteroides faecis MAJ27	1077285	FCB group	Bacteroidetes	Bacteroidia	Bacteroidales	Bacteroidaceae	Bacteroides	Bacteroides faecis	2	14;13	14;13	0;0	23.912	222	0	263170000000	0	0	0	1321600000	2225100000	1692400000	1014500000	887690000	1963500000	24096000000	31861000000	41070000000	2291700000	2447600000	1317200000	0	0	0	609050000	2320900000	570250000	54414000	2136600000	774430000	7579100000	59985000000
E5VA71;A0A139K5D2;R6JC70;I9JMM1;I9HSG2;D6D2B8;D4VFM2;A7M592;A0A4S2CX18;A0A401LUV7;A0A373G7M8;A0A372YVL8;A0A1M4VKZ6;A0A174RB37;W4P368;A0A374QFW1;A0A3L7YZX2	E5VA71;A0A139K5D2;R6JC70;I9JMM1;I9HSG2;D6D2B8;D4VFM2;A7M592;A0A4S2CX18;A0A401LUV7;A0A373G7M8;A0A372YVL8;A0A1M4VKZ6;A0A174RB37;W4P368;A0A374QFW1	E5VA71_9BACE	unreviewed	Histone H1	DXB40_05235 DXD65_06395 HMPREF1007_01654	>tr|E5VA71|E5VA71_9BACE Histone H1 OS=Bacteroides sp. 4_1_36 OX=457393 GN=DXB40_05235 PE=4 SV=1;>tr|A0A139K5D2|A0A139K5D2_BACUN Histone H1 OS=Bacteroides uniformis OX=820 GN=B5G17_10220 PE=4 SV=1;>tr|R6JC70|R6JC70_9BACE Uncharacterized protein OS=Bacteroid	Bacteroides sp. 4_1_36	457393	FCB group	Bacteroidetes	Bacteroidia	Bacteroidales	Bacteroidaceae	Bacteroides	Bacteroides sp. 4_1_36	17	4;4;3;3;3;3;3;3;3;3;3;3;3;3;2;2;1	4;4;3;3;3;3;3;3;3;3;3;3;3;3;2;2;1	2;2;1;1;1;1;1;1;1;1;1;1;1;1;0;0;1	6.3863	58	4.1443e-33	263120000000	1550500000	1707300000	1349800000	19737000000	17270000000	15794000000	13537000000	10547000000	10315000000	13840000000	19608000000	14884000000	6495600000	7007900000	5287800000	23838000	74286000	51558000	4530100000	11687000000	14375000000	1584800000	7563600000	7867100000	3957100000	12474000000
P0ABB2;P0ABB0;A7ZTU6;A0A080FRX4;A0A073H3G8;A9MJR7;A0A315GMY7;A0A2X4WW13;G5SIV2	P0ABB2;P0ABB0;A7ZTU6;A0A080FRX4;A0A073H3G8;A9MJR7;A0A315GMY7;A0A2X4WW13;G5SIV2	ATPA_ECO57	reviewed	ATP synthase subunit alpha (EC 7.1.2.2) (ATP synthase F1 sector subunit alpha) (F-ATPase subunit alpha)	atpA Z5232 ECs4676	>sp|P0ABB2|ATPA_ECO57 ATP synthase subunit alpha OS=Escherichia coli O157:H7 OX=83334 GN=atpA PE=3 SV=1;>sp|P0ABB0|ATPA_ECOLI ATP synthase subunit alpha OS=Escherichia coli (strain K12) OX=83333 GN=atpA PE=1 SV=1;>sp|A7ZTU6|ATPA_ECO24 ATP synthase subunit	Escherichia coli O157:H7	83334	NA	Proteobacteria	Gammaproteobacteria	Enterobacterales	Enterobacteriaceae	Escherichia	Escherichia coli	9	24;24;24;24;24;20;20;20;20	24;24;24;24;24;20;20;20;20	2;2;2;2;2;0;0;0;0	55.221	513	0	260110000000	1672500000	8762100000	1643200000	4849100000	11695000000	10577000000	11099000000	8841900000	11627000000	11589000000	13482000000	10975000000	1236600000	2651900000	1249900000	5356300000	7004200000	3562500000	17423000000	11724000000	15503000000	14436000000	9982000000	10026000000	13347000000	10797000000
A0A374Q5C1;E5V5T1;A0A174TWP1	A0A374Q5C1;E5V5T1;A0A174TWP1	A0A374Q5C1_9BACE	unreviewed	DUF4988 domain-containing protein	DXD65_13080	>tr|A0A374Q5C1|A0A374Q5C1_9BACE DUF4988 domain-containing protein OS=Bacteroides sp. 4_1_36 OX=457393 GN=DXD65_13080 PE=4 SV=1;>tr|E5V5T1|E5V5T1_9BACE DUF4988 domain-containing protein OS=Bacteroides sp. 4_1_36 OX=457393 GN=DXB40_04950 PE=4 SV=1;>tr|A0A174	Bacteroides sp. 4_1_36	457393	FCB group	Bacteroidetes	Bacteroidia	Bacteroidales	Bacteroidaceae	Bacteroides	Bacteroides sp. 4_1_36	3	59;59;59	59;59;59	59;59;59	116.07	1054	0	260000000000	0	64431000	0	20790000000	22539000000	23332000000	12559000000	4440600000	17176000000	432720000	304840000	799680000	301720000	122800000	0	14166000	302500000	31324000	36202000000	47937000000	41467000000	6190500000	12849000000	7864500000	1444000000	744920000
P61891;P61889;A7ZSD0;A0A080FQK7;A0A073H6J0;A0A0F6TX87;G5S5V4;A9MNX5;A0A378AII8;A0A315GP37;A0A2X4VZY5;A0A3N2EG08;A0A085G2Q1;J7UB04	P61891;P61889;A7ZSD0;A0A080FQK7;A0A073H6J0;A0A0F6TX87;G5S5V4;A9MNX5;A0A378AII8;A0A315GP37;A0A2X4VZY5	MDH_ECO57	reviewed	Malate dehydrogenase (EC 1.1.1.37)	mdh mdhA Z4595 ECs4109	>sp|P61891|MDH_ECO57 Malate dehydrogenase OS=Escherichia coli O157:H7 OX=83334 GN=mdh PE=3 SV=1;>sp|P61889|MDH_ECOLI Malate dehydrogenase OS=Escherichia coli (strain K12) OX=83333 GN=mdh PE=1 SV=1;>sp|A7ZSD0|MDH_ECO24 Malate dehydrogenase OS=Escherichia co	Escherichia coli O157:H7	83334	NA	Proteobacteria	Gammaproteobacteria	Enterobacterales	Enterobacteriaceae	Escherichia	Escherichia coli	14	18;18;18;18;17;11;9;9;9;9;9;8;6;6	18;18;18;18;17;11;9;9;9;9;9;8;6;6	7;7;7;7;6;0;1;1;1;1;1;0;0;0	32.337	312	0	259610000000	1618100000	7049600000	1695500000	7090000000	10714000000	9317400000	11708000000	8657300000	9185300000	5237000000	6897800000	6078300000	5686000000	7933000000	4373000000	2898200000	4871500000	1535500000	21658000000	15292000000	13883000000	10410000000	8776800000	9261800000	6423000000	6626800000
P0A7R3;P0A7R1;A7ZV74;A0A080FGW6;A0A073GYQ5;J7U4H4;A0A0F6TZ11;G5SKB6;A9MF07;A0A315I1T5;A0A2X4U017;A0A085G2N1;A0A3N2E5V1;A0A4Q5VFV1	P0A7R3;P0A7R1;A7ZV74;A0A080FGW6;A0A073GYQ5;J7U4H4;A0A0F6TZ11;G5SKB6;A9MF07;A0A315I1T5;A0A2X4U017;A0A085G2N1;A0A3N2E5V1	RL9_ECO57	reviewed	50S ribosomal protein L9	rplI Z5812 ECs5179	>sp|P0A7R3|RL9_ECO57 50S ribosomal protein L9 OS=Escherichia coli O157:H7 OX=83334 GN=rplI PE=3 SV=1;>sp|P0A7R1|RL9_ECOLI 50S ribosomal protein L9 OS=Escherichia coli (strain K12) OX=83333 GN=rplI PE=1 SV=1;>sp|A7ZV74|RL9_ECO24 50S ribosomal protein L9 OS=	Escherichia coli O157:H7	83334	NA	Proteobacteria	Gammaproteobacteria	Enterobacterales	Enterobacteriaceae	Escherichia	Escherichia coli	14	10;10;10;10;10;6;6;6;6;6;6;6;5;1	10;10;10;10;10;6;6;6;6;6;6;6;5;1	5;5;5;5;5;2;1;1;1;1;1;1;0;0	15.769	149	2.8367e-184	259300000000	1873400000	9451600000	2662300000	8815600000	13290000000	11740000000	15849000000	13807000000	19042000000	10430000000	11521000000	9488700000	1834400000	2632300000	1568300000	3650400000	3320400000	1295500000	12787000000	16417000000	15655000000	10042000000	8449700000	12571000000	5721200000	7059400000
P60424;P60422;A7ZSK6;A0A0F6RGV2;A0A080FSY6;A0A073H5B4;A0A3N2F3D5;G5SHJ7;A9MN51;A0A315GN89;A0A2X4SX93;A0A378AK29;D2ZLE6;J7TVJ1;A0A085G4Z3;A0A518G239	P60424;P60422;A7ZSK6;A0A0F6RGV2;A0A080FSY6;A0A073H5B4;A0A3N2F3D5;G5SHJ7;A9MN51;A0A315GN89;A0A2X4SX93;A0A378AK29;D2ZLE6;J7TVJ1	RL2_ECO57	reviewed	50S ribosomal protein L2	rplB Z4688 ECs4182	>sp|P60424|RL2_ECO57 50S ribosomal protein L2 OS=Escherichia coli O157:H7 OX=83334 GN=rplB PE=3 SV=2;>sp|P60422|RL2_ECOLI 50S ribosomal protein L2 OS=Escherichia coli (strain K12) OX=83333 GN=rplB PE=1 SV=2;>sp|A7ZSK6|RL2_ECO24 50S ribosomal protein L2 OS=	Escherichia coli O157:H7	83334	NA	Proteobacteria	Gammaproteobacteria	Enterobacterales	Enterobacteriaceae	Escherichia	Escherichia coli	16	17;17;17;17;17;17;14;14;14;14;14;14;13;12;7;1	17;17;17;17;17;17;14;14;14;14;14;14;13;12;7;1	17;17;17;17;17;17;14;14;14;14;14;14;13;12;7;1	29.86	273	0	257750000000	959020000	9725500000	1381400000	6826100000	19236000000	17795000000	21407000000	11253000000	20935000000	12766000000	15044000000	14862000000	899760000	2429500000	2315900000	1128100000	1258300000	684590000	10222000000	15354000000	15526000000	5767700000	7652400000	6060200000	4403600000	10627000000
D2ZLD2;P0A7W3;P0A7W1;G5SHI4;A9MN66;A7ZSJ2;A0A315GN69;A0A2X4TIT2;A0A0F6TX81;A0A080FKK1;A0A073H5M1;A0A3N2F3I1;A0A085G4X9;J7SJF7;A0A378AKJ0;A0A378AJU6	D2ZLD2;P0A7W3;P0A7W1;G5SHI4;A9MN66;A7ZSJ2;A0A315GN69;A0A2X4TIT2;A0A0F6TX81;A0A080FKK1;A0A073H5M1;A0A3N2F3I1;A0A085G4X9	D2ZLD2_9ENTR	unreviewed	30S ribosomal protein S5	rpsE ENTCAN_09355	>tr|D2ZLD2|D2ZLD2_9ENTR 30S ribosomal protein S5 OS=Enterobacter cancerogenus ATCC 35316 OX=500639 GN=rpsE PE=3 SV=1;>sp|P0A7W3|RS5_ECO57 30S ribosomal protein S5 OS=Escherichia coli O157:H7 OX=83334 GN=rpsE PE=3 SV=2;>sp|P0A7W1|RS5_ECOLI 30S ribosomal pro	Enterobacter cancerogenus ATCC 35316	500639	NA	Proteobacteria	Gammaproteobacteria	Enterobacterales	Enterobacteriaceae	Enterobacter	Enterobacter cancerogenus	16	10;10;10;10;10;10;10;10;10;10;10;8;6;3;2;1	10;10;10;10;10;10;10;10;10;10;10;8;6;3;2;1	10;10;10;10;10;10;10;10;10;10;10;8;6;3;2;1	17.475	166	0	256490000000	1270600000	9313800000	1441900000	7874900000	16813000000	13977000000	15222000000	8019300000	12643000000	9238900000	12586000000	10135000000	1490400000	2677500000	1628600000	2772700000	3290800000	1572700000	14978000000	15555000000	17724000000	12292000000	9010600000	9673200000	8032700000	9934200000
R6FIW4;E5V5M1;A0A139JX99	R6FIW4;E5V5M1;A0A139JX99	R6FIW4_9BACE	unreviewed	30S ribosomal protein S3	rpsC BN744_00034	>tr|R6FIW4|R6FIW4_9BACE 30S ribosomal protein S3 OS=Bacteroides sp. CAG:633 OX=1262744 GN=rpsC PE=3 SV=1;>tr|E5V5M1|E5V5M1_9BACE 30S ribosomal protein S3 OS=Bacteroides sp. 4_1_36 OX=457393 GN=rpsC PE=3 SV=1;>tr|A0A139JX99|A0A139JX99_BACUN 30S ribosomal pr	Bacteroides sp. CAG:633	1262744	FCB group	Bacteroidetes	Bacteroidia	Bacteroidales	Bacteroidaceae	Bacteroides	Bacteroides sp. CAG:633	3	12;11;11	12;11;11	1;1;1	27.134	243	1.453e-117	255630000000	729530000	1657200000	547450000	17018000000	15978000000	14286000000	16012000000	9616400000	13518000000	10606000000	10881000000	12891000000	6409400000	7342400000	4472600000	0	0	0	8542500000	7107700000	10299000000	493660000	5251200000	6370800000	3532900000	18330000000
B2UKV6;E7H199;V5DY45;A0A518GDG9;A0A1I2ZT10	B2UKV6	DNAK_AKKM8	reviewed	Chaperone protein DnaK (HSP70) (Heat shock 70 kDa protein) (Heat shock protein 70)	dnaK Amuc_1406	>sp|B2UKV6|DNAK_AKKM8 Chaperone protein DnaK OS=Akkermansia muciniphila (strain ATCC BAA-835 / Muc) OX=349741 GN=dnaK PE=3 SV=1	Akkermansia muciniphila (strain ATCC BAA-835 / Muc)	349741	PVC group	Verrucomicrobia	Verrucomicrobiae	Verrucomicrobiales	Akkermansiaceae	Akkermansia	Akkermansia muciniphila	5	38;1;1;1;1	37;1;1;1;1	30;0;0;0;0	68.853	642	0	254120000000	42440000000	112930000000	61789000000	3994900000	1075400000	1260400000	2200500000	602940000	813280000	1288900000	1661300000	307410000	598450000	1652200000	493400000	471410000	19024000	65369000	4280000000	1507700000	6321400000	1472200000	318330000	122640000	5241000000	377230000
A0A373GF57	A0A373GF57	A0A373GF57_9BACE	unreviewed	Pyrophosphate--fructose 6-phosphate 1-phosphotransferase (EC 2.7.1.90) (6-phosphofructokinase, pyrophosphate dependent) (PPi-dependent phosphofructokinase) (PPi-PFK) (Pyrophosphate-dependent 6-phosphofructose-1-kinase)	pfp DXA11_12745	>tr|A0A373GF57|A0A373GF57_9BACE Pyrophosphate--fructose 6-phosphate 1-phosphotransferase OS=Bacteroides sp. AM56-10ce OX=2302926 GN=pfp PE=3 SV=1	Bacteroides sp. AM56-10ce	2302926	FCB group	Bacteroidetes	Bacteroidia	Bacteroidales	Bacteroidaceae	Bacteroides	Bacteroides sp. AM56-10ce	1	25	25	0	59.566	548	0	253470000000	305720000	1186800000	242220000	23148000000	20743000000	19531000000	22382000000	11683000000	17269000000	4773000000	5216500000	5920500000	5995000000	6355100000	4394300000	29147000	30237000	0	8740800000	11212000000	16623000000	807380000	9364700000	9977200000	1091300000	9103200000
A0A3L8A6U7;A0A4Y8WSW2	A0A3L8A6U7	A0A3L8A6U7_9BACE	unreviewed	30S ribosomal protein S5	rpsE D7Y07_16500 E4T97_19415 E5356_16455	>tr|A0A3L8A6U7|A0A3L8A6U7_9BACE 30S ribosomal protein S5 OS=Bacteroides acidifaciens OX=85831 GN=rpsE PE=3 SV=1	Bacteroides acidifaciens	85831	FCB group	Bacteroidetes	Bacteroidia	Bacteroidales	Bacteroidaceae	Bacteroides	Bacteroides acidifaciens	2	8;2	8;2	0;0	17.944	172	2.2406e-212	252750000000	559940000	1241300000	568030000	15471000000	16273000000	14823000000	20284000000	7612300000	10064000000	9789400000	12027000000	14448000000	6807800000	8764400000	3975700000	0	21168000	0	5973600000	8403500000	11775000000	1108200000	6770700000	4210600000	2693600000	19065000000
P27302;A7ZR49;A0A0H3JGQ0;A0A080FS57;A0A073H8B1;A0A601IZH2;A9MRD7;A0A315H0A6;A0A2X4WBQ2;A0A0F6TZN8;D2ZK22;A0A377ZCP6;A0A3N2EFE1;G5SGL8;A0A0F6RID4;G5SGL9;A0A377Z6T9;A0A085G8I4;M1ST01;A0A085G6B1;A0A377Z854;A0A377ZE20;G5SEZ5;A0A2X4T7P4;R7NEI7;A0A174P634;A0A1W9QWI8;REV__A0A0K8J6X1;K1JKG4;V5BY61	P27302;A7ZR49;A0A0H3JGQ0;A0A080FS57;A0A073H8B1;A0A601IZH2;A9MRD7;A0A315H0A6;A0A2X4WBQ2;A0A0F6TZN8;D2ZK22;A0A377ZCP6;A0A3N2EFE1	TKT1_ECOLI	reviewed	Transketolase 1 (TK 1) (EC 2.2.1.1)	tktA tkt b2935 JW5478	>sp|P27302|TKT1_ECOLI Transketolase 1 OS=Escherichia coli (strain K12) OX=83333 GN=tktA PE=1 SV=5;>tr|A7ZR49|A7ZR49_ECO24 Transketolase OS=Escherichia coli O139:H28 (strain E24377A / ETEC) OX=331111 GN=tkt PE=3 SV=1;>tr|A0A0H3JGQ0|A0A0H3JGQ0_ECO57 Transket	Escherichia coli (strain K12)	83333	NA	Proteobacteria	Gammaproteobacteria	Enterobacterales	Enterobacteriaceae	Escherichia	Escherichia coli	30	28;28;28;28;28;19;19;18;17;17;16;15;14;13;12;6;6;6;5;5;3;1;1;1;1;1;1;1;1;1	28;28;28;28;28;19;19;18;17;17;16;15;14;13;12;6;6;6;5;5;3;1;1;1;1;1;1;1;1;1	19;19;19;19;19;14;14;14;12;10;10;8;10;9;6;5;4;4;5;4;1;0;0;0;0;0;1;0;0;0	72.211	663	0	252340000000	640300000	6385800000	1219500000	5458200000	12313000000	9317900000	11672000000	9155600000	16817000000	8869000000	11127000000	7746300000	1037400000	2328700000	728490000	3440600000	5079800000	2384700000	17728000000	15214000000	19277000000	14212000000	12231000000	10494000000	9050900000	9350700000
I8YSQ3;A0A3L8ABY9;W6PQU0	I8YSQ3;A0A3L8ABY9;W6PQU0	I8YSQ3_BACOV	unreviewed	TRANSKETOLASE_1 domain-containing protein	HMPREF1069_01452	>tr|I8YSQ3|I8YSQ3_BACOV TRANSKETOLASE_1 domain-containing protein OS=Bacteroides ovatus CL02T12C04 OX=997885 GN=HMPREF1069_01452 PE=3 SV=1;>tr|A0A3L8ABY9|A0A3L8ABY9_9BACE Transketolase OS=Bacteroides acidifaciens OX=85831 GN=D7Y07_01420 PE=3 SV=1;>tr|W6PQU	Bacteroides ovatus CL02T12C04	997885	FCB group	Bacteroidetes	Bacteroidia	Bacteroidales	Bacteroidaceae	Bacteroides	Bacteroides ovatus	3	26;19;13	26;19;13	0;0;0	72.278	669	0	251360000000	132840000	685790000	108980000	13301000000	16849000000	14270000000	11957000000	4373300000	7782200000	7996400000	9428300000	11655000000	6638100000	8316900000	6021500000	0	0	0	7240600000	12569000000	13925000000	499740000	5232900000	5182700000	4306100000	15464000000
P0A7J5;P0A7J3;A7ZUJ8;A0A080FHG1;A0A073H1I0	P0A7J5;P0A7J3;A7ZUJ8;A0A080FHG1;A0A073H1I0	RL10_ECO57	reviewed	50S ribosomal protein L10	rplJ Z5558 ECs4908	>sp|P0A7J5|RL10_ECO57 50S ribosomal protein L10 OS=Escherichia coli O157:H7 OX=83334 GN=rplJ PE=3 SV=2;>sp|P0A7J3|RL10_ECOLI 50S ribosomal protein L10 OS=Escherichia coli (strain K12) OX=83333 GN=rplJ PE=1 SV=2;>sp|A7ZUJ8|RL10_ECO24 50S ribosomal protein L	Escherichia coli O157:H7	83334	NA	Proteobacteria	Gammaproteobacteria	Enterobacterales	Enterobacteriaceae	Escherichia	Escherichia coli	5	8;8;8;8;8	8;8;8;8;8	3;3;3;3;3	17.711	165	0	251010000000	1568900000	7071600000	1967300000	7947900000	13971000000	13634000000	13527000000	10318000000	14439000000	9729400000	11381000000	11313000000	1813200000	3373400000	1830200000	2685800000	2796400000	1265600000	17035000000	14295000000	16633000000	11077000000	10617000000	8680600000	6930000000	7850900000
A0A396A6Z6	A0A396A6Z6	A0A396A6Z6_9ACTN	unreviewed	ABC transporter substrate-binding protein	DW850_04095	>tr|A0A396A6Z6|A0A396A6Z6_9ACTN ABC transporter substrate-binding protein OS=Collinsella sp. AM36-4AA OX=2292317 GN=DW850_04095 PE=4 SV=1	Collinsella sp. AM36-4AA	2292317	Terrabacteria group	Actinobacteria	Coriobacteriia	Coriobacteriales	Coriobacteriaceae	Collinsella	Collinsella sp. AM36-4AA	1	27	27	4	61.059	558	0	250560000000	140180000	446560000	112040000	11571000000	14026000000	10476000000	3470400000	3283300000	556780000	5243700000	12569000000	1543200000	672030000	30665000	33045000	174370000	619440000	154630000	45058000000	43478000000	49897000000	6443600000	7722600000	0	26779000000	3804500000
R6FHZ3;R6KPP6;E2N9R3;B3C5M8;A0A415IPJ4;F3ZP65	R6FHZ3;R6KPP6;E2N9R3;B3C5M8;A0A415IPJ4	R6FHZ3_9BACE	unreviewed	MotA/TolQ/ExbB proton channel family protein	BN744_02934	>tr|R6FHZ3|R6FHZ3_9BACE MotA/TolQ/ExbB proton channel family protein OS=Bacteroides sp. CAG:633 OX=1262744 GN=BN744_02934 PE=3 SV=1;>tr|R6KPP6|R6KPP6_9BACE MotA_ExbB domain-containing protein OS=Bacteroides cellulosilyticus CAG:158 OX=1263038 GN=BN506_0407	Bacteroides sp. CAG:633	1262744	FCB group	Bacteroidetes	Bacteroidia	Bacteroidales	Bacteroidaceae	Bacteroides	Bacteroides sp. CAG:633	6	6;5;5;5;5;2	3;2;2;2;2;0	2;1;1;1;1;0	28.827	270	1.9858e-168	249240000000	2436600000	3821900000	2439600000	17964000000	15280000000	13655000000	10827000000	10299000000	10830000000	11584000000	12503000000	13488000000	6122900000	9881000000	6749500000	150640000	242590000	18019000	6624700000	11633000000	11781000000	2248300000	7886000000	8462100000	3203600000	12013000000
A0A5G2QSD1;A0A286ZT61;A0A287B1N4	A0A5G2QSD1	A0A5G2QSD1_PIG	unreviewed	Uncharacterized protein	MUC2	>tr|A0A5G2QSD1|A0A5G2QSD1_PIG Uncharacterized protein OS=Sus scrofa OX=9823 GN=MUC2 PE=1 SV=1	Sus scrofa (Pig)	9823	Opisthokonta	Chordata	Mammalia	Artiodactyla	Suidae	Sus	Sus scrofa	3	32;6;3	32;6;3	6;6;0	350.4	3289	0	248720000000	2617600000	24646000000	5507500000	13407000000	18159000000	23379000000	34108000000	14660000000	21093000000	23322000000	24011000000	18655000000	4753600000	6255000000	9183700000	218570000	18147000	0	1197200000	0	0	75365000	0	0	0	0
A0A096KU33;A0A173WAQ6;A0A414ZWK1;A0A396A935	A0A096KU33;A0A173WAQ6;A0A414ZWK1;A0A396A935	A0A096KU33_9ACTN	unreviewed	60 kDa chaperonin (GroEL protein) (Protein Cpn60)	groL groEL HMPREF9463_01015	>tr|A0A096KU33|A0A096KU33_9ACTN 60 kDa chaperonin OS=Collinsella sp. 4_8_47FAA OX=742722 GN=groL PE=3 SV=1;>tr|A0A173WAQ6|A0A173WAQ6_9ACTN 60 kDa chaperonin OS=Collinsella aerofaciens OX=74426 GN=groL PE=3 SV=1;>tr|A0A414ZWK1|A0A414ZWK1_9ACTN 60 kDa chaper	Collinsella sp. 4_8_47FAA	742722	Terrabacteria group	Actinobacteria	Coriobacteriia	Coriobacteriales	Coriobacteriaceae	Collinsella	Collinsella sp. 4_8_47FAA	4	30;29;29;28	29;28;28;27	12;11;11;11	56.85	545	0	247150000000	296520000	754530000	400850000	15139000000	15490000000	11357000000	5927400000	7719300000	3017000000	5096600000	8736400000	2761400000	1035300000	146250000	49225000	278980000	1247300000	309330000	42790000000	31114000000	39067000000	11456000000	6985800000	330460000	25446000000	4934100000
U2BT94;A0A1Y4WMT3	U2BT94	U2BT94_9CLOT	unreviewed	Uncharacterized protein	HMPREF0239_02533	>tr|U2BT94|U2BT94_9CLOT Uncharacterized protein OS=Clostridium sp. ATCC BAA-442 OX=649724 GN=HMPREF0239_02533 PE=4 SV=1	Clostridium sp. ATCC BAA-442	649724	Terrabacteria group	Firmicutes	Clostridia	Clostridiales	Clostridiaceae	Clostridium	Clostridium sp. ATCC BAA-442	2	59;1	59;1	22;0	117.56	1107	0	245520000000	655420000	36296000000	4177000000	0	0	0	0	0	0	0	0	0	0	0	0	24236000000	14565000000	55279000000	14074000000	1930100000	10913000000	13768000000	0	0	11681000000	10189000000
B2UKV8	B2UKV8	CH60_AKKM8	reviewed	60 kDa chaperonin (GroEL protein) (Protein Cpn60)	groL groEL Amuc_1408	>sp|B2UKV8|CH60_AKKM8 60 kDa chaperonin OS=Akkermansia muciniphila (strain ATCC BAA-835 / Muc) OX=349741 GN=groL PE=3 SV=1	Akkermansia muciniphila (strain ATCC BAA-835 / Muc)	349741	PVC group	Verrucomicrobia	Verrucomicrobiae	Verrucomicrobiales	Akkermansiaceae	Akkermansia	Akkermansia muciniphila	1	39	38	29	58.443	550	0	245180000000	52905000000	118850000000	65888000000	0	0	0	0	0	0	0	0	0	816980000	3716900000	2104200000	908680000	0	0	0	0	0	0	0	0	0	0
A6L8Q8	A6L8Q8	A6L8Q8_PARD8	unreviewed	Glyceraldehyde-3-phosphate dehydrogenase (EC 1.2.1.-)	BDI_0287	>tr|A6L8Q8|A6L8Q8_PARD8 Glyceraldehyde-3-phosphate dehydrogenase OS=Parabacteroides distasonis (strain ATCC 8503 / DSM 20701 / CIP 104284 / JCM 5825 / NCTC 11152) OX=435591 GN=BDI_0287 PE=3 SV=1	Parabacteroides distasonis (strain ATCC 8503 / DSM 20701 / CIP 104284 / JCM 5825 / NCTC 11152)	435591	FCB group	Bacteroidetes	Bacteroidia	Bacteroidales	Tannerellaceae	Parabacteroides	Parabacteroides distasonis	1	21	19	8	35.534	333	0	244430000000	1585700000	8362400000	3010600000	13333000000	22392000000	23039000000	24873000000	7909800000	11908000000	3270100000	4589700000	4641700000	1511000000	3305900000	2281000000	390430000	128420000	0	4171300000	28739000000	33928000000	5919000000	9705400000	8084600000	1004600000	1625700000
C8WN44;R7AF51	C8WN44	C8WN44_EGGLE	unreviewed	60 kDa chaperonin (GroEL protein) (Protein Cpn60)	groL groEL Elen_2820	>tr|C8WN44|C8WN44_EGGLE 60 kDa chaperonin OS=Eggerthella lenta (strain ATCC 25559 / DSM 2243 / JCM 9979 / NCTC 11813 / VPI 0255) OX=479437 GN=groL PE=3 SV=1	Eggerthella lenta (strain ATCC 25559 / DSM 2243 / JCM 9979 / NCTC 11813 / VPI 0255) (Eubacterium lentum)	479437	Terrabacteria group	Actinobacteria	Coriobacteriia	Eggerthellales	Eggerthellaceae	Eggerthella	Eggerthella lenta	2	32;6	31;5	7;0	57.025	545	0	242910000000	5496500000	8185700000	5507400000	7474200000	4893800000	3982700000	12505000000	2837100000	8824000000	7795300000	6820700000	3657500000	4078500000	1404700000	1172900000	4045400000	19162000000	6480300000	17115000000	11091000000	12143000000	11469000000	7744100000	3725300000	12477000000	3177400000
C8WJG7	C8WJG7	C8WJG7_EGGLE	unreviewed	Elongation factor Tu (EF-Tu)	tuf Elen_2133	>tr|C8WJG7|C8WJG7_EGGLE Elongation factor Tu OS=Eggerthella lenta (strain ATCC 25559 / DSM 2243 / JCM 9979 / NCTC 11813 / VPI 0255) OX=479437 GN=tuf PE=3 SV=1	Eggerthella lenta (strain ATCC 25559 / DSM 2243 / JCM 9979 / NCTC 11813 / VPI 0255) (Eubacterium lentum)	479437	Terrabacteria group	Actinobacteria	Coriobacteriia	Eggerthellales	Eggerthellaceae	Eggerthella	Eggerthella lenta	1	25	16	2	44.334	400	0	242860000000	4220000000	6442000000	3671000000	3192900000	3728700000	4232000000	13280000000	7200000000	4819400000	3586800000	4484300000	2677700000	2653000000	2138200000	1313400000	5925500000	14314000000	7519300000	14605000000	11998000000	13621000000	24049000000	14279000000	6472900000	15918000000	4347500000
P00805;A0A080FS70;A0A073H827;A7ZR81;A9MQR9;A0A2X4T1W8;G5SGQ4;A0A315GX96;A0A601IZK3	P00805;A0A080FS70;A0A073H827;A7ZR81	ASPG2_ECOLI	reviewed	L-asparaginase 2 (EC 3.5.1.1) (L-asparaginase II) (L-ASNase II) (L-asparagine amidohydrolase II) (Colaspase)	ansB b2957 JW2924	>sp|P00805|ASPG2_ECOLI L-asparaginase 2 OS=Escherichia coli (strain K12) OX=83333 GN=ansB PE=1 SV=2;>tr|A0A080FS70|A0A080FS70_ECOLX L-asparaginase 2 OS=Escherichia coli 1-392-07_S4_C3 OX=1444275 GN=ansB PE=3 SV=1;>tr|A0A073H827|A0A073H827_ECOLX L-asparagin	Escherichia coli (strain K12)	83333	NA	Proteobacteria	Gammaproteobacteria	Enterobacterales	Enterobacteriaceae	Escherichia	Escherichia coli	9	17;17;17;16;7;7;7;7;6	17;17;17;16;7;7;7;7;6	2;2;2;1;1;1;1;1;1	36.85	348	0	241470000000	1682600000	7671400000	2107500000	7505300000	11353000000	11483000000	12914000000	7593700000	11260000000	7025700000	9080900000	6750800000	2239600000	4171700000	1938600000	4279200000	6280800000	3591700000	15400000000	16076000000	14900000000	6116300000	10656000000	9611000000	7929500000	9615700000
I9UW48;A0A372YUX1;D6D7C7;A0A4S2DEX0	I9UW48;A0A372YUX1;D6D7C7;A0A4S2DEX0	I9UW48_9BACE	unreviewed	Uncharacterized protein	HMPREF1074_01397	>tr|I9UW48|I9UW48_9BACE Uncharacterized protein OS=Bacteroides xylanisolvens CL03T12C04 OX=997892 GN=HMPREF1074_01397 PE=3 SV=1;>tr|A0A372YUX1|A0A372YUX1_9BACE 3-phosphoglycerate dehydrogenase OS=Bacteroides sp. AM16-13 OX=2292938 GN=DW173_22485 PE=3 SV=1;	Bacteroides xylanisolvens CL03T12C04	997892	FCB group	Bacteroidetes	Bacteroidia	Bacteroidales	Bacteroidaceae	Bacteroides	Bacteroides xylanisolvens	4	22;22;21;19	22;22;21;19	1;1;0;0	33.142	306	0	240100000000	406990000	1747700000	347850000	11816000000	11942000000	11003000000	15823000000	10630000000	11076000000	8750500000	10260000000	15090000000	3647700000	4399600000	2680600000	0	10922000	0	3333700000	6799600000	8619200000	573410000	6838500000	7895200000	3467500000	24897000000
I9UR96;I8YAV1;D4VEL2;A7LZF7;A0A373GL66;A0A372Z492;A0A4S2DG57;A0A660LNF6	I9UR96;I8YAV1;D4VEL2;A7LZF7;A0A373GL66;A0A372Z492;A0A4S2DG57	I9UR96_9BACE	unreviewed	Glucose-6-phosphate isomerase (GPI) (EC 5.3.1.9) (Phosphoglucose isomerase) (PGI) (Phosphohexose isomerase) (PHI)	pgi HMPREF1074_03507	>tr|I9UR96|I9UR96_9BACE Glucose-6-phosphate isomerase OS=Bacteroides xylanisolvens CL03T12C04 OX=997892 GN=pgi PE=3 SV=1;>tr|I8YAV1|I8YAV1_BACOV Glucose-6-phosphate isomerase OS=Bacteroides ovatus CL02T12C04 OX=997885 GN=pgi PE=3 SV=1;>tr|D4VEL2|D4VEL2_9BA	Bacteroides xylanisolvens CL03T12C04	997892	FCB group	Bacteroidetes	Bacteroidia	Bacteroidales	Bacteroidaceae	Bacteroides	Bacteroides xylanisolvens	8	26;26;26;26;26;26;23;5	26;26;26;26;26;26;23;5	2;2;2;2;2;2;2;0	48.933	445	0	239420000000	330750000	874790000	216400000	14478000000	17540000000	15969000000	13049000000	6400500000	7514800000	7892200000	10513000000	12547000000	3848200000	4865700000	2529900000	16328000	77832000	0	5866500000	11784000000	12592000000	516480000	5325400000	6411600000	3230500000	21498000000
A0A1H3G1F4;A0A1E9B539	A0A1H3G1F4;A0A1E9B539	A0A1H3G1F4_9BACE	unreviewed	Xylose isomerase (EC 5.3.1.5)	xylA SAMN05444400_13134	>tr|A0A1H3G1F4|A0A1H3G1F4_9BACE Xylose isomerase OS=Bacteroides faecis MAJ27 OX=1077285 GN=xylA PE=3 SV=1;>tr|A0A1E9B539|A0A1E9B539_9BACE Xylose isomerase OS=Bacteroides sp. HMSC067B03 OX=1739298 GN=xylA PE=3 SV=1	Bacteroides faecis MAJ27	1077285	FCB group	Bacteroidetes	Bacteroidia	Bacteroidales	Bacteroidaceae	Bacteroides	Bacteroides faecis	2	22;22	22;22	0;0	48.997	438	0	239350000000	6592800	102250000	7729100	3142300000	6195100000	5702800000	1183600000	202110000	387600000	6579600000	8531500000	10405000000	8885600000	14499000000	13117000000	0	0	0	6719200000	9321700000	8023900000	38462000	86091000	27900000	8264600000	16492000000
P02924;A7ZN26;A0A080FT34;A0A073HCY6;A0A3N2EWH1	P02924;A7ZN26;A0A080FT34;A0A073HCY6	ARAF_ECOLI	reviewed	L-arabinose-binding periplasmic protein (ABP)	araF b1901 JW1889	>sp|P02924|ARAF_ECOLI L-arabinose-binding periplasmic protein OS=Escherichia coli (strain K12) OX=83333 GN=araF PE=1 SV=2;>tr|A7ZN26|A7ZN26_ECO24 L-arabinose-binding periplasmic protein OS=Escherichia coli O139:H28 (strain E24377A / ETEC) OX=331111 GN=araF	Escherichia coli (strain K12)	83333	NA	Proteobacteria	Gammaproteobacteria	Enterobacterales	Enterobacteriaceae	Escherichia	Escherichia coli	5	22;22;22;22;8	22;22;22;22;8	1;1;1;1;0	35.54	329	0	238320000000	171940000	738550000	40482000	10493000000	29586000000	25284000000	2346400000	968350000	1323900000	4801300000	5938300000	5607300000	1066000000	2007900000	1119600000	24968000	6973400	0	33655000000	43766000000	38379000000	466150000	1484700000	1269800000	3086500000	5242600000
A0A374PY78;A0A174TSR4	A0A374PY78;A0A174TSR4	A0A374PY78_9BACE	unreviewed	DUF4988 domain-containing protein	DXD65_19735	>tr|A0A374PY78|A0A374PY78_9BACE DUF4988 domain-containing protein OS=Bacteroides sp. 4_1_36 OX=457393 GN=DXD65_19735 PE=4 SV=1;>tr|A0A174TSR4|A0A174TSR4_BACUN Collagen triple helix repeat (20 copies) OS=Bacteroides uniformis OX=820 GN=DWW83_18570 PE=4 SV=1	Bacteroides sp. 4_1_36	457393	FCB group	Bacteroidetes	Bacteroidia	Bacteroidales	Bacteroidaceae	Bacteroides	Bacteroides sp. 4_1_36	2	15;15	15;15	15;15	110.4	994	0	234180000000	0	98760000	0	13567000000	22043000000	20226000000	17854000000	8945000000	19784000000	856460000	1318100000	1270500000	117650000	61705000	0	10850000	117030000	18051000	24019000000	25358000000	32577000000	7916300000	20175000000	10854000000	1510400000	1721500000
P0A6G1;P0A6F9;A7ZV11;A0A080GG56;A0A073HBH9;A0A085G2J2;A0A378AYS4;G5SK43;A9MFS0;A0A315GQV6;A0A2X4WLF9	P0A6G1;P0A6F9;A7ZV11;A0A080GG56;A0A073HBH9	CH10_ECO57	reviewed	10 kDa chaperonin (GroES protein) (Protein Cpn10)	groS groES mopB Z5747 ECs5123	>sp|P0A6G1|CH10_ECO57 10 kDa chaperonin OS=Escherichia coli O157:H7 OX=83334 GN=groS PE=3 SV=1;>sp|P0A6F9|CH10_ECOLI 10 kDa chaperonin OS=Escherichia coli (strain K12) OX=83333 GN=groS PE=1 SV=1;>sp|A7ZV11|CH10_ECO24 10 kDa chaperonin OS=Escherichia coli O	Escherichia coli O157:H7	83334	NA	Proteobacteria	Gammaproteobacteria	Enterobacterales	Enterobacteriaceae	Escherichia	Escherichia coli	11	7;7;7;7;7;3;3;2;2;2;2	7;7;7;7;7;3;3;2;2;2;2	2;2;2;2;2;1;0;0;0;0;0	10.387	97	1.8327e-83	233500000000	674420000	5545200000	978480000	7108700000	12018000000	11352000000	10273000000	10544000000	13493000000	10870000000	13181000000	10569000000	1139300000	2490100000	1318900000	2191700000	2736400000	3109000000	14442000000	11567000000	12400000000	10097000000	11389000000	9338700000	6966200000	10490000000
A0A415A2E8;A0A396ABQ5;A0A173WP89;A0A096LHB1;R7D4S7;G1WKR1	A0A415A2E8;A0A396ABQ5;A0A173WP89;A0A096LHB1;R7D4S7	A0A415A2E8_9ACTN	unreviewed	50S ribosomal protein L7/L12	rplL DW171_01850	>tr|A0A415A2E8|A0A415A2E8_9ACTN 50S ribosomal protein L7/L12 OS=Collinsella sp. AM15-2 OX=2292025 GN=rplL PE=3 SV=1;>tr|A0A396ABQ5|A0A396ABQ5_9ACTN 50S ribosomal protein L7/L12 OS=Collinsella sp. AM36-4AA OX=2292317 GN=rplL PE=3 SV=1;>tr|A0A173WP89|A0A173W	Collinsella sp. AM15-2	2292025	Terrabacteria group	Actinobacteria	Coriobacteriia	Coriobacteriales	Coriobacteriaceae	Collinsella	Collinsella sp. AM15-2	6	11;11;11;11;8;3	11;11;11;11;8;3	8;8;8;8;6;1	12.906	125	0	231300000000	73325000	810180000	207450000	5555600000	17149000000	13017000000	6124800000	2766400000	1227000000	3653300000	8473900000	2102000000	519930000	106360000	92815000	580840000	1839400000	1218300000	37016000000	30653000000	31490000000	15795000000	6311300000	203800000	30172000000	6898700000
A7ZIR8;A0A080G4B1;A0A073I2U4;G5S7T5	A7ZIR8;A0A080G4B1;A0A073I2U4	ALLB_ECO24	reviewed	Allantoinase (EC 3.5.2.5) (Allantoin-utilizing enzyme)	allB EcE24377A_0548	>sp|A7ZIR8|ALLB_ECO24 Allantoinase OS=Escherichia coli O139:H28 (strain E24377A / ETEC) OX=331111 GN=allB PE=3 SV=1;>tr|A0A080G4B1|A0A080G4B1_ECOLX Allantoinase OS=Escherichia coli 1-392-07_S4_C3 OX=1444275 GN=allB PE=3 SV=1;>tr|A0A073I2U4|A0A073I2U4_ECOLX	Escherichia coli O139:H28 (strain E24377A / ETEC)	331111	NA	Proteobacteria	Gammaproteobacteria	Enterobacterales	Enterobacteriaceae	Escherichia	Escherichia coli	4	22;22;22;3	22;22;22;3	3;3;3;0	49.601	453	0	230670000000	347240000	6365100000	204600000	2940000000	6955800000	3277100000	9543900000	9469600000	2984600000	5047200000	8151900000	7068400000	1785100000	2802500000	3007600000	4546200000	3525800000	6192800000	38334000000	17261000000	20030000000	1568900000	1989700000	2776700000	43928000000	3489200000
Q8XA55;P0A825;A7ZPZ4;A0A080FTS8;J7SKE1;H3KAY5;A0A1W2BIL7;A0A254Q4H9;A0A4Q5VFB4;A0A508A0X8;A0A2M7DP20;A0A3P1S3W7;R7IER0;A0A1P8Q5M2;R6FSV4;A0A1W1XB53;A0A1C0BWG8;V9H752;A0A3C2ETU8;A0A3B9DVG5;A0A136Q394;A0A4Q0VV11;Q814V2;V4YJ19;R9M9H3;Q9CHW7;A0A374HVA7;A0A285PRY0;A0A254NQL1;A0A228J026;A0A1H6VYA0;A0A173X9R9;A0A173S1N4;A0A0M6WH56;A0A3A9ITT1;A0A1V4MFQ9;A0A1I2ZMY9;A0A143B6Y9;V5DXD4;R6TUI7;A0A143ZUN0;A0A0…	Q8XA55;P0A825;A7ZPZ4;A0A080FTS8	GLYA_ECO57	reviewed	Serine hydroxymethyltransferase (SHMT) (Serine methylase) (EC 2.1.2.1)	glyA Z3827 ECs3417	>sp|Q8XA55|GLYA_ECO57 Serine hydroxymethyltransferase OS=Escherichia coli O157:H7 OX=83334 GN=glyA PE=3 SV=1;>sp|P0A825|GLYA_ECOLI Serine hydroxymethyltransferase OS=Escherichia coli (strain K12) OX=83333 GN=glyA PE=1 SV=1;>sp|A7ZPZ4|GLYA_ECO24 Serine hydr	Escherichia coli O157:H7	83334	NA	Proteobacteria	Gammaproteobacteria	Enterobacterales	Enterobacteriaceae	Escherichia	Escherichia coli	55	21;21;21;21;6;2;2;2;2;2;2;1;1;1;1;1;1;1;1;1;1;1;1;1;1;1;1;1;1;1;1;1;1;1;1;1;1;1;1;1;1;1;1;1;1;1;1;1;1;1;1;1;1;1;1	21;21;21;21;6;2;2;2;2;2;2;1;1;1;1;1;1;1;1;1;1;1;1;1;1;1;1;1;1;1;1;1;1;1;1;1;1;1;1;1;1;1;1;1;1;1;1;1;1;1;1;1;1;1;1	1;1;1;1;0;0;0;0;0;0;0;0;0;0;0;0;0;0;0;0;0;0;0;0;0;0;0;0;0;0;0;0;0;0;0;0;0;0;0;0;0;0;0;0;0;0;0;0;0;0;0;0;0;0;0	45.344	417	0	230500000000	2032900000	3689900000	915150000	3063800000	5764200000	4898400000	4557600000	5638500000	4505800000	5263300000	5066200000	5326500000	1898400000	2336100000	712040000	5205800000	3112800000	3491300000	18249000000	10904000000	24477000000	13882000000	19252000000	13452000000	9466100000	10181000000
Q9REU4;G8WS40;A0A3N1LCK6;A0A2S4YN58;A0A222SWQ5;A0A401YWC6	Q9REU4	CH60_BIFAA	reviewed	60 kDa chaperonin (GroEL protein) (Heat shock protein 60) (Protein Cpn60)	groL groEL hsp60 BAD_0565	>sp|Q9REU4|CH60_BIFAA 60 kDa chaperonin OS=Bifidobacterium adolescentis (strain ATCC 15703 / DSM 20083 / NCTC 11814 / E194a) OX=367928 GN=groL PE=3 SV=3	Bifidobacterium adolescentis (strain ATCC 15703 / DSM 20083 / NCTC 11814 / E194a)	367928	Terrabacteria group	Actinobacteria	Actinobacteria	Bifidobacteriales	Bifidobacteriaceae	Bifidobacterium	Bifidobacterium adolescentis	6	30;2;2;2;2;2	29;1;1;1;1;1	5;0;0;0;0;0	56.247	538	0	230300000000	105480000	182500000	173350000	2187100000	3556100000	3006800000	13278000000	7556600000	6348000000	1532100000	3815000000	3966500000	3539000000	2083700000	917460000	189150000	470500000	295910000	12245000000	12307000000	13102000000	47296000000	23401000000	14227000000	5556200000	5257800000
R9HL27;A6L6T4;R6YU30	R9HL27;A6L6T4	R9HL27_PHOVU	unreviewed	Pyruvate:ferredoxin (Flavodoxin) oxidoreductase	C800_01240	>tr|R9HL27|R9HL27_PHOVU Pyruvate:ferredoxin (Flavodoxin) oxidoreductase OS=Bacteroides vulgatus dnLKV7 OX=1235786 GN=C800_01240 PE=3 SV=1;>tr|A6L6T4|A6L6T4_BACV8 Pyruvate-flavodoxin oxidoreductase OS=Bacteroides vulgatus (strain ATCC 8482 / DSM 1447 / JCM	Bacteroides vulgatus dnLKV7	1235786	FCB group	Bacteroidetes	Bacteroidia	Bacteroidales	NA	Phocaeicola	Phocaeicola vulgatus	3	57;57;1	27;27;1	1;1;0	129.29	1181	0	229950000000	274320000	674940000	167770000	630690000	1086500000	843000000	297850000	0	34400000	8090000000	12348000000	21151000000	3215700000	2578300000	541310000	0	0	0	669590000	1912000000	1544400000	0	0	0	9147100000	66056000000
Q8XB34;P0A853;A7ZTR3;A0A080FS04;A0A073H444;A0A0F6TY23;A0A1W9SRZ5;A0A1F3STE7;R6KHF2;R6JBV1;R6G5X6;I9UPM4;E2NLG0;D6D4Y8;D4VIM6;B3CGU7;A7M288;A0A415IR88;A0A413GP72;A0A372Z2D7;A0A1M6HU50;A0A0M0MX98;A0A0A2EHK8;A0A235DX73;A0A1H3BFZ5;A0A1F3IQV6;A0A1E9CQL7;A0A0A2DZA3;R5PMW6;Q8A7N2;A0A3L8A982;A0A1V5JK50;D4INS6;I9SZ86	Q8XB34;P0A853;A7ZTR3;A0A080FS04;A0A073H444	TNAA_ECO57	reviewed	Tryptophanase (EC 4.1.99.1) (L-tryptophan indole-lyase) (TNase)	tnaA Z5203 ECs4645	>sp|Q8XB34|TNAA_ECO57 Tryptophanase OS=Escherichia coli O157:H7 OX=83334 GN=tnaA PE=3 SV=1;>sp|P0A853|TNAA_ECOLI Tryptophanase OS=Escherichia coli (strain K12) OX=83333 GN=tnaA PE=1 SV=1;>sp|A7ZTR3|TNAA_ECO24 Tryptophanase OS=Escherichia coli O139:H28 (str	Escherichia coli O157:H7	83334	NA	Proteobacteria	Gammaproteobacteria	Enterobacterales	Enterobacteriaceae	Escherichia	Escherichia coli	34	25;25;25;25;24;11;1;1;1;1;1;1;1;1;1;1;1;1;1;1;1;1;1;1;1;1;1;1;1;1;1;1;1;1	25;25;25;25;24;11;1;1;1;1;1;1;1;1;1;1;1;1;1;1;1;1;1;1;1;1;1;1;1;1;1;1;1;1	24;24;24;24;23;11;0;0;0;0;0;0;0;0;0;0;0;0;0;0;0;0;0;0;0;0;0;0;0;0;0;0;0;0	52.789	471	0	229870000000	230790000	7182000000	305320000	3344600000	9449900000	11284000000	14370000000	8358400000	11270000000	2944900000	4957200000	4358600000	145190000	1242100000	909060000	557350000	9784900000	1080600000	36751000000	6373600000	12394000000	15820000000	9639100000	3434000000	23498000000	4193900000
E2NVL8	E2NVL8	E2NVL8_CATMR	unreviewed	ABC transporter, substrate-binding protein, family 5	CATMIT_02658	>tr|E2NVL8|E2NVL8_CATMR ABC transporter, substrate-binding protein, family 5 OS=Catenibacterium mitsuokai (strain DSM 15897 / JCM 10609 / CIP 106738 / RCA14-39) OX=451640 GN=CATMIT_02658 PE=4 SV=1	Catenibacterium mitsuokai (strain DSM 15897 / JCM 10609 / CIP 106738 / RCA14-39)	451640	Terrabacteria group	Firmicutes	Erysipelotrichia	Erysipelotrichales	Erysipelotrichaceae	Catenibacterium	Catenibacterium mitsuokai	1	33	33	10	59.96	539	0	229210000000	0	0	0	1457000000	3422300000	3365100000	35151000000	14648000000	18092000000	0	0	0	0	0	0	0	0	0	5785500000	7219700000	6041000000	67733000000	40590000000	25690000000	0	0
P0A7K8;P0A7K6;A7ZQ46;A0A080FRA6;A0A073H995;J7SJX8;A0A3N2EGH0;A0A085GNP3;V4YDQ4;A0A2H0QC63;A0A1V3PH13	P0A7K8;P0A7K6;A7ZQ46;A0A080FRA6;A0A073H995;J7SJX8;A0A3N2EGH0;A0A085GNP3	RL19_ECO57	reviewed	50S ribosomal protein L19	rplS Z3900 ECs3469	>sp|P0A7K8|RL19_ECO57 50S ribosomal protein L19 OS=Escherichia coli O157:H7 OX=83334 GN=rplS PE=3 SV=2;>sp|P0A7K6|RL19_ECOLI 50S ribosomal protein L19 OS=Escherichia coli (strain K12) OX=83333 GN=rplS PE=1 SV=2;>sp|A7ZQ46|RL19_ECO24 50S ribosomal protein L	Escherichia coli O157:H7	83334	NA	Proteobacteria	Gammaproteobacteria	Enterobacterales	Enterobacteriaceae	Escherichia	Escherichia coli	11	9;9;9;9;9;9;5;5;2;2;1	9;9;9;9;9;9;5;5;2;2;1	2;2;2;2;2;2;0;0;0;0;0	13.133	115	0	227760000000	1188400000	6811300000	1372300000	7110300000	12981000000	11343000000	12460000000	9654100000	12745000000	11860000000	11333000000	11429000000	1755200000	3622400000	1865300000	2147000000	3430400000	1857200000	13482000000	13933000000	13119000000	7087400000	8169400000	6654500000	6881500000	7601800000
R6J1I0	R6J1I0	R6J1I0_9FIRM	unreviewed	Glyceraldehyde-3-phosphate dehydrogenase (EC 1.2.1.-)	BN556_01552	>tr|R6J1I0|R6J1I0_9FIRM Glyceraldehyde-3-phosphate dehydrogenase OS=Firmicutes bacterium CAG:240 OX=1263013 GN=BN556_01552 PE=3 SV=1	Firmicutes bacterium CAG:240	1263013	Terrabacteria group	Firmicutes	NA	NA	NA	NA	Firmicutes bacterium CAG:240	1	3	1	1	36.107	336	5.8433e-12	227000000000	863400000	5634300000	794340000	6531900000	5951800000	2929600000	9824500000	14342000000	12805000000	60663000000	7292800000	8236400000	1032800000	1818500000	1562600000	2031500000	3052000000	1448400000	8877100000	7509100000	9031300000	8698300000	7736500000	13836000000	1375300000	5368000000
R9HKF3;A0A4S2FN34	R9HKF3;A0A4S2FN34	R9HKF3_PHOVU	unreviewed	OOP family OmpA-OmpF porin	C800_01506	>tr|R9HKF3|R9HKF3_PHOVU OOP family OmpA-OmpF porin OS=Bacteroides vulgatus dnLKV7 OX=1235786 GN=C800_01506 PE=4 SV=1;>tr|A0A4S2FN34|A0A4S2FN34_9BACT OmpA family protein OS=Phocaeicola sartorii OX=671267 GN=E5339_10040 PE=4 SV=1	Bacteroides vulgatus dnLKV7	1235786	FCB group	Bacteroidetes	Bacteroidia	Bacteroidales	NA	Phocaeicola	Phocaeicola vulgatus	2	20;19	20;19	2;1	38.632	357	0	226370000000	581950000	1747100000	786510000	776030000	2731500000	2719000000	1889700000	513270000	768500000	8091800000	9961700000	11548000000	4805000000	3280100000	1769600000	7156700	0	0	4890200000	5380100000	6423900000	264020000	263490000	0	8266800000	37966000000
P66072;G5SHI2;A7ZSJ0;A0A315GPD2;A0A0F6TX23;A0A080FQC1;A0A073H3D3;P02413;A9MN68;A0A3N2F3H3;A0A085G4X7;A0A2X4SYS8;A0A2X4TE57;M1SQB9;A0A378AJT8;A0A1H8XXX7;A0A1G5IE59;A0A1V5JGW0	P66072;G5SHI2;A7ZSJ0;A0A315GPD2;A0A0F6TX23;A0A080FQC1;A0A073H3D3;P02413;A9MN68;A0A3N2F3H3	RL15_ECO57	reviewed	50S ribosomal protein L15	rplO Z4671 ECs4166	>sp|P66072|RL15_ECO57 50S ribosomal protein L15 OS=Escherichia coli O157:H7 OX=83334 GN=rplO PE=3 SV=1;>tr|G5SHI2|G5SHI2_SALET 50S ribosomal protein L15 OS=Salmonella enterica subsp. enterica serovar Wandsworth str. A4-580 OX=913086 GN=rplO PE=3 SV=1;>sp|A	Escherichia coli O157:H7	83334	NA	Proteobacteria	Gammaproteobacteria	Enterobacterales	Enterobacteriaceae	Escherichia	Escherichia coli	18	12;12;12;12;12;12;12;11;11;9;5;4;3;3;2;2;1;1	12;12;12;12;12;12;12;11;11;9;5;4;3;3;2;2;1;1	8;8;8;8;8;8;8;7;8;6;3;2;3;3;0;2;0;0	14.966	144	3.4509e-118	221530000000	1918700000	7488300000	1527600000	8568200000	14280000000	13325000000	12533000000	12910000000	16014000000	9908600000	10180000000	10657000000	2384700000	4083000000	1394200000	2213100000	2691000000	1231800000	8437200000	10781000000	12520000000	6513700000	8088400000	11330000000	4788600000	6240200000
Q8A7M2;A0A1H3BEZ8	Q8A7M2	Q8A7M2_BACTN	unreviewed	Uncharacterized protein	BT_1502	>tr|Q8A7M2|Q8A7M2_BACTN Uncharacterized protein OS=Bacteroides thetaiotaomicron (strain ATCC 29148 / DSM 2079 / NCTC 10582 / E50 / VPI-5482) OX=226186 GN=BT_1502 PE=4 SV=1	Bacteroides thetaiotaomicron (strain ATCC 29148 / DSM 2079 / NCTC 10582 / E50 / VPI-5482)	226186	FCB group	Bacteroidetes	Bacteroidia	Bacteroidales	Bacteroidaceae	Bacteroides	Bacteroides thetaiotaomicron	2	44;1	44;1	7;0	102.03	945	0	220780000000	6172000000	17953000000	6463300000	7697900000	16458000000	11811000000	13691000000	6578900000	7748400000	22528000000	30964000000	23349000000	8407000000	7419700000	2845200000	8105300	0	0	2824900000	4068200000	3173900000	9690400	0	0	2678400000	9209300000
A0A396A887	A0A396A887	A0A396A887_9ACTN	unreviewed	Pyruvate:ferredoxin (Flavodoxin) oxidoreductase	nifJ DW850_03255	>tr|A0A396A887|A0A396A887_9ACTN Pyruvate:ferredoxin (Flavodoxin) oxidoreductase OS=Collinsella sp. AM36-4AA OX=2292317 GN=nifJ PE=3 SV=1	Collinsella sp. AM36-4AA	2292317	Terrabacteria group	Actinobacteria	Coriobacteriia	Coriobacteriales	Coriobacteriaceae	Collinsella	Collinsella sp. AM36-4AA	1	64	64	3	127.99	1179	0	219790000000	83046000	1591500000	306570000	6674400000	10096000000	6799600000	2692500000	3285100000	1341600000	3172200000	7546600000	1663800000	596250000	106950000	16490000	198640000	824320000	349590000	44735000000	36769000000	38206000000	10627000000	7854400000	868100000	25719000000	2176600000
P0AD62;P0AD61;A7ZME1;A0A080FWZ3;A0A073HGU7;A0A3N2EVU3;D2ZBJ2;A0A0F6RES5;A0A378BBA0;J7UAI1;C6JIT8;A0A415GAU0;C9MVQ1;A0A510JHF8	P0AD62;P0AD61;A7ZME1;A0A080FWZ3;A0A073HGU7;A0A3N2EVU3;D2ZBJ2;A0A0F6RES5	KPYK1_ECO57	reviewed	Pyruvate kinase I (EC 2.7.1.40) (PK-1)	pykF Z2704 ECs2383	>sp|P0AD62|KPYK1_ECO57 Pyruvate kinase I OS=Escherichia coli O157:H7 OX=83334 GN=pykF PE=3 SV=1;>sp|P0AD61|KPYK1_ECOLI Pyruvate kinase I OS=Escherichia coli (strain K12) OX=83333 GN=pykF PE=1 SV=1;>tr|A7ZME1|A7ZME1_ECO24 Pyruvate kinase OS=Escherichia coli	Escherichia coli O157:H7	83334	NA	Proteobacteria	Gammaproteobacteria	Enterobacterales	Enterobacteriaceae	Escherichia	Escherichia coli	14	26;26;26;26;26;15;14;13;9;4;2;1;1;1	26;26;26;26;26;15;14;13;9;4;2;1;1;1	12;12;12;12;12;4;1;1;0;0;0;0;0;0	50.729	470	0	218420000000	535550000	3177200000	564030000	7487700000	15516000000	14680000000	16235000000	12701000000	17875000000	6771700000	7919800000	6515400000	985680000	2330600000	987680000	1211800000	1440300000	1036400000	15287000000	13313000000	18236000000	12270000000	11336000000	8615900000	3452400000	2731000000
P0A8T8;P0A8T7;A7ZUK2;A0A080FL04;A0A073HCN0;A0A0F6TYF7;D2ZFM0;A0A085G318	P0A8T8;P0A8T7;A7ZUK2;A0A080FL04;A0A073HCN0;A0A0F6TYF7;D2ZFM0	RPOC_ECO57	reviewed	DNA-directed RNA polymerase subunit beta' (RNAP subunit beta') (EC 2.7.7.6) (RNA polymerase subunit beta') (Transcriptase subunit beta')	rpoC Z5561 ECs4911	>sp|P0A8T8|RPOC_ECO57 DNA-directed RNA polymerase subunit beta OS=Escherichia coli O157:H7 OX=83334 GN=rpoC PE=1 SV=1;>sp|P0A8T7|RPOC_ECOLI DNA-directed RNA polymerase subunit beta OS=Escherichia coli (strain K12) OX=83333 GN=rpoC PE=1 SV=1;>sp|A7ZUK2|RP	Escherichia coli O157:H7	83334	NA	Proteobacteria	Gammaproteobacteria	Enterobacterales	Enterobacteriaceae	Escherichia	Escherichia coli	8	65;65;65;65;65;48;44;32	60;60;60;60;60;43;39;27	14;14;14;14;14;1;1;1	155.16	1407	0	216270000000	668990000	6163800000	1596500000	4210100000	12377000000	10760000000	15226000000	9992100000	12821000000	7530800000	11435000000	7715500000	667510000	1934500000	922620000	3083500000	4296900000	2417800000	13341000000	14433000000	14352000000	9497500000	8607500000	8325200000	6247500000	7314000000
R9H7V2;B6VS48;A6KXA0;U6RD99;A0A4S2FLS6;R9I6U8;D6RUX6	R9H7V2;B6VS48;A6KXA0;U6RD99;A0A4S2FLS6;R9I6U8	R9H7V2_PHOVU	unreviewed	60 kDa chaperonin (GroEL protein) (Protein Cpn60)	groL groEL C800_03078	>tr|R9H7V2|R9H7V2_PHOVU 60 kDa chaperonin OS=Bacteroides vulgatus dnLKV7 OX=1235786 GN=groL PE=3 SV=1;>tr|B6VS48|B6VS48_9BACT 60 kDa chaperonin OS=Bacteroides dorei DSM 17855 OX=483217 GN=groL PE=3 SV=1;>sp|A6KXA0|CH60_BACV8 60 kDa chaperonin OS=Bacteroide	Bacteroides vulgatus dnLKV7	1235786	FCB group	Bacteroidetes	Bacteroidia	Bacteroidales	NA	Phocaeicola	Phocaeicola vulgatus	7	36;36;36;34;34;33;9	21;21;21;19;19;19;6	11;11;11;9;11;11;3	58.143	545	0	213840000000	1430500000	3111800000	1294600000	3244900000	5294100000	4651900000	4790700000	2599100000	2936300000	8404200000	9381200000	15532000000	6852400000	5743300000	2000800000	44606000	0	0	1623000000	4983500000	5823300000	0	538230000	526860000	5049800000	32904000000
P69908;A7ZT59;A0A073H4G7	P69908;A7ZT59;A0A073H4G7	DCEA_ECOLI	reviewed	Glutamate decarboxylase alpha (GAD-alpha) (EC 4.1.1.15)	gadA gadS b3517 JW3485	>sp|P69908|DCEA_ECOLI Glutamate decarboxylase alpha OS=Escherichia coli (strain K12) OX=83333 GN=gadA PE=1 SV=1;>tr|A7ZT59|A7ZT59_ECO24 Glutamate decarboxylase OS=Escherichia coli O139:H28 (strain E24377A / ETEC) OX=331111 GN=gadA PE=3 SV=1;>tr|A0A073H4G7|	Escherichia coli (strain K12)	83333	NA	Proteobacteria	Gammaproteobacteria	Enterobacterales	Enterobacteriaceae	Escherichia	Escherichia coli	3	20;20;19	20;20;19	0;0;0	52.685	466	0	208840000000	208740000	267530000	115250000	7471900000	17924000000	19482000000	17160000000	5288800000	13314000000	5681800000	6550300000	5556200000	492230000	3252800000	1198700000	651860000	404810000	716930000	31893000000	12143000000	10228000000	18411000000	7362300000	7247500000	3000200000	2565100000
P63285;P63284;A7ZQ34;A0A080FVV8;A0A073GX41;G5SFF4;A0A315GM97;A0A601IYN2;A9MGV0;A0A606JPF0;D2ZJ44;A0A3N2EGL1;A0A2X4TKA9;A0A377Z8L1;A0A085GND5;J7SJY0;A0A2X4T529;A0A2X4W691;A0A377ZAQ2;A0A1I2ZXW3;R7IF96;A0A0A8JIT4;A0A1H6RPB2;A0A417HBX1;A0A417DXS2;A0A417D9K6;A0A1H3XV15;A0A4V0ZGV4;A0A2P2F877;A0A4Q5VG68;A0A2X4TKB9;R6YND7;A0A321LJ72;A0A2S4YSV6;A0A1W9R9A6;A0A1V4MKW5;A0A507ZPR8;V5BWQ2	P63285;P63284;A7ZQ34;A0A080FVV8;A0A073GX41;G5SFF4;A0A315GM97;A0A601IYN2;A9MGV0;A0A606JPF0;D2ZJ44	CLPB_ECO57	reviewed	Chaperone protein ClpB	clpB htpM Z3886 ECs3455	>sp|P63285|CLPB_ECO57 Chaperone protein ClpB OS=Escherichia coli O157:H7 OX=83334 GN=clpB PE=3 SV=1;>sp|P63284|CLPB_ECOLI Chaperone protein ClpB OS=Escherichia coli (strain K12) OX=83333 GN=clpB PE=1 SV=1;>tr|A7ZQ34|A7ZQ34_ECO24 Chaperone protein ClpB OS=E	Escherichia coli O157:H7	83334	NA	Proteobacteria	Gammaproteobacteria	Enterobacterales	Enterobacteriaceae	Escherichia	Escherichia coli	38	45;45;45;45;45;30;30;29;29;28;27;22;11;11;11;9;7;6;5;3;2;2;2;2;2;2;2;2;2;2;1;1;1;1;1;1;1;1	45;45;45;45;45;30;30;29;29;28;27;22;11;11;11;9;7;6;5;3;2;2;2;2;2;2;2;2;2;2;1;1;1;1;1;1;1;1	16;16;16;16;16;3;3;3;3;3;3;0;1;1;0;0;0;2;0;0;0;0;0;0;0;0;0;0;0;0;0;0;0;0;0;0;0;0	95.584	857	0	207600000000	573380000	3503900000	611160000	4220800000	13491000000	12543000000	14868000000	7651900000	10593000000	5731600000	10247000000	6552300000	895910000	1834200000	912150000	1394100000	1877000000	1119900000	22959000000	14811000000	16639000000	13571000000	9706200000	6476400000	6303800000	4153300000
P0A9P2;P0A9P0;A7ZHK5;A0A080GDW1;A0A073I7X5;A0A2X4TZ14;J7SJP5;A0A2X4TJY3	P0A9P2;P0A9P0;A7ZHK5;A0A080GDW1;A0A073I7X5	DLDH_ECO57	reviewed	Dihydrolipoyl dehydrogenase (EC 1.8.1.4) (Dihydrolipoamide dehydrogenase) (E3 component of pyruvate and 2-oxoglutarate dehydrogenases complexes) (Glycine cleavage system L protein)	lpdA Z0126 ECs0120	>sp|P0A9P2|DLDH_ECO57 Dihydrolipoyl dehydrogenase OS=Escherichia coli O157:H7 OX=83334 GN=lpdA PE=3 SV=2;>sp|P0A9P0|DLDH_ECOLI Dihydrolipoyl dehydrogenase OS=Escherichia coli (strain K12) OX=83333 GN=lpdA PE=1 SV=2;>tr|A7ZHK5|A7ZHK5_ECO24 Dihydrolipoyl deh	Escherichia coli O157:H7	83334	NA	Proteobacteria	Gammaproteobacteria	Enterobacterales	Enterobacteriaceae	Escherichia	Escherichia coli	8	21;21;21;21;21;10;7;3	21;21;21;21;21;10;7;3	1;1;1;1;1;0;0;0	50.688	474	0	206940000000	1230600000	7337500000	1361400000	3839400000	10862000000	10815000000	8925000000	4774400000	9437500000	6065700000	8787600000	6875000000	1452000000	2121900000	1439700000	4155100000	3800800000	3488800000	15671000000	14326000000	16222000000	8214600000	7649200000	4097700000	8938000000	8097700000
U6RQ21;A6KX14;R9I6G2	U6RQ21;A6KX14;R9I6G2	U6RQ21_9BACT	unreviewed	Malate dehydrogenase (EC 1.1.1.37)	mdh HMPREF1534_00139	>tr|U6RQ21|U6RQ21_9BACT Malate dehydrogenase OS=Bacteroides massiliensis B84634 = Timone 84634 = DSM 17679 = JCM 13223 OX=1121098 GN=mdh PE=3 SV=1;>tr|A6KX14|A6KX14_BACV8 Malate dehydrogenase OS=Bacteroides vulgatus (strain ATCC 8482 / DSM 1447 / JCM 5826	Bacteroides massiliensis B84634 = Timone 84634 = DSM 17679 = JCM 13223	1121098	FCB group	Bacteroidetes	Bacteroidia	Bacteroidales	NA	Phocaeicola	Phocaeicola massiliensis	3	16;16;14	16;16;14	1;1;1	32.848	313	0	205600000000	268280000	1849300000	539930000	5967800000	9010000000	8227900000	7006900000	4025300000	5630100000	3510600000	4768400000	5628400000	3061400000	2483900000	1099700000	16534000	44551000	0	7394900000	10807000000	11056000000	1348100000	3731700000	3297900000	4136400000	18833000000
A0A0R2N0Q0	A0A0R2N0Q0	A0A0R2N0Q0_9LACO	unreviewed	Elongation factor Tu (EF-Tu)	tuf IV56_GL001454	>tr|A0A0R2N0Q0|A0A0R2N0Q0_9LACO Elongation factor Tu OS=Lactobacillus saniviri JCM 17471 = DSM 24301 OX=1293598 GN=tuf PE=3 SV=1	Lactobacillus saniviri JCM 17471 = DSM 24301	1293598	Terrabacteria group	Firmicutes	Bacilli	Lactobacillales	Lactobacillaceae	Lacticaseibacillus	Lactobacillus saniviri	1	13	4	0	43.626	396	0	204980000000	1319400000	6152300000	2095100000	8015400000	9035400000	9465900000	8837900000	8470400000	8244500000	6537100000	8383600000	6954400000	1272200000	1843500000	2292500000	2614800000	2193200000	2657700000	16514000000	12024000000	14312000000	7359200000	7768300000	10373000000	9198700000	7185200000
U6RGE4;R9HKY6;B6VWA7;A6L684;R9I8X3	U6RGE4;R9HKY6;B6VWA7;A6L684;R9I8X3	U6RGE4_9BACT	unreviewed	Glyceraldehyde-3-phosphate dehydrogenase (EC 1.2.1.-)	HMPREF1534_01541	>tr|U6RGE4|U6RGE4_9BACT Glyceraldehyde-3-phosphate dehydrogenase OS=Bacteroides massiliensis B84634 = Timone 84634 = DSM 17679 = JCM 13223 OX=1121098 GN=HMPREF1534_01541 PE=3 SV=1;>tr|R9HKY6|R9HKY6_PHOVU Glyceraldehyde-3-phosphate dehydrogenase OS=Bacteroi	Bacteroides massiliensis B84634 = Timone 84634 = DSM 17679 = JCM 13223	1121098	FCB group	Bacteroidetes	Bacteroidia	Bacteroidales	NA	Phocaeicola	Phocaeicola massiliensis	5	22;22;22;22;21	4;4;4;4;4	2;2;2;2;2	35.959	336	0	203910000000	1025900000	3168600000	1015000000	2445500000	2544200000	2026400000	2525200000	1571100000	1298100000	7919000000	7640200000	12123000000	8053900000	5657100000	2702300000	29490000	0	0	3109500000	6565000000	5817200000	0	0	0	5662600000	27895000000
R6J6N6;Q8AAH7;I8YYT5;A7M149;W4P9I9	R6J6N6;Q8AAH7;I8YYT5;A7M149;W4P9I9	R6J6N6_9BACE	unreviewed	PfkB domain-containing protein	BN541_02937	>tr|R6J6N6|R6J6N6_9BACE PfkB domain-containing protein OS=Bacteroides ovatus CAG:22 OX=1263050 GN=BN541_02937 PE=4 SV=1;>tr|Q8AAH7|Q8AAH7_BACTN 2-dehydro-3-deoxygluconokinase OS=Bacteroides thetaiotaomicron (strain ATCC 29148 / DSM 2079 / NCTC 10582 / E50	Bacteroides ovatus CAG:22	1263050	FCB group	Bacteroidetes	Bacteroidia	Bacteroidales	Bacteroidaceae	Bacteroides	Bacteroides ovatus CAG:22	5	15;15;15;15;8	15;15;15;15;8	0;0;0;0;0	37.187	341	0	202830000000	0	0	0	213880000	2824000000	1829800000	1730000000	26159000	105240000	13473000000	22765000000	26286000000	835930000	992340000	1199600000	0	0	0	2082500000	2611300000	2815300000	286910000	1259200000	107440000	10988000000	48256000000
A1A0T0	A1A0T0	EFG_BIFAA	reviewed	Elongation factor G (EF-G)	fusA BAD_0532	>sp|A1A0T0|EFG_BIFAA Elongation factor G OS=Bifidobacterium adolescentis (strain ATCC 15703 / DSM 20083 / NCTC 11814 / E194a) OX=367928 GN=fusA PE=3 SV=1	Bifidobacterium adolescentis (strain ATCC 15703 / DSM 20083 / NCTC 11814 / E194a)	367928	Terrabacteria group	Actinobacteria	Actinobacteria	Bifidobacteriales	Bifidobacteriaceae	Bifidobacterium	Bifidobacterium adolescentis	1	41	41	5	78.465	709	0	202780000000	29536000	34812000	0	1097000000	3458500000	2033100000	8747300000	4366700000	2060900000	1120900000	1279600000	1504900000	2131500000	705520000	98217000	44193000	157790000	50744000	10345000000	10434000000	9808900000	55731000000	26274000000	6776000000	5506900000	5523900000
P0A8V4;P0A8V2;A7ZUK1;A0A080FHH4;A0A073H246	P0A8V4;P0A8V2;A7ZUK1;A0A080FHH4;A0A073H246	RPOB_ECO57	reviewed	DNA-directed RNA polymerase subunit beta (RNAP subunit beta) (EC 2.7.7.6) (RNA polymerase subunit beta) (Transcriptase subunit beta)	rpoB Z5560 ECs4910	>sp|P0A8V4|RPOB_ECO57 DNA-directed RNA polymerase subunit beta OS=Escherichia coli O157:H7 OX=83334 GN=rpoB PE=3 SV=1;>sp|P0A8V2|RPOB_ECOLI DNA-directed RNA polymerase subunit beta OS=Escherichia coli (strain K12) OX=83333 GN=rpoB PE=1 SV=1;>sp|A7ZUK1|RPOB	Escherichia coli O157:H7	83334	NA	Proteobacteria	Gammaproteobacteria	Enterobacterales	Enterobacteriaceae	Escherichia	Escherichia coli	5	55;55;55;55;55	55;55;55;55;55	6;6;6;6;6	150.63	1342	0	202510000000	1326900000	6825900000	1359900000	5820900000	9749200000	9643800000	10438000000	8122200000	12980000000	8246400000	9796200000	8013800000	1499300000	2437700000	693890000	2839700000	4454000000	1851000000	13505000000	11774000000	13822000000	8548700000	9067200000	8075500000	6150300000	5578200000
C0EX13;A0A173SS45;A0A285PQ39;R9IWT2;S0JH41;R9KLC4	C0EX13;A0A173SS45;A0A285PQ39	C0EX13_9FIRM	unreviewed	Putative glycolate oxidase, subunit GlcD	EUBHAL_01954	>tr|C0EX13|C0EX13_9FIRM Putative glycolate oxidase, subunit GlcD OS=Anaerobutyricum hallii DSM 3353 OX=411469 GN=EUBHAL_01954 PE=4 SV=1;>tr|A0A173SS45|A0A173SS45_9FIRM FAD-binding oxidoreductase OS=Anaerobutyricum hallii OX=39488 GN=DW068_08505 PE=4 SV=1;>	Anaerobutyricum hallii DSM 3353	411469	Terrabacteria group	Firmicutes	Clostridia	Clostridiales	Lachnospiraceae	Anaerobutyricum	Anaerobutyricum hallii	6	23;23;20;9;8;7	23;23;20;9;8;7	19;19;16;5;5;4	51.034	470	0	202150000000	0	24249000	7535500	0	6559800000	6495900000	1096300000	159170000	3716900000	777480000	1004600000	1807900000	317260000	481900000	74842000	0	35291000	25810000	60120000	58084000000	84463000000	76099000	5759500000	15711000000	68235000	1144800000
E5VDN9;A0A174RNZ0	E5VDN9;A0A174RNZ0	E5VDN9_9BACE	unreviewed	Glutamate dehydrogenase	DXB40_06410 DXD65_10480 HMPREF1007_02873	>tr|E5VDN9|E5VDN9_9BACE Glutamate dehydrogenase OS=Bacteroides sp. 4_1_36 OX=457393 GN=DXB40_06410 PE=3 SV=1;>tr|A0A174RNZ0|A0A174RNZ0_BACUN Glutamate dehydrogenase OS=Bacteroides uniformis OX=820 GN=gdhB2 PE=3 SV=1	Bacteroides sp. 4_1_36	457393	FCB group	Bacteroidetes	Bacteroidia	Bacteroidales	Bacteroidaceae	Bacteroides	Bacteroides sp. 4_1_36	2	23;23	13;13	2;2	49.083	445	0	201250000000	96376000	79821000	96186000	8866600000	17547000000	15952000000	18521000000	6630100000	9798700000	5062600000	6586200000	7515900000	1650600000	3141400000	4097700000	0	78714000	65756000	9025300000	9435400000	14201000000	2062500000	9880900000	5497100000	2232600000	11746000000
Q8XAN2;A0A073H6P8	Q8XAN2;A0A073H6P8	Q8XAN2_ECO57	unreviewed	PadR family transcriptional regulator	yqjI ECs_3953	>tr|Q8XAN2|Q8XAN2_ECO57 PadR family transcriptional regulator OS=Escherichia coli O157:H7 OX=83334 GN=yqjI PE=4 SV=1;>tr|A0A073H6P8|A0A073H6P8_ECOLX Transcriptional regulator PadR-like family protein OS=Escherichia coli 5-366-08_S1_C3 OX=1444102 GN=AB67_35	Escherichia coli O157:H7	83334	NA	Proteobacteria	Gammaproteobacteria	Enterobacterales	Enterobacteriaceae	Escherichia	Escherichia coli	2	17;17	2;2	2;2	23.414	207	0	200630000000	1938100000	4715000000	2151100000	8770100000	5024600000	4456100000	8749400000	9838400000	6898100000	10016000000	9661600000	8741600000	2340700000	1836900000	1100200000	2728700000	5198300000	3583500000	12247000000	10341000000	10760000000	12029000000	8642700000	11866000000	8608000000	5640700000
G2SMN7;A0A0R2CAP8;F9EGK3;F8JYZ8;A0A415EJX1;A0A401YXY9;A0A3N1LF45;A0A321LJ50;A0A2T0BLE9;A0A2S4YWV6;A0A3N2EW50;A0A254NT71;A0A085G266;P52987;A0A1Q6RI99;A0A1P8Q3E8;A0A0B3WW36;A0A2N9JH51	G2SMN7	G2SMN7_LACRR	unreviewed	Glyceraldehyde-3-phosphate dehydrogenase (EC 1.2.1.-)	gapA LRC_06410	>tr|G2SMN7|G2SMN7_LACRR Glyceraldehyde-3-phosphate dehydrogenase OS=Lactobacillus ruminis (strain ATCC 27782 / RF3) OX=1069534 GN=gapA PE=3 SV=1	Lactobacillus ruminis (strain ATCC 27782 / RF3)	1069534	Terrabacteria group	Firmicutes	Bacilli	Lactobacillales	Lactobacillaceae	Ligilactobacillus	Lactobacillus ruminis	18	21;4;1;1;1;1;1;1;1;1;1;1;1;1;1;1;1;1	20;3;0;0;0;0;0;0;0;0;0;0;0;0;0;0;0;0	15;1;0;0;0;0;0;0;0;0;0;0;0;0;0;0;0;0	35.4	337	0	200180000000	253060000	604400000	322080000	3544700000	1588400000	2713100000	1467900000	881040000	116500000	1016400000	1545000000	1217300000	403090000	313830000	128350000	102820000	820130000	386670000	33291000000	58537000000	75054000000	1575300000	1322400000	348830000	3863000000	1965800000
R9HD74;B6VZD9;A6L5K3;R9IA76;A0A4Q0U9A1	R9HD74;B6VZD9;A6L5K3;R9IA76	R9HD74_PHOVU	unreviewed	Serine hydroxymethyltransferase (SHMT) (Serine methylase) (EC 2.1.2.1)	glyA C800_02717	>tr|R9HD74|R9HD74_PHOVU Serine hydroxymethyltransferase OS=Bacteroides vulgatus dnLKV7 OX=1235786 GN=glyA PE=3 SV=1;>tr|B6VZD9|B6VZD9_9BACT Serine hydroxymethyltransferase OS=Bacteroides dorei DSM 17855 OX=483217 GN=glyA PE=3 SV=1;>sp|A6L5K3|GLYA_BACV8 Ser	Bacteroides vulgatus dnLKV7	1235786	FCB group	Bacteroidetes	Bacteroidia	Bacteroidales	NA	Phocaeicola	Phocaeicola vulgatus	5	16;16;16;15;3	15;15;15;14;3	0;0;0;0;0	46.826	426	0	200120000000	359300000	1556300000	272030000	6313400000	8962300000	7921600000	8134900000	5452700000	5336800000	7725300000	11251000000	12983000000	2538300000	2894000000	1652700000	0	0	0	5123000000	7347400000	9346200000	619150000	3921500000	2865000000	4968500000	24051000000
A6L9T2;R7P7G8	A6L9T2	A6L9T2_PARD8	unreviewed	Phosphoglycerate kinase (EC 2.7.2.3)	pgk BDI_0672	>tr|A6L9T2|A6L9T2_PARD8 Phosphoglycerate kinase OS=Parabacteroides distasonis (strain ATCC 8503 / DSM 20701 / CIP 104284 / JCM 5825 / NCTC 11152) OX=435591 GN=pgk PE=3 SV=1	Parabacteroides distasonis (strain ATCC 8503 / DSM 20701 / CIP 104284 / JCM 5825 / NCTC 11152)	435591	FCB group	Bacteroidetes	Bacteroidia	Bacteroidales	Tannerellaceae	Parabacteroides	Parabacteroides distasonis	2	27;2	27;2	7;1	45.444	423	0	199100000000	373130000	1705800000	520450000	10705000000	20869000000	18748000000	10010000000	5645700000	9190800000	4515200000	6994500000	6163300000	2073600000	3308000000	2127400000	92048000	0	0	7587900000	15552000000	24798000000	2110500000	6378500000	4656900000	1583700000	8748000000
A0A373GB55;Q8A5H9;I9H571	A0A373GB55;Q8A5H9	A0A373GB55_9BACE	unreviewed	SusC/RagA family TonB-linked outer membrane protein	DXA11_15810	>tr|A0A373GB55|A0A373GB55_9BACE SusC/RagA family TonB-linked outer membrane protein OS=Bacteroides sp. AM56-10ce OX=2302926 GN=DXA11_15810 PE=3 SV=1;>tr|Q8A5H9|Q8A5H9_BACTN Outer membrane protein Omp121 OS=Bacteroides thetaiotaomicron (strain ATCC 29148 /	Bacteroides sp. AM56-10ce	2302926	FCB group	Bacteroidetes	Bacteroidia	Bacteroidales	Bacteroidaceae	Bacteroides	Bacteroides sp. AM56-10ce	3	60;42;2	60;42;2	3;0;0	113.69	1033	0	199090000000	0	0	0	7256300000	18600000000	14591000000	4522500000	1043700000	5209200000	9055200000	5074500000	13620000000	6162900000	15464000000	9113500000	0	0	0	3136000000	7013400000	7263100000	119900000	4198700000	6064200000	1216000000	18788000000
A7ZTW2;Q8XAW6;A0A080FPB5;A0A073H495;P02925;A0A0F6TYA8;D2ZI50	A7ZTW2;Q8XAW6;A0A080FPB5;A0A073H495;P02925;A0A0F6TYA8;D2ZI50	A7ZTW2_ECO24	unreviewed	Ribose ABC transporter, periplasmic ribose-binding protein	rbsB EcE24377A_4267	>tr|A7ZTW2|A7ZTW2_ECO24 Ribose ABC transporter, periplasmic ribose-binding protein OS=Escherichia coli O139:H28 (strain E24377A / ETEC) OX=331111 GN=rbsB PE=4 SV=1;>tr|Q8XAW6|Q8XAW6_ECO57 D-ribose transporter subunit RbsB OS=Escherichia coli O157:H7 OX=833	Escherichia coli O139:H28 (strain E24377A / ETEC)	331111	NA	Proteobacteria	Gammaproteobacteria	Enterobacterales	Enterobacteriaceae	Escherichia	Escherichia coli	7	14;14;14;14;13;12;11	14;14;14;14;13;12;11	3;3;3;3;3;1;1	30.693	294	0	196770000000	808810000	10809000000	1109600000	4524500000	11581000000	12473000000	10691000000	4684000000	9698100000	3956300000	6881600000	6649400000	903560000	1772700000	1617600000	2187200000	3067200000	1571100000	12741000000	15935000000	17099000000	3550500000	6555400000	5491900000	4303900000	9377600000
A1A1M7;A0A087EED7	A1A1M7	A1A1M7_BIFAA	unreviewed	Transketolase (EC 2.2.1.1)	tkt BAD_0829	>tr|A1A1M7|A1A1M7_BIFAA Transketolase OS=Bifidobacterium adolescentis (strain ATCC 15703 / DSM 20083 / NCTC 11814 / E194a) OX=367928 GN=tkt PE=3 SV=1	Bifidobacterium adolescentis (strain ATCC 15703 / DSM 20083 / NCTC 11814 / E194a)	367928	Terrabacteria group	Actinobacteria	Actinobacteria	Bifidobacteriales	Bifidobacteriaceae	Bifidobacterium	Bifidobacterium adolescentis	2	33;11	33;11	4;0	76.084	702	0	194600000000	0	71448000	0	398590000	593890000	507120000	9797000000	7471700000	5183000000	1401900000	2100800000	1650800000	944500000	292260000	67833000	168320000	461340000	116430000	7820200000	10521000000	6536500000	62187000000	30634000000	11727000000	5046200000	3983600000
I9UNA2;D6CXD2;D4VS73;A0A372Z078	I9UNA2;D6CXD2;D4VS73;A0A372Z078	I9UNA2_9BACE	unreviewed	Uncharacterized protein	HMPREF1074_04431	>tr|I9UNA2|I9UNA2_9BACE Uncharacterized protein OS=Bacteroides xylanisolvens CL03T12C04 OX=997892 GN=HMPREF1074_04431 PE=4 SV=1;>tr|D6CXD2|D6CXD2_9BACE Glucokinase OS=Bacteroides xylanisolvens XB1A OX=657309 GN=BXY_17300 PE=4 SV=1;>tr|D4VS73|D4VS73_9BACE G	Bacteroides xylanisolvens CL03T12C04	997892	FCB group	Bacteroidetes	Bacteroidia	Bacteroidales	Bacteroidaceae	Bacteroides	Bacteroides xylanisolvens	4	14;14;14;14	14;14;14;14	0;0;0;0	34.34	326	0	192200000000	148690000	821800000	188440000	14595000000	22353000000	19404000000	13628000000	5351900000	12491000000	4800900000	7269300000	9233200000	3825500000	6066200000	3919100000	0	0	0	4637900000	7674600000	9498200000	491290000	5359000000	4874700000	2063100000	9413100000
W6PBZ1;I9T462;A7M508;A0A373GP58;A0A372Z6Z2;D6D245;A0A4S2DIT2;R6F8U0	W6PBZ1;I9T462;A7M508;A0A373GP58;A0A372Z6Z2;D6D245;A0A4S2DIT2	W6PBZ1_9BACE	unreviewed	Peptidyl-prolyl cis-trans isomerase (EC 5.2.1.8)	BN890_50070	>tr|W6PBZ1|W6PBZ1_9BACE Peptidyl-prolyl cis-trans isomerase OS=Bacteroides xylanisolvens SD CC 1b OX=702447 GN=BN890_50070 PE=4 SV=1;>tr|I9T462|I9T462_BACOV Uncharacterized protein OS=Bacteroides ovatus CL02T12C04 OX=997885 GN=HMPREF1069_02623 PE=4 SV=1;>t	Bacteroides xylanisolvens SD CC 1b	702447	FCB group	Bacteroidetes	Bacteroidia	Bacteroidales	Bacteroidaceae	Bacteroides	Bacteroides xylanisolvens	8	30;30;30;30;30;29;21;1	30;30;30;30;30;29;21;1	0;0;0;0;0;0;0;0	77.782	700	0	191230000000	15502000	0	0	14339000000	19073000000	15154000000	12779000000	5412600000	5016000000	8581600000	9348100000	12772000000	3532300000	6192000000	2916400000	0	0	0	4772600000	6431200000	9012300000	173800000	5048200000	4588500000	1654200000	14432000000
A1A176	A1A176	A1A176_BIFAA	unreviewed	Pyruvate kinase (EC 2.7.1.40)	pyk BAD_0678	>tr|A1A176|A1A176_BIFAA Pyruvate kinase OS=Bifidobacterium adolescentis (strain ATCC 15703 / DSM 20083 / NCTC 11814 / E194a) OX=367928 GN=pyk PE=3 SV=1	Bifidobacterium adolescentis (strain ATCC 15703 / DSM 20083 / NCTC 11814 / E194a)	367928	Terrabacteria group	Actinobacteria	Actinobacteria	Bifidobacteriales	Bifidobacteriaceae	Bifidobacterium	Bifidobacterium adolescentis	1	30	30	2	54.735	505	0	190850000000	0	0	0	757020000	562890000	626100000	7847400000	4592400000	1953500000	1043500000	1502100000	634680000	1633900000	534870000	193190000	95969000	240020000	163740000	7000000000	7504200000	5716000000	58135000000	29773000000	6449200000	4927100000	3426000000
Q99895	Q99895	CTRC_HUMAN	reviewed	Chymotrypsin-C (EC 3.4.21.2) (Caldecrin)	CTRC CLCR	>sp|Q99895|CTRC_HUMAN Chymotrypsin-C OS=Homo sapiens OX=9606 GN=CTRC PE=1 SV=2	Homo sapiens (Human)	9606	Opisthokonta	Chordata	Mammalia	Primates	Hominidae	Homo	Homo sapiens	1	9	9	9	29.483	268	0	190350000000	2297800000	5604900000	3425600000	4776900000	10450000000	7622400000	5968800000	3647800000	6316000000	5235400000	4849500000	4828900000	2446900000	3488600000	1151600000	1631100000	2116900000	1404600000	8340700000	8058500000	8380000000	5122800000	5654900000	3750000000	5433700000	3477400000
D4VKK9;A0A372Z1P3;A0A401LY75;D6D6Z4;A0A1M3DL61;D4IJ52;A7A9X4;A0A6G2CH91;B5JF69;A0A3R5V6X0;A0A0K8R0D1;A0A4P6PCU5;A0A354WX80;A0A173XDC7;A0A173TVB8;A0A235DXM4;R6X843;A0A4Q5VE61;A0A254NSX9;A6LGS6	D4VKK9;A0A372Z1P3;A0A401LY75	D4VKK9_9BACE	unreviewed	Uronate isomerase (EC 5.3.1.12) (Glucuronate isomerase) (Uronic isomerase)	uxaC BN890_10450	>tr|D4VKK9|D4VKK9_9BACE Uronate isomerase OS=Bacteroides xylanisolvens SD CC 1b OX=702447 GN=uxaC PE=3 SV=1;>tr|A0A372Z1P3|A0A372Z1P3_9BACE Uronate isomerase OS=Bacteroides sp. AM16-13 OX=2292938 GN=uxaC PE=3 SV=1;>tr|A0A401LY75|A0A401LY75_9BACE Uronate is	Bacteroides xylanisolvens SD CC 1b	702447	FCB group	Bacteroidetes	Bacteroidia	Bacteroidales	Bacteroidaceae	Bacteroides	Bacteroides xylanisolvens	20	28;28;14;11;4;3;2;1;1;1;1;1;1;1;1;1;1;1;1;1	27;27;13;11;3;2;1;0;0;0;0;0;0;0;0;0;0;0;0;0	1;1;0;0;0;0;0;0;0;0;0;0;0;0;0;0;0;0;0;0	54.46	468	0	189970000000	0	66439000	0	1506200000	1594800000	1147300000	1028400000	328060000	424560000	19045000000	22083000000	29488000000	1495500000	2202800000	1287600000	0	0	0	856240000	1009200000	1173700000	11139000	247770000	126550000	11059000000	38242000000
A1A2C7	A1A2C7	A1A2C7_BIFAA	unreviewed	Glyceraldehyde 3-phosphate dehydrogenase C	gap BAD_1079	>tr|A1A2C7|A1A2C7_BIFAA Glyceraldehyde 3-phosphate dehydrogenase C OS=Bifidobacterium adolescentis (strain ATCC 15703 / DSM 20083 / NCTC 11814 / E194a) OX=367928 GN=gap PE=3 SV=1	Bifidobacterium adolescentis (strain ATCC 15703 / DSM 20083 / NCTC 11814 / E194a)	367928	Terrabacteria group	Actinobacteria	Actinobacteria	Bifidobacteriales	Bifidobacteriaceae	Bifidobacterium	Bifidobacterium adolescentis	1	19	10	4	37.884	351	0	188330000000	98128000	243620000	0	1803600000	1435600000	1649200000	8631800000	4706300000	2816600000	1940300000	2625800000	1750600000	1546900000	590630000	563160000	132500000	215050000	140080000	9982400000	11639000000	11024000000	45653000000	22357000000	7007300000	5926700000	4269800000
A0A415A062;A0A396AA89;A0A096LLD6;A0A173XX91	A0A415A062;A0A396AA89;A0A096LLD6;A0A173XX91	A0A415A062_9ACTN	unreviewed	Aldehyde-alcohol dehydrogenase	DW171_03140	>tr|A0A415A062|A0A415A062_9ACTN Aldehyde-alcohol dehydrogenase OS=Collinsella sp. AM15-2 OX=2292025 GN=DW171_03140 PE=3 SV=1;>tr|A0A396AA89|A0A396AA89_9ACTN Aldehyde-alcohol dehydrogenase OS=Collinsella sp. AM36-4AA OX=2292317 GN=DW850_01515 PE=3 SV=1;>tr|	Collinsella sp. AM15-2	2292025	Terrabacteria group	Actinobacteria	Coriobacteriia	Coriobacteriales	Coriobacteriaceae	Collinsella	Collinsella sp. AM15-2	4	48;44;42;40	48;44;42;40	21;19;19;19	96.123	882	0	187030000000	27411000	718340000	34003000	7909800000	16652000000	11352000000	1382900000	918060000	460750000	359340000	2027300000	1018100000	36592000	0	13032000	175210000	403580000	137860000	43154000000	32710000000	52029000000	5606500000	4927400000	111400000	3444100000	197630000
C4FGG2;A0A126SSZ5	C4FGG2;A0A126SSZ5	C4FGG2_9BIFI	unreviewed	Uncharacterized protein	BIFANG_03432	>tr|C4FGG2|C4FGG2_9BIFI Uncharacterized protein OS=Bifidobacterium angulatum DSM 20098 = JCM 7096 OX=518635 GN=BIFANG_03432 PE=4 SV=1;>tr|A0A126SSZ5|A0A126SSZ5_9BIFI ABC transporter OS=Bifidobacterium angulatum OX=1683 GN=Bang102_000305 PE=4 SV=1	Bifidobacterium angulatum DSM 20098 = JCM 7096	518635	Terrabacteria group	Actinobacteria	Actinobacteria	Bifidobacteriales	Bifidobacteriaceae	Bifidobacterium	Bifidobacterium angulatum	2	31;30	31;30	11;10	59.19	535	0	187000000000	0	0	0	0	0	0	8624200000	8115400000	5659900000	0	7004600	0	0	0	0	0	7394900	25366000	133340000	172820000	93635000	100650000000	49494000000	12916000000	75823000	23945000
R9HJT1;A6L5G2;R9I2C1;R6YRL8	R9HJT1;A6L5G2;R9I2C1	R9HJT1_PHOVU	unreviewed	Uncharacterized protein	C800_02760	>tr|R9HJT1|R9HJT1_PHOVU Uncharacterized protein OS=Bacteroides vulgatus dnLKV7 OX=1235786 GN=C800_02760 PE=4 SV=1;>tr|A6L5G2|A6L5G2_BACV8 Putative tetratricopeptide repeat family protein OS=Bacteroides vulgatus (strain ATCC 8482 / DSM 1447 / JCM 5826 / NBR	Bacteroides vulgatus dnLKV7	1235786	FCB group	Bacteroidetes	Bacteroidia	Bacteroidales	NA	Phocaeicola	Phocaeicola vulgatus	4	19;18;12;1	19;18;12;1	3;3;0;0	45.946	405	0	186960000000	336010000	1779200000	521430000	713660000	1551700000	1624200000	774830000	246490000	581530000	6739600000	8469600000	12968000000	4011900000	2709700000	1287600000	0	0	0	989900000	2354600000	2439400000	0	11138000	0	4519600000	44164000000
E5V5M4;A0A139JXE5	E5V5M4;A0A139JXE5	E5V5M4_9BACE	unreviewed	50S ribosomal protein L2	rplB DXD65_17415 HMPREF1007_00057	>tr|E5V5M4|E5V5M4_9BACE 50S ribosomal protein L2 OS=Bacteroides sp. 4_1_36 OX=457393 GN=rplB PE=3 SV=1;>tr|A0A139JXE5|A0A139JXE5_BACUN 50S ribosomal protein L2 OS=Bacteroides uniformis OX=820 GN=rplB PE=3 SV=1	Bacteroides sp. 4_1_36	457393	FCB group	Bacteroidetes	Bacteroidia	Bacteroidales	Bacteroidaceae	Bacteroides	Bacteroides sp. 4_1_36	2	8;8	8;8	2;2	29.741	274	8.0894e-210	186750000000	295640000	1351400000	730970000	11779000000	12734000000	10688000000	11237000000	5319600000	10074000000	8783400000	8975800000	12668000000	3967900000	4396000000	2705500000	0	0	0	2583100000	4480300000	7348200000	212020000	4306900000	4505900000	1608400000	15789000000
P0A7V5;P0A7V3;G5SHJ5;D2ZLE3;A9MN54;A7ZSK3;A0A315GQ01;A0A2X4T0M6;A0A0F6RGK5;A0A080FQE2;A0A073H614;A0A378AJU5;A0A085G4Z0;A0A3N2F3L9;J7TKQ3;A0A4Q5V6G9	P0A7V5;P0A7V3;G5SHJ5;D2ZLE3;A9MN54;A7ZSK3;A0A315GQ01;A0A2X4T0M6;A0A0F6RGK5;A0A080FQE2;A0A073H614;A0A378AJU5;A0A085G4Z0;A0A3N2F3L9;J7TKQ3	RS3_ECO57	reviewed	30S ribosomal protein S3	rpsC Z4685 ECs4179	>sp|P0A7V5|RS3_ECO57 30S ribosomal protein S3 OS=Escherichia coli O157:H7 OX=83334 GN=rpsC PE=3 SV=2;>sp|P0A7V3|RS3_ECOLI 30S ribosomal protein S3 OS=Escherichia coli (strain K12) OX=83333 GN=rpsC PE=1 SV=2;>tr|G5SHJ5|G5SHJ5_SALET 30S ribosomal protein S3	Escherichia coli O157:H7	83334	NA	Proteobacteria	Gammaproteobacteria	Enterobacterales	Enterobacteriaceae	Escherichia	Escherichia coli	16	11;11;11;11;11;11;11;11;11;11;11;9;8;8;7;2	10;10;10;10;10;10;10;10;10;10;10;8;7;7;6;1	10;10;10;10;10;10;10;10;10;10;10;8;7;7;6;1	25.983	233	0	186370000000	724100000	8319500000	556560000	3403700000	9826700000	8280700000	13893000000	7515500000	11130000000	7844500000	8969400000	6963800000	915330000	854020000	1231400000	1648900000	2073100000	907820000	11777000000	13240000000	14787000000	5868300000	8014600000	5410100000	5314800000	7344600000
C4FEA1;A0A126SVB3	C4FEA1;A0A126SVB3	C4FEA1_9BIFI	unreviewed	Glyceraldehyde-3-phosphate dehydrogenase, type I (EC 1.2.1.-)	gap BIFANG_02641	>tr|C4FEA1|C4FEA1_9BIFI Glyceraldehyde-3-phosphate dehydrogenase, type I OS=Bifidobacterium angulatum DSM 20098 = JCM 7096 OX=518635 GN=gap PE=3 SV=1;>tr|A0A126SVB3|A0A126SVB3_9BIFI Glyceraldehyde-3-phosphate dehydrogenase OS=Bifidobacterium angulatum OX=1	Bifidobacterium angulatum DSM 20098 = JCM 7096	518635	Terrabacteria group	Actinobacteria	Actinobacteria	Bifidobacteriales	Bifidobacteriaceae	Bifidobacterium	Bifidobacterium angulatum	2	20;20	20;20	2;2	37.817	352	0	186320000000	136780000	82586000	81935000	1235800000	999140000	676220000	7435600000	3266800000	2206400000	916950000	1534900000	609070000	2244400000	1293300000	318570000	185370000	330740000	79403000	9640700000	15307000000	9184100000	50334000000	21618000000	9262100000	4545100000	3437300000
D6D6S1;D4VFP5;A0A4S2CVW8;A0A372Z5U8;I9UWW1;F3ZQ74	D6D6S1;D4VFP5;A0A4S2CVW8;A0A372Z5U8;I9UWW1	D6D6S1_9BACE	unreviewed	Tetratricopeptide repeat	BXY_04670	>tr|D6D6S1|D6D6S1_9BACE Tetratricopeptide repeat OS=Bacteroides xylanisolvens XB1A OX=657309 GN=BXY_04670 PE=4 SV=1;>tr|D4VFP5|D4VFP5_9BACE Putative tetratricopeptide repeat family protein OS=Bacteroides xylanisolvens SD CC 1b OX=702447 GN=BN890_42790 PE=4	Bacteroides xylanisolvens XB1A	657309	FCB group	Bacteroidetes	Bacteroidia	Bacteroidales	Bacteroidaceae	Bacteroides	Bacteroides xylanisolvens	6	22;22;22;22;22;1	22;22;22;22;22;1	0;0;0;0;0;0	45.646	397	0	185350000000	39705000	804540000	190140000	12531000000	14892000000	11235000000	5511600000	3850100000	5976000000	6801400000	10025000000	13154000000	3876800000	4145100000	2477300000	0	0	0	4724900000	5878300000	10412000000	331770000	5782000000	6076700000	1418100000	17129000000
R6JLZ0;I9V087;I9H6W4;A7LRA8;A0A373G7I2;A0A372Z2B2	R6JLZ0;I9V087;I9H6W4;A7LRA8;A0A373G7I2;A0A372Z2B2	R6JLZ0_9BACE	unreviewed	Trigger factor	BN541_00670	>tr|R6JLZ0|R6JLZ0_9BACE Trigger factor OS=Bacteroides ovatus CAG:22 OX=1263050 GN=BN541_00670 PE=4 SV=1;>tr|I9V087|I9V087_9BACE Trigger factor OS=Bacteroides xylanisolvens CL03T12C04 OX=997892 GN=HMPREF1074_00010 PE=4 SV=1;>tr|I9H6W4|I9H6W4_BACOV Trigger f	Bacteroides ovatus CAG:22	1263050	FCB group	Bacteroidetes	Bacteroidia	Bacteroidales	Bacteroidaceae	Bacteroides	Bacteroides ovatus CAG:22	6	26;26;26;26;26;26	26;26;26;26;26;26	0;0;0;0;0;0	51.524	451	0	185330000000	36791000	132580000	129560000	9598700000	17103000000	14747000000	6833200000	4571900000	7272800000	7581900000	9322400000	17670000000	4418100000	6526100000	4942600000	0	0	0	4594600000	4077100000	7445800000	81087000	1962800000	4795800000	1082900000	16791000000
A0A401LPA6;R6KER7;R6G6X6;Q8A4V8;Q5LHW2;E2NER6;A0A415IZ45;A0A1M6DMI8;A0A1H3CY44;A0A1E9BQL8;A0A174U5X1;A0A174P6R1;A0A1M5FEB6;F3ZSA1	A0A401LPA6;R6KER7;R6G6X6;Q8A4V8;Q5LHW2;E2NER6;A0A415IZ45;A0A1M6DMI8;A0A1H3CY44;A0A1E9BQL8;A0A174U5X1;A0A174P6R1;A0A1M5FEB6;F3ZSA1	A0A401LPA6_9BACE	unreviewed	50S ribosomal protein L19	rplS KGMB02408_02320	>tr|A0A401LPA6|A0A401LPA6_9BACE 50S ribosomal protein L19 OS=Bacteroides sp. KCTC 15687 OX=2447885 GN=rplS PE=3 SV=1;>tr|R6KER7|R6KER7_9BACE 50S ribosomal protein L19 OS=Bacteroides cellulosilyticus CAG:158 OX=1263038 GN=rplS PE=3 SV=1;>tr|R6G6X6|R6G6X6_9B	Bacteroides sp. KCTC 15687	2447885	FCB group	Bacteroidetes	Bacteroidia	Bacteroidales	Bacteroidaceae	Bacteroides	Bacteroides sp. KCTC 15687	14	7;7;7;7;7;7;7;7;7;7;7;7;6;5	7;7;7;7;7;7;7;7;7;7;7;7;6;5	0;0;0;0;0;0;0;0;0;0;0;0;0;0	13.056	116	3.2429e-54	184650000000	852760000	2105200000	739860000	10105000000	11073000000	9901900000	12101000000	7444200000	8787600000	8511100000	9112800000	10945000000	5556300000	7647800000	4311700000	0	0	0	3338800000	4691800000	4502900000	868590000	3508000000	5492900000	2272800000	14160000000
P0A851;P0A850;A7ZIJ4;A0A080GB04;A0A073HS49;A0A601IXR4;A0A315GQ56;A0A0F6RDV0;A0A3N2EPP5;A9MM24;A0A2X4WS45;D2ZG21;G5S7D9;A0A378BYA0;G5S7D8;A0A085G791;A0A378BX67;A0A378BY85	P0A851;P0A850;A7ZIJ4;A0A080GB04;A0A073HS49;A0A601IXR4;A0A315GQ56;A0A0F6RDV0;A0A3N2EPP5;A9MM24;A0A2X4WS45	TIG_ECO57	reviewed	Trigger factor (TF) (EC 5.2.1.8) (PPIase)	tig Z0541 ECs0490	>sp|P0A851|TIG_ECO57 Trigger factor OS=Escherichia coli O157:H7 OX=83334 GN=tig PE=3 SV=1;>sp|P0A850|TIG_ECOLI Trigger factor OS=Escherichia coli (strain K12) OX=83333 GN=tig PE=1 SV=1;>sp|A7ZIJ4|TIG_ECO24 Trigger factor OS=Escherichia coli O139:H28 (strai	Escherichia coli O157:H7	83334	NA	Proteobacteria	Gammaproteobacteria	Enterobacterales	Enterobacteriaceae	Escherichia	Escherichia coli	18	28;28;28;28;28;19;17;17;17;15;15;13;10;9;6;5;1;1	28;28;28;28;28;19;17;17;17;15;15;13;10;9;6;5;1;1	28;28;28;28;28;19;17;17;17;15;15;13;10;9;6;5;1;1	48.192	432	0	183770000000	1142200000	5654500000	746130000	5124400000	10971000000	11299000000	10297000000	4288100000	6156300000	6209700000	8408800000	5978800000	647590000	878730000	1238800000	4278100000	3693200000	2051200000	15784000000	10739000000	15571000000	9250500000	7168100000	4196100000	5377500000	6303700000
I9AA85;D4VFD0;A0A372Z3T3;A0A174EBJ3;A0A4S2DBG7;D6CWN9;R7PA96;W4P5T2	I9AA85;D4VFD0;A0A372Z3T3;A0A174EBJ3;A0A4S2DBG7;D6CWN9	I9AA85_9BACE	unreviewed	Uncharacterized protein	HMPREF1074_04212	>tr|I9AA85|I9AA85_9BACE Uncharacterized protein OS=Bacteroides xylanisolvens CL03T12C04 OX=997892 GN=HMPREF1074_04212 PE=3 SV=1;>tr|D4VFD0|D4VFD0_9BACE Acyl-CoA dehydrogenase OS=Bacteroides xylanisolvens SD CC 1b OX=702447 GN=BN890_9000 PE=3 SV=1;>tr|A0A37	Bacteroides xylanisolvens CL03T12C04	997892	FCB group	Bacteroidetes	Bacteroidia	Bacteroidales	Bacteroidaceae	Bacteroides	Bacteroides xylanisolvens	8	28;28;28;28;27;26;7;4	28;28;28;28;27;26;7;4	2;2;2;2;1;2;0;0	63.806	568	0	183650000000	134790000	267740000	57942000	9537300000	15484000000	13255000000	8928100000	3518700000	6990300000	6906000000	8105400000	13802000000	3843200000	3401600000	2508300000	0	0	0	4963300000	6444800000	7997800000	410790000	2921500000	2013200000	3437500000	19667000000
E5V5S5;A0A174VG76;A0A4S2FKN5	E5V5S5;A0A174VG76	E5V5S5_9BACE	unreviewed	DUF4988 domain-containing protein	HMPREF1007_00108	>tr|E5V5S5|E5V5S5_9BACE DUF4988 domain-containing protein OS=Bacteroides sp. 4_1_36 OX=457393 GN=HMPREF1007_00108 PE=4 SV=1;>tr|A0A174VG76|A0A174VG76_BACUN Collagen triple helix repeat (20 copies) OS=Bacteroides uniformis OX=820 GN=DXC07_19090 PE=4 SV=1	Bacteroides sp. 4_1_36	457393	FCB group	Bacteroidetes	Bacteroidia	Bacteroidales	Bacteroidaceae	Bacteroides	Bacteroides sp. 4_1_36	3	45;44;4	45;44;4	45;44;4	104.99	960	0	182660000000	609880000	199040000	0	19257000000	14758000000	10005000000	5030500000	2266600000	1681300000	118250000	303530000	65797000	304240000	128290000	0	0	153380000	4426700	62762000000	19888000000	19676000000	10493000000	5969700000	2855000000	2334400000	1037400000
G5SHH7;A0A080FQC4;P0A7W0;P0A7V8;A9MN71;A7ZSI5;A0A315HXD1;A0A2X4T0P4;A0A0F6TXG8;A0A073H3C9;A0A085G4X2;M1SQB5;A0A4Q5VA69;V5C624;A0A228J4F0	G5SHH7;A0A080FQC4;P0A7W0;P0A7V8;A9MN71;A7ZSI5;A0A315HXD1;A0A2X4T0P4;A0A0F6TXG8;A0A073H3C9;A0A085G4X2	G5SHH7_SALET	unreviewed	30S ribosomal protein S4	rpsD LTSEWAN_5068	>tr|G5SHH7|G5SHH7_SALET 30S ribosomal protein S4 OS=Salmonella enterica subsp. enterica serovar Wandsworth str. A4-580 OX=913086 GN=rpsD PE=3 SV=1;>tr|A0A080FQC4|A0A080FQC4_ECOLX 30S ribosomal protein S4 OS=Escherichia coli 1-392-07_S4_C3 OX=1444275 GN=rps	Salmonella enterica subsp. enterica serovar Wandsworth str. A4-580	913086	NA	Proteobacteria	Gammaproteobacteria	Enterobacterales	Enterobacteriaceae	Salmonella	Salmonella enterica	15	13;13;13;13;13;13;13;13;13;13;9;5;4;2;2	13;13;13;13;13;13;13;13;13;13;9;5;4;2;2	2;2;2;2;2;2;2;2;2;2;2;0;0;0;0	22.981	202	0	181660000000	1054800000	5421700000	815800000	6605000000	10894000000	10073000000	10469000000	8077400000	9830600000	7076100000	7814400000	7346800000	1958900000	2693800000	1375700000	2105600000	2877200000	815940000	10671000000	12130000000	13028000000	6807000000	5534000000	5566300000	4671700000	5354900000
A0A174WGP2	A0A174WGP2	A0A174WGP2_9BACE	unreviewed	Glyceraldehyde-3-phosphate dehydrogenase (EC 1.2.1.-)	gapA gap DW190_01605 DW794_17280 DWY26_12775 DXA49_09245 ERS852494_02958 ERS852558_03293 F2Y25_02015 F2Y27_10435 F2Y36_07210 F2Y39_19940 F2Y47_02965 F2Y49_10125	>tr|A0A174WGP2|A0A174WGP2_9BACE Glyceraldehyde-3-phosphate dehydrogenase OS=Bacteroides caccae OX=47678 GN=gapA PE=3 SV=1	Bacteroides caccae	47678	FCB group	Bacteroidetes	Bacteroidia	Bacteroidales	Bacteroidaceae	Bacteroides	Bacteroides caccae	1	25	3	1	35.918	336	0	181340000000	182640000	1638500000	401720000	1967300000	22452000000	23043000000	23951000000	6553000000	7899500000	2942600000	3267800000	2928000000	593740000	1021200000	1800100000	56481000	30449000	0	6123000000	8538800000	13908000000	4341900000	15415000000	4253700000	3958100000	7513400000
R6JP97;I9SGJ6;I9AF20;D6CXQ7;D4VRW9;A7LT97;A0A4S2DBJ5;A0A373GK95;A0A372YYS8;A0A174U3Q6;A0A174GU73;A0A3L7Z4Y1	R6JP97;I9SGJ6;I9AF20;D6CXQ7;D4VRW9;A7LT97;A0A4S2DBJ5;A0A373GK95;A0A372YYS8;A0A174U3Q6;A0A174GU73;A0A3L7Z4Y1	R6JP97_9BACE	unreviewed	50S ribosomal protein L7/L12	rplL BN541_00627	>tr|R6JP97|R6JP97_9BACE 50S ribosomal protein L7/L12 OS=Bacteroides ovatus CAG:22 OX=1263050 GN=rplL PE=3 SV=1;>tr|I9SGJ6|I9SGJ6_BACOV 50S ribosomal protein L7/L12 OS=Bacteroides ovatus CL02T12C04 OX=997885 GN=rplL PE=3 SV=1;>tr|I9AF20|I9AF20_9BACE 50S rib	Bacteroides ovatus CAG:22	1263050	FCB group	Bacteroidetes	Bacteroidia	Bacteroidales	Bacteroidaceae	Bacteroides	Bacteroides ovatus CAG:22	12	8;8;8;8;8;8;8;8;8;8;8;7	8;8;8;8;8;8;8;8;8;8;8;7	0;0;0;0;0;0;0;0;0;0;0;0	12.635	124	1.4748e-194	181340000000	1827500000	5473500000	2254600000	5397500000	6114500000	6393600000	10951000000	4733900000	3589800000	7621400000	9919700000	8043000000	6177100000	4111900000	3611400000	83546000	62132000	20237000	2088700000	9861000000	3623100000	1063100000	2016800000	798340000	6353400000	11700000000
R7N7V3;A0A174NDR6;R6KAS2	R7N7V3;A0A174NDR6;R6KAS2	R7N7V3_9FIRM	unreviewed	Pyruvate-flavodoxin oxidoreductase	BN774_00276	>tr|R7N7V3|R7N7V3_9FIRM Pyruvate-flavodoxin oxidoreductase OS=Eubacterium sp. CAG:76 OX=1262892 GN=BN774_00276 PE=3 SV=1;>tr|A0A174NDR6|A0A174NDR6_9FIRM Pyruvate synthase subunit porA OS=Lachnospira pectinoschiza OX=28052 GN=porA PE=3 SV=1;>tr|R6KAS2|R6KAS	Eubacterium sp. CAG:76	1262892	Terrabacteria group	Firmicutes	Clostridia	Clostridiales	Eubacteriaceae	Eubacterium	Eubacterium sp. CAG:76	3	57;57;55	55;55;53	19;19;17	129.08	1186	0	181110000000	226360000	287270000	227700000	4492700000	3190200000	3199700000	4897500000	3699000000	2510300000	4369400000	7194500000	1545300000	1586000000	611730000	190320000	50400000	216550000	311120000	600710000	27790000000	26656000000	445630000	3858900000	5248900000	58055000000	1742300000
B2UKW7	B2UKW7	B2UKW7_AKKM8	unreviewed	Glyceraldehyde-3-phosphate dehydrogenase (EC 1.2.1.-)	Amuc_1417	>tr|B2UKW7|B2UKW7_AKKM8 Glyceraldehyde-3-phosphate dehydrogenase OS=Akkermansia muciniphila (strain ATCC BAA-835 / Muc) OX=349741 GN=Amuc_1417 PE=3 SV=1	Akkermansia muciniphila (strain ATCC BAA-835 / Muc)	349741	PVC group	Verrucomicrobia	Verrucomicrobiae	Verrucomicrobiales	Akkermansiaceae	Akkermansia	Akkermansia muciniphila	1	20	20	20	36.743	341	0	178000000000	36266000000	82186000000	49587000000	0	0	0	0	0	0	0	0	6536000	980130000	5548800000	2892300000	503420000	0	0	26913000	0	0	0	0	0	0	0
P0A8G6;A7ZKA9;A0A080G6V9;A0A073HNW2;Q8X4B4;D2ZAT6;A0A3N2ESU8;A0A378BM68	P0A8G6;A7ZKA9;A0A080G6V9;A0A073HNW2;Q8X4B4	NQOR_ECOLI	reviewed	NAD(P)H dehydrogenase (quinone) (EC 1.6.5.2) (Flavoprotein WrbA) (NAD(P)H:quinone oxidoreductase) (NQO)	wrbA b1004 JW0989	>sp|P0A8G6|NQOR_ECOLI NAD(P)H dehydrogenase (quinone) OS=Escherichia coli (strain K12) OX=83333 GN=wrbA PE=1 SV=2;>sp|A7ZKA9|NQOR_ECO24 NAD(P)H dehydrogenase (quinone) OS=Escherichia coli O139:H28 (strain E24377A / ETEC) OX=331111 GN=EcE24377A_1122 PE=3 SV	Escherichia coli (strain K12)	83333	NA	Proteobacteria	Gammaproteobacteria	Enterobacterales	Enterobacteriaceae	Escherichia	Escherichia coli	8	10;10;10;10;8;3;3;3	10;10;10;10;8;3;3;3	4;4;4;4;2;0;0;0	20.845	198	0	177410000000	649650000	1813400000	541930000	7935700000	13453000000	10530000000	15199000000	10296000000	15918000000	8278500000	9404700000	9509800000	598840000	2351200000	1158700000	642760000	946190000	714410000	11116000000	9763900000	7649200000	5550200000	6869400000	7712500000	2088600000	4311900000
U6RQQ5;R9HN17;B6W2N1;A6L3A7;R9I9J4	U6RQQ5;R9HN17;B6W2N1;A6L3A7;R9I9J4	U6RQQ5_9BACT	unreviewed	Uncharacterized protein	HMPREF1534_00625	>tr|U6RQQ5|U6RQQ5_9BACT Uncharacterized protein OS=Bacteroides massiliensis B84634 = Timone 84634 = DSM 17679 = JCM 13223 OX=1121098 GN=HMPREF1534_00625 PE=4 SV=1;>tr|R9HN17|R9HN17_PHOVU Uncharacterized protein OS=Bacteroides vulgatus dnLKV7 OX=1235786 GN=	Bacteroides massiliensis B84634 = Timone 84634 = DSM 17679 = JCM 13223	1121098	FCB group	Bacteroidetes	Bacteroidia	Bacteroidales	NA	Phocaeicola	Phocaeicola massiliensis	5	20;20;20;20;19	16;16;16;16;15	2;2;2;2;1	35.783	336	0	177020000000	797740000	1682300000	1011000000	6546800000	8968600000	6846100000	4363300000	2286200000	5617500000	6776900000	8371400000	9248900000	2820800000	3290200000	2677400000	13678000	0	0	8147400000	3522100000	9603300000	485150000	1919000000	1477900000	4736600000	20825000000
I9UZU8;D4VJL9;A0A372Z5M1;D6D1M2;A0A4S2DH35	I9UZU8;D4VJL9;A0A372Z5M1;D6D1M2;A0A4S2DH35	I9UZU8_9BACE	unreviewed	Phosphoribosylaminoimidazole-succinocarboxamide synthase (EC 6.3.2.6) (SAICAR synthetase)	purC HMPREF1074_00329	>tr|I9UZU8|I9UZU8_9BACE Phosphoribosylaminoimidazole-succinocarboxamide synthase OS=Bacteroides xylanisolvens CL03T12C04 OX=997892 GN=purC PE=3 SV=1;>tr|D4VJL9|D4VJL9_9BACE Phosphoribosylaminoimidazole-succinocarboxamide synthase OS=Bacteroides xylanisolve	Bacteroides xylanisolvens CL03T12C04	997892	FCB group	Bacteroidetes	Bacteroidia	Bacteroidales	Bacteroidaceae	Bacteroides	Bacteroides xylanisolvens	5	27;27;27;27;25	27;27;27;27;25	2;2;2;2;2	35.817	314	0	176420000000	127570000	721880000	139220000	10519000000	14086000000	9579200000	9673600000	3566900000	4394000000	4658900000	6969000000	10365000000	3010800000	4597000000	2563500000	0	0	0	6207200000	8012900000	7801100000	432640000	4948000000	3063200000	2190600000	17849000000
P0A7X5;P0A7X3;A7ZSC4;A0A378AIM1;A0A080FKW9;A0A073H4L1;G5S8Q6;A9MNY1;A0A3N2EEK8;A0A315GUL4;A0A0F6RGH5;A0A085GPH3;D2ZL37;A0A2X4W8W5;M1SRD7	P0A7X5;P0A7X3;A7ZSC4;A0A378AIM1;A0A080FKW9;A0A073H4L1;G5S8Q6;A9MNY1;A0A3N2EEK8;A0A315GUL4;A0A0F6RGH5;A0A085GPH3;D2ZL37	RS9_ECO57	reviewed	30S ribosomal protein S9	rpsI Z4588 ECs4103	>sp|P0A7X5|RS9_ECO57 30S ribosomal protein S9 OS=Escherichia coli O157:H7 OX=83334 GN=rpsI PE=3 SV=2;>sp|P0A7X3|RS9_ECOLI 30S ribosomal protein S9 OS=Escherichia coli (strain K12) OX=83333 GN=rpsI PE=1 SV=2;>sp|A7ZSC4|RS9_ECO24 30S ribosomal protein S9 OS=	Escherichia coli O157:H7	83334	NA	Proteobacteria	Gammaproteobacteria	Enterobacterales	Enterobacteriaceae	Escherichia	Escherichia coli	15	10;10;10;10;10;10;9;9;9;9;9;8;5;4;4	10;10;10;10;10;10;9;9;9;9;9;8;5;4;4	10;10;10;10;10;10;9;9;9;9;9;8;5;4;4	14.856	130	1.9978e-65	176040000000	1394900000	6323800000	1915700000	6219700000	9134500000	9486700000	10504000000	8353500000	8275100000	7495400000	10829000000	7651900000	1749400000	2621100000	1541900000	1595500000	2293700000	1055400000	8292500000	9662500000	10194000000	7293300000	6871900000	5221000000	4317100000	5655200000
P0AG49;P0AG48;A7ZS83;A0A080FTB1;A0A073H6N6;D2ZKY6;A0A315GUQ6;A0A0F6RGQ1;A0A378AHL3;G5SHC7;A0A2X4SZ89;A0A3N2EEQ3;M1SAD7;A0A085G2Q5	P0AG49;P0AG48;A7ZS83;A0A080FTB1;A0A073H6N6;D2ZKY6;A0A315GUQ6;A0A0F6RGQ1;A0A378AHL3;G5SHC7;A0A2X4SZ89	RL21_ECO57	reviewed	50S ribosomal protein L21	rplU Z4549 ECs4065	>sp|P0AG49|RL21_ECO57 50S ribosomal protein L21 OS=Escherichia coli O157:H7 OX=83334 GN=rplU PE=3 SV=1;>sp|P0AG48|RL21_ECOLI 50S ribosomal protein L21 OS=Escherichia coli (strain K12) OX=83333 GN=rplU PE=1 SV=1;>sp|A7ZS83|RL21_ECO24 50S ribosomal protein L	Escherichia coli O157:H7	83334	NA	Proteobacteria	Gammaproteobacteria	Enterobacterales	Enterobacteriaceae	Escherichia	Escherichia coli	14	8;8;8;8;8;7;7;7;6;6;5;3;1;1	8;8;8;8;8;7;7;7;6;6;5;3;1;1	8;8;8;8;8;7;7;7;6;6;5;3;1;1	11.564	103	5.3235e-119	175540000000	676610000	5784300000	1091700000	4878500000	10801000000	9586700000	11895000000	5025200000	12790000000	7201800000	9046200000	9904500000	1266400000	2221800000	1097300000	2287200000	3760500000	2527100000	8290600000	8458600000	7653600000	7871700000	5983600000	4934200000	4675100000	6578400000
B3CFC4;A0A415IV48;E2NG87	B3CFC4;A0A415IV48;E2NG87	B3CFC4_9BACE	unreviewed	Glyceraldehyde-3-phosphate dehydrogenase (EC 1.2.1.-)	gap BACINT_04302	>tr|B3CFC4|B3CFC4_9BACE Glyceraldehyde-3-phosphate dehydrogenase OS=Bacteroides intestinalis DSM 17393 OX=471870 GN=gap PE=3 SV=1;>tr|A0A415IV48|A0A415IV48_9BACE Glyceraldehyde-3-phosphate dehydrogenase OS=Bacteroides sp. AF39-11AC OX=2291999 GN=gap PE=3 S	Bacteroides intestinalis DSM 17393	471870	FCB group	Bacteroidetes	Bacteroidia	Bacteroidales	Bacteroidaceae	Bacteroides	Bacteroides intestinalis	3	25;24;16	4;4;3	0;0;0	35.915	336	0	174660000000	0	150970000	67253000	3994200000	26912000000	22248000000	8785500000	1466800000	2583200000	1285600000	2062300000	1748500000	745810000	2677000000	7157100000	11592000	0	0	16253000000	4225100000	23974000000	3180400000	6356900000	1579500000	3337200000	2960400000
A0A285PMS7;C0ERR1;A0A374NFY5;A0A1M6GEC1;A0A1M6DGJ6;A0A1T5GBM9;A0A1H3Z3L6;A0A1I4DV77;R5E939;U5F891	A0A285PMS7;C0ERR1;A0A374NFY5	A0A285PMS7_9FIRM	unreviewed	Acetyl-CoA C-acetyltransferase (EC 2.3.1.-) (EC 2.3.1.9)	EHLA_0163	>tr|A0A285PMS7|A0A285PMS7_9FIRM Acetyl-CoA C-acetyltransferase OS=Anaerobutyricum hallii OX=39488 GN=EHLA_0163 PE=3 SV=1;>tr|C0ERR1|C0ERR1_9FIRM Acetyl-CoA C-acetyltransferase OS=Anaerobutyricum hallii DSM 3353 OX=411469 GN=EUBHAL_00070 PE=3 SV=1;>tr|A0A37	Anaerobutyricum hallii	39488	Terrabacteria group	Firmicutes	Clostridia	Clostridiales	Lachnospiraceae	Anaerobutyricum	Anaerobutyricum hallii	10	18;17;17;3;3;2;2;2;1;1	18;17;17;3;3;2;2;2;1;1	2;1;1;0;0;0;0;0;0;0	40.687	393	0	173310000000	17932000	350630000	0	190530000	4043200000	3620800000	1260700000	353440000	3645400000	1798200000	1742300000	1853500000	454400000	1068100000	491430000	211620000	632370000	208220000	168220000	49620000000	67347000000	5952300	3676600000	9176500000	177320000	2034700000
Q8X641;P0AEE5;A7ZNX2;A0A080FQ09;A0A073HDA1;A9MK66;A0A601J5P2;A0A2X4T5Q2;A0A3N2EX90;G5SE29;A0A315GSB2;D2ZEN7;A0A377Z9S5;A0A085GJA7;J7U511;C6JJH1	Q8X641;P0AEE5;A7ZNX2;A0A080FQ09;A0A073HDA1;A9MK66;A0A601J5P2;A0A2X4T5Q2;A0A3N2EX90;G5SE29;A0A315GSB2;D2ZEN7	Q8X641_ECO57	unreviewed	D-galactose-binding periplasmic protein (D-galactose/ D-glucose-binding protein)	mglB ECs_3042	>tr|Q8X641|Q8X641_ECO57 D-galactose-binding periplasmic protein OS=Escherichia coli O157:H7 OX=83334 GN=mglB PE=3 SV=1;>sp|P0AEE5|DGAL_ECOLI D-galactose-binding periplasmic protein OS=Escherichia coli (strain K12) OX=83333 GN=mglB PE=1 SV=1;>tr|A7ZNX2|A7ZN	Escherichia coli O157:H7	83334	NA	Proteobacteria	Gammaproteobacteria	Enterobacterales	Enterobacteriaceae	Escherichia	Escherichia coli	16	23;23;23;23;23;14;14;14;13;13;13;12;11;4;3;1	23;23;23;23;23;14;14;14;13;13;13;12;11;4;3;1	9;9;9;9;9;5;5;5;4;4;4;2;1;0;0;0	35.742	332	0	172960000000	1101500000	11800000000	1756800000	3772000000	7882500000	8052100000	7709300000	4993200000	4355200000	5516500000	7859200000	6403400000	1344600000	1998400000	1329600000	2097300000	1819700000	1226700000	10288000000	12224000000	16216000000	1611100000	3553600000	6071000000	3608900000	8938100000
Q8XBL3;P08839;A7ZPL7;A0A080FW55;A0A073HL99;A9MIF4;A0A2X4T5I9;G5SEV2;A0A0F6RFJ8;A0A601J0M9;A0A315GM93;D2ZF70;A0A3N2EY17;A0A377Z8L0;A0A085G8L4;A0A377Z9L4;A0A377Z9H1;A0A377Z939;C6JP84;A0A396LAN0;A0A0Q3WPZ9;C9MV23;A0A510JI03;H3K9I6;A0A1P8Q349;A0A0R1XRN3;A0A417ZFZ1;A0A3R6V715;A0A347SS55;A0A378BLR4;A0A143B8Y2;Q8XBQ8;P77439;D2ZGN3;A9MIH8;A7ZPJ3;A0A2X4T806;A0A080FWN4;A0A073HMT2;P32670;A7ZUG6;A0A752SBI3;A…	Q8XBL3;P08839;A7ZPL7;A0A080FW55;A0A073HL99;A9MIF4;A0A2X4T5I9;G5SEV2;A0A0F6RFJ8;A0A601J0M9;A0A315GM93;D2ZF70;A0A3N2EY17	Q8XBL3_ECO57	unreviewed	Phosphoenolpyruvate-protein phosphotransferase (EC 2.7.3.9) (Phosphotransferase system, enzyme I)	ptsI ECs_3288	>tr|Q8XBL3|Q8XBL3_ECO57 Phosphoenolpyruvate-protein phosphotransferase OS=Escherichia coli O157:H7 OX=83334 GN=ptsI PE=3 SV=1;>sp|P08839|PT1_ECOLI Phosphoenolpyruvate-protein phosphotransferase OS=Escherichia coli (strain K12) OX=83333 GN=ptsI PE=1 SV=1;>t	Escherichia coli O157:H7	83334	NA	Proteobacteria	Gammaproteobacteria	Enterobacterales	Enterobacteriaceae	Escherichia	Escherichia coli	49	32;32;32;32;32;24;24;23;22;22;22;21;20;9;9;4;2;2;2;1;1;1;1;1;1;1;1;1;1;1;1;1;1;1;1;1;1;1;1;1;1;1;1;1;1;1;1;1;1	32;32;32;32;32;24;24;23;22;22;22;21;20;9;9;4;2;2;2;1;1;1;1;1;1;1;1;1;1;1;1;1;1;1;1;1;1;1;1;1;1;1;1;1;1;1;1;1;1	26;26;26;26;26;18;18;17;16;16;16;15;14;7;4;2;2;2;0;0;0;0;0;0;0;0;0;0;0;0;0;0;0;0;0;0;0;0;0;0;0;0;0;0;0;0;0;0;0	63.533	575	0	172490000000	554510000	2231300000	490420000	7329100000	11690000000	10993000000	10953000000	9478200000	14246000000	4728900000	5102400000	3996600000	1432300000	2800700000	906130000	1390800000	1833100000	1837100000	11818000000	11442000000	13584000000	6871400000	9606700000	9009700000	2899700000	2349200000
B2UPY9	B2UPY9	B2UPY9_AKKM8	unreviewed	Outer membrane autotransporter barrel domain protein	Amuc_0687	>tr|B2UPY9|B2UPY9_AKKM8 Outer membrane autotransporter barrel domain protein OS=Akkermansia muciniphila (strain ATCC BAA-835 / Muc) OX=349741 GN=Amuc_0687 PE=4 SV=1	Akkermansia muciniphila (strain ATCC BAA-835 / Muc)	349741	PVC group	Verrucomicrobia	Verrucomicrobiae	Verrucomicrobiales	Akkermansiaceae	Akkermansia	Akkermansia muciniphila	1	33	33	33	107.54	1044	0	172220000000	48459000000	62809000000	60717000000	0	0	0	0	0	0	0	0	0	0	24546000	27933000	187280000	0	0	0	0	0	0	0	0	0	0
A0A417H984;A0A417CV47;A0A416PZR4;A0A417DX44	A0A417H984;A0A417CV47;A0A416PZR4;A0A417DX44	A0A417H984_9FIRM	unreviewed	Pyruvate, phosphate dikinase (EC 2.7.9.1)	DW759_12230	>tr|A0A417H984|A0A417H984_9FIRM Pyruvate, phosphate dikinase OS=Ruminococcus sp. AM29-12LB OX=2293198 GN=DW759_12230 PE=3 SV=1;>tr|A0A417CV47|A0A417CV47_9FIRM Pyruvate, phosphate dikinase OS=Ruminococcus sp. AM42-10AC OX=2293215 GN=DW903_14950 PE=3 SV=1;>t	Ruminococcus sp. AM29-12LB	2293198	Terrabacteria group	Firmicutes	Clostridia	Clostridiales	Ruminococcaceae	Ruminococcus	Ruminococcus sp. AM29-12LB	4	48;48;48;44	47;47;47;43	17;17;17;15	96.424	876	0	171800000000	1057800000	2996800000	1003500000	1022100000	1619900000	2538600000	1948700000	1219100000	3536900000	4513200000	5948600000	4735600000	8227300000	1356500000	386850000	2649500000	3537400000	2379600000	11421000000	23780000000	5300200000	4699100000	8826600000	3394400000	3662600000	1459500000
R9H0Q3;A6L0A5;B6VYK2	R9H0Q3;A6L0A5;B6VYK2	R9H0Q3_PHOVU	unreviewed	Polyribonucleotide nucleotidyltransferase (EC 2.7.7.8) (Polynucleotide phosphorylase) (PNPase)	pnp C800_04232	>tr|R9H0Q3|R9H0Q3_PHOVU Polyribonucleotide nucleotidyltransferase OS=Bacteroides vulgatus dnLKV7 OX=1235786 GN=pnp PE=3 SV=1;>sp|A6L0A5|PNP_BACV8 Polyribonucleotide nucleotidyltransferase OS=Bacteroides vulgatus (strain ATCC 8482 / DSM 1447 / JCM 5826 / NB	Bacteroides vulgatus dnLKV7	1235786	FCB group	Bacteroidetes	Bacteroidia	Bacteroidales	NA	Phocaeicola	Phocaeicola vulgatus	3	33;33;30	33;33;30	1;1;1	78.626	711	0	171670000000	137570000	791050000	127860000	7484100000	9698300000	8768600000	8464900000	4158800000	5793200000	5808800000	7892800000	10916000000	3104900000	4418800000	1699800000	0	0	0	3235100000	3066700000	5071800000	237120000	2384000000	2542900000	3064200000	21063000000
D4VI90;A0A372YVM4;A0A1M4UA08	D4VI90;A0A372YVM4	D4VI90_9BACE	unreviewed	Acetate kinase (EC 2.7.2.1) (Acetokinase)	ackA BN890_30490	>tr|D4VI90|D4VI90_9BACE Acetate kinase OS=Bacteroides xylanisolvens SD CC 1b OX=702447 GN=ackA PE=3 SV=1;>tr|A0A372YVM4|A0A372YVM4_9BACE Acetate kinase OS=Bacteroides sp. AM16-13 OX=2292938 GN=ackA PE=3 SV=1	Bacteroides xylanisolvens SD CC 1b	702447	FCB group	Bacteroidetes	Bacteroidia	Bacteroidales	Bacteroidaceae	Bacteroides	Bacteroides xylanisolvens	3	21;21;8	21;21;8	0;0;0	43.34	399	0	169670000000	0	31146000	0	7297300000	7851000000	6380000000	10690000000	5829600000	6570300000	11554000000	12779000000	18051000000	818180000	926120000	778900000	0	0	0	3413500000	6483200000	4265500000	220230000	4440900000	2404500000	2220400000	24241000000
E5V5K1;A0A139JXC0	E5V5K1;A0A139JXC0	E5V5K1_9BACE	unreviewed	DNA-directed RNA polymerase subunit alpha (RNAP subunit alpha) (EC 2.7.7.6) (RNA polymerase subunit alpha) (Transcriptase subunit alpha)	rpoA DXB40_07890 DXD65_17295 HMPREF1007_00034	>tr|E5V5K1|E5V5K1_9BACE DNA-directed RNA polymerase subunit alpha OS=Bacteroides sp. 4_1_36 OX=457393 GN=rpoA PE=3 SV=1;>tr|A0A139JXC0|A0A139JXC0_BACUN DNA-directed RNA polymerase subunit alpha OS=Bacteroides uniformis OX=820 GN=rpoA PE=3 SV=1	Bacteroides sp. 4_1_36	457393	FCB group	Bacteroidetes	Bacteroidia	Bacteroidales	Bacteroidaceae	Bacteroides	Bacteroides sp. 4_1_36	2	20;20	20;20	2;2	37.491	330	0	169320000000	426260000	606160000	350040000	7298500000	9821300000	9183200000	8576200000	3853200000	4129600000	6728100000	6031200000	9784600000	2732700000	4789400000	2566700000	0	0	28124000	5898900000	6036100000	8129100000	1026000000	3329700000	2043400000	3995400000	18453000000
A0A080FJ62;A7ZTB2;Q7A9X4;A9MLF1;D2ZI10;A0A3N2EEG6;A0A377YYJ9;A0A2X4SZA0	A0A080FJ62;A7ZTB2;Q7A9X4	A0A080FJ62_ECOLX	unreviewed	Xylose isomerase (EC 5.3.1.5)	xylA AD40_4295	>tr|A0A080FJ62|A0A080FJ62_ECOLX Xylose isomerase OS=Escherichia coli 1-392-07_S4_C3 OX=1444275 GN=xylA PE=3 SV=1;>sp|A7ZTB2|XYLA_ECO24 Xylose isomerase OS=Escherichia coli O139:H28 (strain E24377A / ETEC) OX=331111 GN=xylA PE=3 SV=1;>sp|Q7A9X4|XYLA_ECO57 X	Escherichia coli 1-392-07_S4_C3	1444275	NA	Proteobacteria	Gammaproteobacteria	Enterobacterales	Enterobacteriaceae	Escherichia	Escherichia coli	8	26;24;24;11;11;10;9;4	26;24;24;11;11;10;9;4	0;0;0;0;0;0;0;0	49.718	440	0	167540000000	0	9162900	0	822430000	2866600000	2789300000	37040000	38344000	59603000	842770000	1637700000	1099900000	4335900000	7866900000	5294900000	20021000	69883000	40418000	24288000000	9093400000	16583000000	11220000	0	0	3990400000	2625800000
A0A080FVU2	A0A080FVU2	A0A080FVU2_ECOLX	unreviewed	Outer membrane porin protein ompD	ompD AD40_1931	>tr|A0A080FVU2|A0A080FVU2_ECOLX Outer membrane porin protein ompD OS=Escherichia coli 1-392-07_S4_C3 OX=1444275 GN=ompD PE=3 SV=1	Escherichia coli 1-392-07_S4_C3	1444275	NA	Proteobacteria	Gammaproteobacteria	Enterobacterales	Enterobacteriaceae	Escherichia	Escherichia coli	1	12	2	0	33.248	303	0	167100000000	2783800000	6159100000	2143400000	5888200000	4682900000	2148700000	9175600000	7274100000	6962700000	6883400000	10501000000	5189000000	784450000	855860000	994260000	4277200000	7430000000	7888400000	9695300000	7841600000	8233800000	8006100000	7407600000	2487800000	6829300000	4364400000
R7N8L6;A0A174YZK7	R7N8L6;A0A174YZK7	R7N8L6_9FIRM	unreviewed	60 kDa chaperonin (GroEL protein) (Protein Cpn60)	groL groEL BN774_00469	>tr|R7N8L6|R7N8L6_9FIRM 60 kDa chaperonin OS=Eubacterium sp. CAG:76 OX=1262892 GN=groL PE=3 SV=1;>tr|A0A174YZK7|A0A174YZK7_9FIRM 60 kDa chaperonin OS=Lachnospira pectinoschiza OX=28052 GN=groL PE=3 SV=1	Eubacterium sp. CAG:76	1262892	Terrabacteria group	Firmicutes	Clostridia	Clostridiales	Eubacteriaceae	Eubacterium	Eubacterium sp. CAG:76	2	37;37	37;37	7;7	57.397	541	0	166910000000	1783600000	3885600000	1650500000	989420000	1306900000	1104300000	1632300000	881330000	620080000	5007300000	4259700000	3766700000	4911100000	2391000000	1635400000	542110000	1275400000	589850000	6794200000	8679900000	3484900000	726190000	1759400000	928370000	83268000000	1769300000
R9HI83;A6L1H0;B6W0Y2;A0A0M0N390	R9HI83;A6L1H0;B6W0Y2	R9HI83_PHOVU	unreviewed	Fumarate hydratase class I (EC 4.2.1.2)	C800_02196	>tr|R9HI83|R9HI83_PHOVU Fumarate hydratase class I OS=Bacteroides vulgatus dnLKV7 OX=1235786 GN=C800_02196 PE=3 SV=1;>tr|A6L1H0|A6L1H0_BACV8 Fumarate hydratase class I OS=Bacteroides vulgatus (strain ATCC 8482 / DSM 1447 / JCM 5826 / NBRC 14291 / NCTC 1115	Bacteroides vulgatus dnLKV7	1235786	FCB group	Bacteroidetes	Bacteroidia	Bacteroidales	NA	Phocaeicola	Phocaeicola vulgatus	4	32;32;31;7	32;32;31;7	1;1;0;0	60.484	547	0	166590000000	1254400000	2790700000	311440000	4543400000	10600000000	8608300000	6773300000	3360400000	3042600000	4159700000	4762800000	7047600000	2857600000	4186100000	2309500000	660720000	1305700000	1018200000	4904600000	5165500000	7366300000	2397600000	2979200000	2793900000	3719900000	16397000000
P09373;A7ZJZ2;A0A080G1Z7	P09373;A7ZJZ2;A0A080G1Z7	PFLB_ECOLI	reviewed	Formate acetyltransferase 1 (EC 2.3.1.54) (Pyruvate formate-lyase 1)	pflB pfl b0903 JW0886	>sp|P09373|PFLB_ECOLI Formate acetyltransferase 1 OS=Escherichia coli (strain K12) OX=83333 GN=pflB PE=1 SV=2;>tr|A7ZJZ2|A7ZJZ2_ECO24 Formate C-acetyltransferase OS=Escherichia coli O139:H28 (strain E24377A / ETEC) OX=331111 GN=pflB2 PE=3 SV=1;>tr|A0A080G1	Escherichia coli (strain K12)	83333	NA	Proteobacteria	Gammaproteobacteria	Enterobacterales	Enterobacteriaceae	Escherichia	Escherichia coli	3	55;55;55	4;4;4	0;0;0	85.356	760	0	166530000000	1186200000	5712800000	920230000	3244800000	5827000000	5060200000	9239800000	6193500000	17926000000	9418400000	10535000000	10065000000	1104100000	2745300000	1679100000	1585900000	3355600000	938890000	7101600000	6794900000	5937000000	5443300000	6500600000	6889700000	8546300000	6370800000
A0A417HDV8;A0A417DZL3;A0A417D4A5;A0A416Q268	A0A417HDV8;A0A417DZL3;A0A417D4A5;A0A416Q268	A0A417HDV8_9FIRM	unreviewed	Glyceraldehyde-3-phosphate dehydrogenase (EC 1.2.1.-)	gap DW759_07250	>tr|A0A417HDV8|A0A417HDV8_9FIRM Glyceraldehyde-3-phosphate dehydrogenase OS=Ruminococcus sp. AM29-12LB OX=2293198 GN=gap PE=3 SV=1;>tr|A0A417DZL3|A0A417DZL3_9FIRM Glyceraldehyde-3-phosphate dehydrogenase OS=Ruminococcus sp. AM34-9LB OX=2293207 GN=gap PE=3	Ruminococcus sp. AM29-12LB	2293198	Terrabacteria group	Firmicutes	Clostridia	Clostridiales	Ruminococcaceae	Ruminococcus	Ruminococcus sp. AM29-12LB	4	16;16;16;16	15;15;15;15	6;6;6;6	36.158	339	0	166450000000	1331700000	3180700000	1140700000	2410500000	1895000000	2099900000	2136100000	1551800000	4758000000	3440800000	5273500000	3077100000	6928100000	1452100000	601380000	1285200000	2883300000	1328700000	15214000000	25846000000	5518400000	5369000000	10558000000	5876800000	2326800000	2690400000
A0A414ZTM9;A0A396A897;A0A174B0C1;A0A096KKY6;R7D724;G1WK44	A0A414ZTM9;A0A396A897;A0A174B0C1;A0A096KKY6;R7D724;G1WK44	A0A414ZTM9_9ACTN	unreviewed	Uncharacterized protein	DW171_06710	>tr|A0A414ZTM9|A0A414ZTM9_9ACTN Uncharacterized protein OS=Collinsella sp. AM15-2 OX=2292025 GN=DW171_06710 PE=4 SV=1;>tr|A0A396A897|A0A396A897_9ACTN Uncharacterized protein OS=Collinsella sp. AM36-4AA OX=2292317 GN=DW850_06020 PE=4 SV=1;>tr|A0A174B0C1|A0A	Collinsella sp. AM15-2	2292025	Terrabacteria group	Actinobacteria	Coriobacteriia	Coriobacteriales	Coriobacteriaceae	Collinsella	Collinsella sp. AM15-2	6	12;12;12;12;11;6	12;12;12;12;11;6	8;8;8;8;8;3	26.15	244	0	166000000000	354560000	99235000	525270000	6176700000	9431900000	7355700000	3055800000	2331000000	852760000	1904800000	3168900000	1486900000	445140000	163780000	0	255170000	654670000	115620000	33964000000	29485000000	30381000000	8948300000	4681400000	54937000	13210000000	2578900000
D6D1A4	D6D1A4	D6D1A4_9BACE	unreviewed	Outer membrane receptor proteins, mostly Fe transport	BXY_31990	>tr|D6D1A4|D6D1A4_9BACE Outer membrane receptor proteins, mostly Fe transport OS=Bacteroides xylanisolvens XB1A OX=657309 GN=BXY_31990 PE=3 SV=1	Bacteroides xylanisolvens XB1A	657309	FCB group	Bacteroidetes	Bacteroidia	Bacteroidales	Bacteroidaceae	Bacteroides	Bacteroides xylanisolvens	1	55	55	3	118.41	1073	0	165730000000	0	0	0	0	0	0	0	0	0	24529000000	27961000000	51286000000	0	0	0	0	0	0	0	0	0	0	0	0	3270300000	30908000000
P60725;P60723;G5SHJ9;D2ZLE8;A9MN48;A7ZSK8;A0A3N2F3D3;A0A315GL59;A0A2X4VZM4;A0A0F6RGK7;A0A080FKM2;A0A073H617;A0A378AKG6;M1RG89;A0A085G4Z5	P60725;P60723;G5SHJ9;D2ZLE8;A9MN48;A7ZSK8;A0A3N2F3D3;A0A315GL59;A0A2X4VZM4;A0A0F6RGK7;A0A080FKM2;A0A073H617;A0A378AKG6	RL4_ECO57	reviewed	50S ribosomal protein L4	rplD Z4690 ECs4184	>sp|P60725|RL4_ECO57 50S ribosomal protein L4 OS=Escherichia coli O157:H7 OX=83334 GN=rplD PE=3 SV=1;>sp|P60723|RL4_ECOLI 50S ribosomal protein L4 OS=Escherichia coli (strain K12) OX=83333 GN=rplD PE=1 SV=1;>tr|G5SHJ9|G5SHJ9_SALET 50S ribosomal protein L4	Escherichia coli O157:H7	83334	NA	Proteobacteria	Gammaproteobacteria	Enterobacterales	Enterobacteriaceae	Escherichia	Escherichia coli	15	11;11;11;11;11;11;11;11;11;11;11;11;8;5;5	11;11;11;11;11;11;11;11;11;11;11;11;8;5;5	11;11;11;11;11;11;11;11;11;11;11;11;8;5;5	22.086	201	0	165460000000	72389000	7529100000	844390000	2264800000	12581000000	7883500000	6956400000	2585700000	11148000000	7540900000	8630300000	3976100000	1545700000	1150500000	1260100000	2442300000	3256000000	800990000	13146000000	8828400000	15831000000	6402900000	5564000000	3748300000	3484300000	5927800000
A0A073HCP4	A0A073HCP4	A0A073HCP4_ECOLX	unreviewed	Zinc resistance-associated protein	zraP AB67_4698	>tr|A0A073HCP4|A0A073HCP4_ECOLX Zinc resistance-associated protein OS=Escherichia coli 5-366-08_S1_C3 OX=1444102 GN=zraP PE=3 SV=1	Escherichia coli 5-366-08_S1_C3	1444102	NA	Proteobacteria	Gammaproteobacteria	Enterobacterales	Enterobacteriaceae	Escherichia	Escherichia coli	1	10	10	1	15.055	139	0	163790000000	40274000	3775300000	0	387780000	3388400000	2551700000	4518400000	1824800000	5979300000	2921900000	4400500000	4170200000	43248000	772150000	984090000	2970500000	5223400000	1269200000	19893000000	12359000000	15503000000	31678000000	5239400000	1242400000	11344000000	4235000000
A0A073H4I1;A0A0F6TXC0	A0A073H4I1;A0A0F6TXC0	A0A073H4I1_ECOLX	unreviewed	Phosphoenolpyruvate carboxykinase (ATP) (PCK) (PEP carboxykinase) (PEPCK) (EC 4.1.1.49)	pckA AB67_3911	>tr|A0A073H4I1|A0A073H4I1_ECOLX Phosphoenolpyruvate carboxykinase (ATP) OS=Escherichia coli 5-366-08_S1_C3 OX=1444102 GN=pckA PE=3 SV=1;>tr|A0A0F6TXC0|A0A0F6TXC0_CITAM Phosphoenolpyruvate carboxykinase (ATP) OS=Citrobacter amalonaticus Y19 OX=1261127 GN=pc	Escherichia coli 5-366-08_S1_C3	1444102	NA	Proteobacteria	Gammaproteobacteria	Enterobacterales	Enterobacteriaceae	Escherichia	Escherichia coli	2	32;16	29;13	0;0	59.629	540	0	163040000000	161610000	3779800000	373580000	3610800000	8721900000	8486700000	8338400000	5670000000	9783000000	3973600000	6490100000	5192000000	334670000	877690000	880720000	1116300000	1939000000	371490000	15744000000	11112000000	12089000000	9225600000	12104000000	6715000000	5894100000	5224700000
R9HYI7;A6L2F3;B6W1Z3;R9I919;A0A4S2FP07;A0A4Q0U7Y4;A0A660LN12;A0A496KMU9;U2QLA0	R9HYI7;A6L2F3;B6W1Z3;R9I919;A0A4S2FP07	R9HYI7_PHOVU	unreviewed	Phosphoglycerate kinase (EC 2.7.2.3)	pgk C800_00150	>tr|R9HYI7|R9HYI7_PHOVU Phosphoglycerate kinase OS=Bacteroides vulgatus dnLKV7 OX=1235786 GN=pgk PE=3 SV=1;>tr|A6L2F3|A6L2F3_BACV8 Phosphoglycerate kinase OS=Bacteroides vulgatus (strain ATCC 8482 / DSM 1447 / JCM 5826 / NBRC 14291 / NCTC 11154) OX=435590	Bacteroides vulgatus dnLKV7	1235786	FCB group	Bacteroidetes	Bacteroidia	Bacteroidales	NA	Phocaeicola	Phocaeicola vulgatus	9	25;25;23;22;22;9;7;4;3	24;24;22;21;21;8;6;4;3	7;7;5;5;5;0;0;0;0	43.901	416	0	162980000000	366110000	1719200000	372170000	943560000	1688500000	1458500000	1282600000	672410000	692700000	3957500000	5043600000	8357600000	3850300000	2735000000	1513900000	0	0	0	2137100000	2910100000	3749600000	0	0	0	4993200000	26451000000
A0A073HCM5;P0A7J9;P0A7J7;G5SB58;A9MHF7;A7ZUJ6;A0A377Z059;A0A315GNA0;A0A2X4WV75;A0A0F6TYJ3;A0A080FQP1	A0A073HCM5;P0A7J9;P0A7J7;G5SB58;A9MHF7;A7ZUJ6;A0A377Z059;A0A315GNA0;A0A2X4WV75;A0A0F6TYJ3;A0A080FQP1	A0A073HCM5_ECOLX	unreviewed	50S ribosomal protein L11	rplK AB67_4678	>tr|A0A073HCM5|A0A073HCM5_ECOLX 50S ribosomal protein L11 OS=Escherichia coli 5-366-08_S1_C3 OX=1444102 GN=rplK PE=3 SV=1;>sp|P0A7J9|RL11_ECO57 50S ribosomal protein L11 OS=Escherichia coli O157:H7 OX=83334 GN=rplK PE=3 SV=2;>sp|P0A7J7|RL11_ECOLI 50S ribos	Escherichia coli 5-366-08_S1_C3	1444102	NA	Proteobacteria	Gammaproteobacteria	Enterobacterales	Enterobacteriaceae	Escherichia	Escherichia coli	11	4;4;4;4;4;4;4;4;4;4;4	4;4;4;4;4;4;4;4;4;4;4	1;1;1;1;1;1;1;1;1;1;1	13.188	126	3.946e-102	162400000000	1613100000	7164500000	1564600000	7137700000	6253000000	7186100000	7902400000	7868800000	9614500000	6015400000	8862400000	7510700000	2824400000	3473400000	1212600000	2121000000	1941500000	1721400000	7340000000	8659700000	9701500000	4081800000	3616400000	5213700000	5870000000	5251600000
Q8XAF2;P42632;A7ZS04;A0A080FLA7;A0A073H6F6	Q8XAF2;P42632;A7ZS04;A0A080FLA7;A0A073H6F6	Q8XAF2_ECO57	unreviewed	Formate C-acetyltransferase (EC 2.3.1.54)	tdcE_2 ECs_3994	>tr|Q8XAF2|Q8XAF2_ECO57 Formate C-acetyltransferase OS=Escherichia coli O157:H7 OX=83334 GN=tdcE_2 PE=3 SV=1;>sp|P42632|TDCE_ECOLI PFL-like enzyme TdcE OS=Escherichia coli (strain K12) OX=83333 GN=tdcE PE=1 SV=2;>tr|A7ZS04|A7ZS04_ECO24 Formate C-acetyltran	Escherichia coli O157:H7	83334	NA	Proteobacteria	Gammaproteobacteria	Enterobacterales	Enterobacteriaceae	Escherichia	Escherichia coli	5	41;41;41;41;40	35;35;35;35;34	16;16;16;16;16	85.934	764	0	160950000000	1892800000	13863000000	3145500000	3376800000	5866800000	5056900000	8944100000	4290600000	7238300000	6103500000	8407800000	5985200000	1525400000	2041100000	1543000000	7778000000	5653500000	8502900000	1786200000	3566900000	10933000000	398780000	4689600000	3869400000	6298400000	8907600000
A0A415A418;A0A174EGB3;A0A096KMQ6;G1WFC4;R7D905	A0A415A418;A0A174EGB3;A0A096KMQ6	A0A415A418_9ACTN	unreviewed	Triosephosphate isomerase (TIM) (TPI) (EC 5.3.1.1) (Triose-phosphate isomerase)	tpiA DW171_00575	>tr|A0A415A418|A0A415A418_9ACTN Triosephosphate isomerase OS=Collinsella sp. AM15-2 OX=2292025 GN=tpiA PE=3 SV=1;>tr|A0A174EGB3|A0A174EGB3_9ACTN Triosephosphate isomerase OS=Collinsella aerofaciens OX=74426 GN=tpiA PE=3 SV=1;>tr|A0A096KMQ6|A0A096KMQ6_9ACTN	Collinsella sp. AM15-2	2292025	Terrabacteria group	Actinobacteria	Coriobacteriia	Coriobacteriales	Coriobacteriaceae	Collinsella	Collinsella sp. AM15-2	5	21;21;19;6;5	21;21;19;6;5	2;2;2;0;0	26.86	255	0	160740000000	197560000	722530000	84913000	7102000000	7516300000	5683800000	2256900000	1110700000	295620000	1342700000	2778600000	1228300000	507190000	68306000	15999000	137510000	447560000	8588900	37112000000	36730000000	30288000000	6853300000	5807700000	123510000	9504400000	1094000000
A7AJY2;A6LEH7;U6RCC7;R9IBD3;R9H3J8;R7PB70;R6J7Y0;R6FFS3;Q8A490;Q5L8C3;I9UUI9;I9SHC3;E5V5L3;E2NEK2;D6CXN5;B6W5K5;B3C886;A7LT73;A6KYI1;A0A4S2DAT1;A0A415I749;A0A401M1S4;A0A3L7YZV7;A0A373GHU5;A0A372YXR2;A0A1M6L037;A0A1M5CZF6;A0A1H3DF80;A0A1E9CKH0;A0A174UAR0;A0A174I1G8;A0A139JXA4;W6P0K2;A0A1K1P8Y0;A0A3E5E5K9;A0A660LR09;A0A0S2KHT3;A0A0M0MX41;R6EY23;A0A4Y8VNI2;A0A496KRR8;R6PWQ8;E6MP64;W4P3Z4;A0A1Q3LBK7;…	A7AJY2;A6LEH7;U6RCC7;R9IBD3;R9H3J8;R7PB70;R6J7Y0;R6FFS3;Q8A490;Q5L8C3;I9UUI9;I9SHC3;E5V5L3;E2NEK2;D6CXN5;B6W5K5;B3C886;A7LT73;A6KYI1;A0A4S2DAT1;A0A415I749;A0A401M1S4;A0A3L7YZV7;A0A373GHU5;A0A372YXR2;A0A1M6L037;A0A1M5CZF6;A0A1H3DF80;A0A1E9CKH0;A0A174UAR0;A0A174I1G8;A0A139JXA4;W6P0K2;A0A1K1P8Y0;A0A3E5E5K9;A0A660LR09;A0A0S2KHT3;A0A0M0MX41;R6EY23;A0A4Y8VNI2;A0A496KRR8	A7AJY2_9BACT	unreviewed	30S ribosomal protein S8	rpsH PARMER_03749	>tr|A7AJY2|A7AJY2_9BACT 30S ribosomal protein S8 OS=Parabacteroides merdae ATCC 43184 OX=411477 GN=rpsH PE=3 SV=1;>sp|A6LEH7|RS8_PARD8 30S ribosomal protein S8 OS=Parabacteroides distasonis (strain ATCC 8503 / DSM 20701 / CIP 104284 / JCM 5825 / NCTC 11152	Parabacteroides merdae ATCC 43184	411477	FCB group	Bacteroidetes	Bacteroidia	Bacteroidales	Tannerellaceae	Parabacteroides	Parabacteroides merdae	51	7;7;6;6;6;6;6;6;6;6;6;6;6;6;6;6;6;6;6;6;6;6;6;6;6;6;6;6;6;6;6;6;5;5;5;4;4;4;4;4;4;3;3;2;2;2;1;1;1;1;1	7;7;6;6;6;6;6;6;6;6;6;6;6;6;6;6;6;6;6;6;6;6;6;6;6;6;6;6;6;6;6;6;5;5;5;4;4;4;4;4;4;3;3;2;2;2;1;1;1;1;1	4;4;3;3;3;3;3;3;3;3;3;3;3;3;3;3;3;3;3;3;3;3;3;3;3;3;3;3;3;3;3;3;3;2;2;1;1;1;2;1;2;0;0;2;1;1;0;0;0;0;0	14.717	131	4.093e-84	159770000000	484330000	1725900000	396920000	6179200000	11163000000	9911500000	8017100000	3703400000	6353900000	6702800000	9596800000	10260000000	2719900000	3040300000	2578400000	0	0	0	4415700000	5381000000	5948700000	602620000	3770000000	3314300000	1858900000	17297000000
P0A4P7;A7ZLH5;A0A080G6I1;A0A073HHW5;A9MQT8;A0A315GX46;A0A2X4TE99;A0A0F6TUJ2	P0A4P7;A7ZLH5;A0A080G6I1;A0A073HHW5	USPF_ECO57	reviewed	Universal stress protein F	uspF Z2335 ECs1997	>sp|P0A4P7|USPF_ECO57 Universal stress protein F OS=Escherichia coli O157:H7 OX=83334 GN=uspF PE=3 SV=1;>tr|A7ZLH5|A7ZLH5_ECO24 Universal stress protein F OS=Escherichia coli O139:H28 (strain E24377A / ETEC) OX=331111 GN=uspF PE=3 SV=1;>tr|A0A080G6I1|A0A08	Escherichia coli O157:H7	83334	NA	Proteobacteria	Gammaproteobacteria	Enterobacterales	Enterobacteriaceae	Escherichia	Escherichia coli	8	7;7;7;7;3;3;3;2	7;7;7;7;3;3;3;2	1;1;1;1;1;1;1;0	15.958	144	1.6694e-102	159350000000	234200000	1936800000	279130000	3479100000	11686000000	9733100000	10414000000	5451300000	7728400000	5285000000	6048000000	4298900000	386450000	1059800000	903050000	1024200000	2119200000	691210000	17791000000	14651000000	13713000000	9517900000	5452600000	3400400000	4681000000	3630600000
R9HM10;B6W025;A6L4U5;R9I8E8;A0A4V3RTC6;B6W4Q0	R9HM10;B6W025;A6L4U5;R9I8E8;A0A4V3RTC6	R9HM10_PHOVU	unreviewed	Altronate oxidoreductase (EC 1.1.1.58) (Tagaturonate dehydrogenase) (Tagaturonate reductase)	uxaB C800_01050	>tr|R9HM10|R9HM10_PHOVU Altronate oxidoreductase OS=Bacteroides vulgatus dnLKV7 OX=1235786 GN=uxaB PE=3 SV=1;>tr|B6W025|B6W025_9BACT Altronate oxidoreductase OS=Bacteroides dorei DSM 17855 OX=483217 GN=uxaB PE=3 SV=1;>sp|A6L4U5|UXAB_BACV8 Altronate oxidore	Bacteroides vulgatus dnLKV7	1235786	FCB group	Bacteroidetes	Bacteroidia	Bacteroidales	NA	Phocaeicola	Phocaeicola vulgatus	6	24;24;24;23;23;2	24;24;24;23;23;2	7;7;7;7;7;0	53.903	479	0	159060000000	0	0	0	156960000	186220000	345410000	54094000	0	0	11761000000	13313000000	18083000000	1779300000	1156800000	656170000	0	0	0	316320000	245350000	491150000	0	0	0	11223000000	39761000000
P0ABP9;P0ABP8;A7ZVS7;A0A080FGF5;A0A073GZX4;A0A315GTL5;G5SKV0;A0A601J3Z0;A9MRA4;A0A2X4TJ38;A0A378C2U9;D2Z9V9;A0A0F6RIP6;A0A3N2E7A8;A0A085GPS2;J7U5V9;A0A507ZQA6;Q9CH10;Q81FV5;A0A430B2I9;A0A254NL79;A0A1S5WBR7;A0A510JKR9;C9MVY7	P0ABP9;P0ABP8;A7ZVS7;A0A080FGF5;A0A073GZX4;A0A315GTL5;G5SKV0;A0A601J3Z0;A9MRA4;A0A2X4TJ38;A0A378C2U9;D2Z9V9;A0A0F6RIP6;A0A3N2E7A8	DEOD_ECO57	reviewed	Purine nucleoside phosphorylase DeoD-type (PNP) (EC 2.4.2.1)	deoD Z5986 ECs5343	>sp|P0ABP9|DEOD_ECO57 Purine nucleoside phosphorylase DeoD-type OS=Escherichia coli O157:H7 OX=83334 GN=deoD PE=1 SV=2;>sp|P0ABP8|DEOD_ECOLI Purine nucleoside phosphorylase DeoD-type OS=Escherichia coli (strain K12) OX=83333 GN=deoD PE=1 SV=2;>sp|A7ZVS7|DE	Escherichia coli O157:H7	83334	NA	Proteobacteria	Gammaproteobacteria	Enterobacterales	Enterobacteriaceae	Escherichia	Escherichia coli	24	15;15;15;15;15;12;11;11;11;11;10;10;10;9;3;2;1;1;1;1;1;1;1;1	15;15;15;15;15;12;11;11;11;11;10;10;10;9;3;2;1;1;1;1;1;1;1;1	15;15;15;15;15;12;11;11;11;11;10;10;10;9;3;2;1;1;1;1;1;1;1;1	25.95	239	0	158220000000	268820000	4903400000	238860000	3497100000	15484000000	13630000000	16391000000	3430000000	8388700000	6150100000	12044000000	7085900000	597940000	1809200000	1040600000	1015500000	1222300000	478680000	11853000000	8433000000	8248400000	5634600000	3755600000	2305400000	4069700000	4975400000
A0A414ZY50	A0A414ZY50	A0A414ZY50_9ACTN	unreviewed	Iron-containing alcohol dehydrogenase	DW171_04385	>tr|A0A414ZY50|A0A414ZY50_9ACTN Iron-containing alcohol dehydrogenase OS=Collinsella sp. AM15-2 OX=2292025 GN=DW171_04385 PE=4 SV=1	Collinsella sp. AM15-2	2292025	Terrabacteria group	Actinobacteria	Coriobacteriia	Coriobacteriales	Coriobacteriaceae	Collinsella	Collinsella sp. AM15-2	1	22	22	2	44.817	407	0	158110000000	45687000	458920000	0	7459100000	9498000000	7713500000	2438000000	1632800000	893220000	1000700000	2201500000	1406700000	416820000	68855000	17381000	223210000	483550000	172830000	35613000000	31773000000	34991000000	6323300000	5269700000	94029000	4461200000	1019700000
C0EX16;A0A173SMQ3;A0A414B6G5;A0A285PQ42;R9KKM1;R9J5A1;S0JJI3	C0EX16;A0A173SMQ3;A0A414B6G5;A0A285PQ42	C0EX16_9FIRM	unreviewed	Acyl-CoA dehydrogenase, C-terminal domain protein	EUBHAL_01957	>tr|C0EX16|C0EX16_9FIRM Acyl-CoA dehydrogenase, C-terminal domain protein OS=Anaerobutyricum hallii DSM 3353 OX=411469 GN=EUBHAL_01957 PE=3 SV=1;>tr|A0A173SMQ3|A0A173SMQ3_9FIRM Acyl-CoA dehydrogenase OS=Anaerobutyricum hallii OX=39488 GN=DW068_08490 PE=3 S	Anaerobutyricum hallii DSM 3353	411469	Terrabacteria group	Firmicutes	Clostridia	Clostridiales	Lachnospiraceae	Anaerobutyricum	Anaerobutyricum hallii	7	18;18;17;17;8;8;8	18;18;17;17;8;8;8	16;16;15;15;6;6;6	41.887	380	0	157500000000	0	0	0	22064000	4611300000	5034100000	1295200000	275440000	3825600000	902060000	1006800000	1202700000	464540000	575830000	0	52479000	243260000	29727000	80471000	39668000000	65959000000	11932000	5219500000	12052000000	9204900	931470000
R9HJ31;A6KWG2	R9HJ31;A6KWG2	R9HJ31_PHOVU	unreviewed	SusC/RagA family TonB-linked outer membrane protein	C800_01698	>tr|R9HJ31|R9HJ31_PHOVU SusC/RagA family TonB-linked outer membrane protein OS=Bacteroides vulgatus dnLKV7 OX=1235786 GN=C800_01698 PE=3 SV=1;>tr|A6KWG2|A6KWG2_BACV8 Putative outer membrane protein, probably involved in nutrient binding OS=Bacteroides vulg	Bacteroides vulgatus dnLKV7	1235786	FCB group	Bacteroidetes	Bacteroidia	Bacteroidales	NA	Phocaeicola	Phocaeicola vulgatus	2	58;57	58;57	4;4	113.12	1023	0	156660000000	44051000	84830000	80451000	898470000	911140000	561010000	49789000	71239000	37828000	761950000	762270000	832960000	9364500000	5273900000	2010800000	0	18809000	0	3544100000	8215800000	8479600000	0	17505000	0	157210000	624390000
P00509;A7ZK18;A0A080G257;A0A073I0S7;Q8XDF3;A9MHV3;A0A315GN81;A0A2X4WPL7;D2ZAM3;G5S9Q0;A0A378BMQ0;A0A085GJH4;J7U9S0;A0A378BMQ1;A0A4P6PK79;P17174;P00503	P00509;A7ZK18;A0A080G257;A0A073I0S7;Q8XDF3;A9MHV3;A0A315GN81;A0A2X4WPL7;D2ZAM3	AAT_ECOLI	reviewed	Aspartate aminotransferase (AspAT) (EC 2.6.1.1) (Transaminase A)	aspC b0928 JW0911	>sp|P00509|AAT_ECOLI Aspartate aminotransferase OS=Escherichia coli (strain K12) OX=83333 GN=aspC PE=1 SV=1;>tr|A7ZK18|A7ZK18_ECO24 Aminotransferase OS=Escherichia coli O139:H28 (strain E24377A / ETEC) OX=331111 GN=aspC PE=3 SV=1;>tr|A0A080G257|A0A080G257_	Escherichia coli (strain K12)	83333	NA	Proteobacteria	Gammaproteobacteria	Enterobacterales	Enterobacteriaceae	Escherichia	Escherichia coli	17	25;25;25;25;24;20;19;19;16;11;6;6;5;1;1;1;1	25;25;25;25;24;20;19;19;16;11;6;6;5;1;1;1;1	6;6;6;6;6;3;3;3;0;3;0;0;2;0;0;0;0	43.573	396	0	156440000000	594560000	2063600000	829190000	3602200000	7119800000	5452600000	6841100000	7363000000	11179000000	6138700000	7749700000	5451700000	384260000	1434700000	1083000000	1853300000	3285000000	2144600000	8799700000	8530100000	11763000000	7685800000	9342500000	7231500000	5990700000	5353400000
P0A860;P0A858;A7ZUD3;A0A080FI23;A0A073H0C2;A9MI45;A0A601J4B4;A0A315I039;A0A2X4WVD6;A0A0F6RHA1;A0A378AU91;M1SBJ9;G5SJI1;A0A085G3X9	P0A860;P0A858;A7ZUD3;A0A080FI23;A0A073H0C2;A9MI45;A0A601J4B4;A0A315I039;A0A2X4WVD6;A0A0F6RHA1	TPIS_ECO57	reviewed	Triosephosphate isomerase (TIM) (TPI) (EC 5.3.1.1) (Triose-phosphate isomerase)	tpiA tpi Z5464 ECs4844	>sp|P0A860|TPIS_ECO57 Triosephosphate isomerase OS=Escherichia coli O157:H7 OX=83334 GN=tpiA PE=3 SV=1;>sp|P0A858|TPIS_ECOLI Triosephosphate isomerase OS=Escherichia coli (strain K12) OX=83333 GN=tpiA PE=1 SV=1;>sp|A7ZUD3|TPIS_ECO24 Triosephosphate isomera	Escherichia coli O157:H7	83334	NA	Proteobacteria	Gammaproteobacteria	Enterobacterales	Enterobacteriaceae	Escherichia	Escherichia coli	14	16;16;16;16;16;10;10;10;10;9;4;4;2;2	16;16;16;16;16;10;10;10;10;9;4;4;2;2	13;13;13;13;13;7;7;7;7;6;4;2;0;0	26.972	255	0	155440000000	823000000	3565200000	1009400000	3260200000	5705300000	6172800000	7793300000	6354600000	7287300000	5977600000	6289400000	4419900000	880270000	1652800000	818990000	2503300000	3761500000	3062100000	10080000000	8126500000	13049000000	8497400000	7715900000	9522300000	5589400000	3883200000
R6JQM7;I9UQX5;I9SVK0;D6D8C4;D4VP94;A7LZA5;A0A4S2D725;A0A373GEK8;A0A372Z4C6;W4P8G5;A0A3L7Z1C3	R6JQM7;I9UQX5;I9SVK0;D6D8C4;D4VP94;A7LZA5;A0A4S2D725;A0A373GEK8;A0A372Z4C6;W4P8G5;A0A3L7Z1C3	R6JQM7_9BACE	unreviewed	Transcriptional regulatory protein rprY	BN541_01016	>tr|R6JQM7|R6JQM7_9BACE Transcriptional regulatory protein rprY OS=Bacteroides ovatus CAG:22 OX=1263050 GN=BN541_01016 PE=4 SV=1;>tr|I9UQX5|I9UQX5_9BACE Transcriptional regulatory protein rprY OS=Bacteroides xylanisolvens CL03T12C04 OX=997892 GN=HMPREF1074	Bacteroides ovatus CAG:22	1263050	FCB group	Bacteroidetes	Bacteroidia	Bacteroidales	Bacteroidaceae	Bacteroides	Bacteroides ovatus CAG:22	11	16;16;16;16;16;16;16;16;16;14;14	16;16;16;16;16;16;16;16;16;14;14	1;1;1;1;1;1;1;1;1;0;0	26.854	233	0	154670000000	136970000	1236800000	121910000	7059200000	16862000000	12444000000	8902500000	979700000	3038200000	6338100000	6434600000	9502100000	1785700000	3520100000	4341000000	34008000	0	0	7977800000	4635200000	11482000000	624870000	1462200000	1515200000	3162500000	10275000000
Q8XE27;P0A8M3;A0A073HGP5;A0A601IUX8;A0A5Z7MKE1;A0A315GYF2;A9MFC4;G5SCN5;A0A2X4TCR8;A0A0F6TUB8;D2ZBD9;A0A085GAM4;J7SL46;A0A378BBV8;A0A2X4TCS3;A0A378BBY0;A0A378BAD0;A0A2H0QG07	Q8XE27;P0A8M3;A0A073HGP5;A0A601IUX8;A0A5Z7MKE1;A0A315GYF2;A9MFC4;G5SCN5;A0A2X4TCR8;A0A0F6TUB8	SYT_ECO57	reviewed	Threonine--tRNA ligase (EC 6.1.1.3) (Threonyl-tRNA synthetase) (ThrRS)	thrS Z2748 ECs2426	>sp|Q8XE27|SYT_ECO57 Threonine--tRNA ligase OS=Escherichia coli O157:H7 OX=83334 GN=thrS PE=3 SV=1;>sp|P0A8M3|SYT_ECOLI Threonine--tRNA ligase OS=Escherichia coli (strain K12) OX=83333 GN=thrS PE=1 SV=1;>tr|A0A073HGP5|A0A073HGP5_ECOLX Threonine--tRNA ligas	Escherichia coli O157:H7	83334	NA	Proteobacteria	Gammaproteobacteria	Enterobacterales	Enterobacteriaceae	Escherichia	Escherichia coli	18	36;36;36;25;25;25;24;22;20;20;17;13;8;7;5;4;4;1	36;36;36;25;25;25;24;22;20;20;17;13;8;7;5;4;4;1	1;1;1;1;1;1;1;0;0;1;1;0;1;0;1;0;0;0	74.028	642	0	154120000000	578080000	3747800000	669940000	6031500000	8979100000	8480700000	7080700000	6565200000	8246800000	6976100000	9330500000	6136300000	1350400000	2192700000	915680000	1740600000	2325900000	1200500000	8601800000	10465000000	12309000000	4239200000	7437000000	6372000000	4512300000	3835900000
C8WN11	C8WN11	C8WN11_EGGLE	unreviewed	Anaerobic dimethyl sulfoxide reductase, A subunit, DmsA/YnfE family	Elen_2787	>tr|C8WN11|C8WN11_EGGLE Anaerobic dimethyl sulfoxide reductase, A subunit, DmsA/YnfE family OS=Eggerthella lenta (strain ATCC 25559 / DSM 2243 / JCM 9979 / NCTC 11813 / VPI 0255) OX=479437 GN=Elen_2787 PE=4 SV=1	Eggerthella lenta (strain ATCC 25559 / DSM 2243 / JCM 9979 / NCTC 11813 / VPI 0255) (Eubacterium lentum)	479437	Terrabacteria group	Actinobacteria	Coriobacteriia	Eggerthellales	Eggerthellaceae	Eggerthella	Eggerthella lenta	1	30	29	27	88.282	811	0	153490000000	3685000000	8248400000	3847500000	2950800000	3641500000	1986700000	11692000000	5663400000	3846500000	6444000000	7809600000	1678000000	2189700000	609860000	671720000	8133200000	9959700000	2485200000	5547400000	6545200000	13457000000	6721900000	7888900000	1367600000	3215000000	1622000000
I9JH03;I8Y656;D6CYK7;A7LY26;R6J2B3;A0A372Z311;W6PD33;W4PBK3;W6PCQ3	I9JH03;I8Y656;D6CYK7;A7LY26;R6J2B3;A0A372Z311;W6PD33;W4PBK3	I9JH03_9BACE	unreviewed	SusC/RagA family TonB-linked outer membrane protein	HMPREF1074_02458	>tr|I9JH03|I9JH03_9BACE SusC/RagA family TonB-linked outer membrane protein OS=Bacteroides xylanisolvens CL03T12C04 OX=997892 GN=HMPREF1074_02458 PE=3 SV=1;>tr|I8Y656|I8Y656_BACOV SusC/RagA family TonB-linked outer membrane protein OS=Bacteroides ovatus CL	Bacteroides xylanisolvens CL03T12C04	997892	FCB group	Bacteroidetes	Bacteroidia	Bacteroidales	Bacteroidaceae	Bacteroides	Bacteroides xylanisolvens	9	49;49;49;49;48;48;41;28;6	49;49;49;49;48;48;41;28;6	7;7;7;7;7;7;7;0;0	117.16	1062	0	153070000000	0	0	0	28517000000	40509000000	36815000000	0	0	0	0	0	0	0	0	0	0	0	0	16764000000	10455000000	19676000000	17915000	0	0	0	0
A0A073H797;P0A9S2;P0A9S1;A7ZQP3;A0A080FSS8;A0A2X4T2Q5;A0A3N2EFY6;A9MSA9;A0A601IZ40;A0A315GWR7;E1MFW9	A0A073H797;P0A9S2;P0A9S1;A7ZQP3;A0A080FSS8	A0A073H797_ECOLX	unreviewed	Lactaldehyde reductase (EC 1.1.1.77)	fucO AB67_3217	>tr|A0A073H797|A0A073H797_ECOLX Lactaldehyde reductase OS=Escherichia coli 5-366-08_S1_C3 OX=1444102 GN=fucO PE=4 SV=1;>sp|P0A9S2|FUCO_ECO57 Lactaldehyde reductase OS=Escherichia coli O157:H7 OX=83334 GN=fucO PE=3 SV=2;>sp|P0A9S1|FUCO_ECOLI Lactaldehyde re	Escherichia coli 5-366-08_S1_C3	1444102	NA	Proteobacteria	Gammaproteobacteria	Enterobacterales	Enterobacteriaceae	Escherichia	Escherichia coli	11	16;16;16;16;16;3;3;3;3;3;1	16;16;16;16;16;3;3;3;3;3;1	14;14;14;14;14;1;2;1;1;1;1	40.04	378	0	151840000000	1246800000	5148600000	1545400000	7921900000	10831000000	10765000000	15119000000	11354000000	16561000000	8787200000	10213000000	10009000000	3000900000	5259100000	2617800000	101310000	527700000	83532000	3150700000	2943700000	4938800000	1590700000	3383800000	4194700000	944840000	1626000000
W6NZ82;A0A372YXD8;I9JEB5;A0A372YVE4;I9JAV4;A0A1Q3KMN1	W6NZ82;A0A372YXD8;I9JEB5	W6NZ82_9BACE	unreviewed	TonB-dependent receptor	BN890_6270	>tr|W6NZ82|W6NZ82_9BACE TonB-dependent receptor OS=Bacteroides xylanisolvens SD CC 1b OX=702447 GN=BN890_6270 PE=3 SV=1;>tr|A0A372YXD8|A0A372YXD8_9BACE SusC/RagA family TonB-linked outer membrane protein OS=Bacteroides sp. AM16-13 OX=2292938 GN=DW173_19240	Bacteroides xylanisolvens SD CC 1b	702447	FCB group	Bacteroidetes	Bacteroidia	Bacteroidales	Bacteroidaceae	Bacteroides	Bacteroides xylanisolvens	6	55;53;52;2;2;1	45;43;42;2;2;1	42;42;41;0;0;0	113.57	1032	0	151300000000	0	0	0	9484600000	17515000000	12160000000	3553800000	599400000	2242000000	10241000000	8218900000	17278000000	2352400000	3848600000	2313200000	0	0	0	6734000000	10938000000	5809800000	35934000	3108800000	2500600000	2004100000	14284000000
I9UUL2;I9SH97;D6CXR0;A7LTA0;A0A4S2DC29;A0A373GJW7;A0A372YZF1;W6P0I0;A0A174GUW8;E2NEH4;A0A1M6L1V7	I9UUL2;I9SH97;D6CXR0;A7LTA0;A0A4S2DC29;A0A373GJW7;A0A372YZF1;W6P0I0;A0A174GUW8;E2NEH4;A0A1M6L1V7	I9UUL2_9BACE	unreviewed	50S ribosomal protein L11	rplK HMPREF1074_02173	>tr|I9UUL2|I9UUL2_9BACE 50S ribosomal protein L11 OS=Bacteroides xylanisolvens CL03T12C04 OX=997892 GN=rplK PE=3 SV=1;>tr|I9SH97|I9SH97_BACOV 50S ribosomal protein L11 OS=Bacteroides ovatus CL02T12C04 OX=997885 GN=rplK PE=3 SV=1;>tr|D6CXR0|D6CXR0_9BACE 50S	Bacteroides xylanisolvens CL03T12C04	997892	FCB group	Bacteroidetes	Bacteroidia	Bacteroidales	Bacteroidaceae	Bacteroides	Bacteroides xylanisolvens	11	8;8;8;8;8;8;8;7;7;7;7	8;8;8;8;8;8;8;7;7;7;7	2;2;2;2;2;2;2;2;2;2;2	15.835	147	4.6237e-141	151150000000	192650000	735050000	259340000	4766700000	14796000000	14204000000	7742000000	1685100000	3223300000	4598900000	6406700000	7260400000	2034100000	3311800000	2623600000	10437000	0	0	4837800000	4353100000	7484900000	811300000	2946400000	1763900000	3262200000	16815000000
Q5L8C4;F3ZQ05	Q5L8C4	RL6_BACFN	reviewed	50S ribosomal protein L6	rplF BF3988	>sp|Q5L8C4|RL6_BACFN 50S ribosomal protein L6 OS=Bacteroides fragilis (strain ATCC 25285 / DSM 2151 / JCM 11019 / NCTC 9343) OX=272559 GN=rplF PE=3 SV=1	Bacteroides fragilis (strain ATCC 25285 / DSM 2151 / JCM 11019 / NCTC 9343)	272559	FCB group	Bacteroidetes	Bacteroidia	Bacteroidales	Bacteroidaceae	Bacteroides	Bacteroides fragilis	2	8;2	8;2	2;2	20.804	189	1.7724e-145	150880000000	114520000	908520000	121280000	6702500000	11259000000	10534000000	8052800000	4570100000	5921500000	7110700000	8061200000	10193000000	1758700000	2884700000	3713300000	4147900	0	0	5477400000	2963400000	6442500000	394340000	2885800000	2230100000	2533000000	14315000000
I9ABH4;A0A4S2CZ57	I9ABH4;A0A4S2CZ57	I9ABH4_9BACE	unreviewed	PINc domain-containing protein	HMPREF1074_03867	>tr|I9ABH4|I9ABH4_9BACE PINc domain-containing protein OS=Bacteroides xylanisolvens CL03T12C04 OX=997892 GN=HMPREF1074_03867 PE=4 SV=1;>tr|A0A4S2CZ57|A0A4S2CZ57_9BACE PhoH family protein OS=Bacteroides caecimuri OX=2516958 GN=E5353_10040 PE=4 SV=1	Bacteroides xylanisolvens CL03T12C04	997892	FCB group	Bacteroidetes	Bacteroidia	Bacteroidales	Bacteroidaceae	Bacteroides	Bacteroides xylanisolvens	2	25;23	25;23	0;0	49.818	441	0	150570000000	548540000	2981100000	560390000	9530900000	14981000000	14140000000	9901200000	3012700000	4123700000	6517700000	8729100000	9115200000	1809900000	3755500000	2872200000	0	0	0	4203000000	6811100000	8150300000	734850000	2276600000	1902300000	1517300000	8810900000
R9HPY9;B6W230;A6L2W2;R9IAC0	R9HPY9;B6W230;A6L2W2;R9IAC0	R9HPY9_PHOVU	unreviewed	Uncharacterized protein	C800_00335	>tr|R9HPY9|R9HPY9_PHOVU Uncharacterized protein OS=Bacteroides vulgatus dnLKV7 OX=1235786 GN=C800_00335 PE=4 SV=1;>tr|B6W230|B6W230_9BACT Uncharacterized protein OS=Bacteroides dorei DSM 17855 OX=483217 GN=BACDOR_03684 PE=4 SV=1;>tr|A6L2W2|A6L2W2_BACV8 Put	Bacteroides vulgatus dnLKV7	1235786	FCB group	Bacteroidetes	Bacteroidia	Bacteroidales	NA	Phocaeicola	Phocaeicola vulgatus	4	14;14;14;13	14;14;14;13	0;0;0;0	20.565	183	0	150510000000	277600000	678460000	368590000	1850300000	7791500000	9639600000	4873600000	1031900000	1522100000	5410200000	7135200000	8039400000	1571000000	2339900000	2048100000	58003000	0	0	5478900000	3081800000	11104000000	1251000000	1000200000	452060000	4620600000	22728000000
A7ZHQ9;A0A080GH08;G5S6K7;A9MPJ3;A0A3N2E6S0;A0A315GQN3;A0A0F6RDM2;A0A2X4TI94	A7ZHQ9;A0A080GH08;G5S6K7;A9MPJ3;A0A3N2E6S0;A0A315GQN3;A0A0F6RDM2;A0A2X4TI94	RS2_ECO24	reviewed	30S ribosomal protein S2	rpsB EcE24377A_0173	>sp|A7ZHQ9|RS2_ECO24 30S ribosomal protein S2 OS=Escherichia coli O139:H28 (strain E24377A / ETEC) OX=331111 GN=rpsB PE=3 SV=1;>tr|A0A080GH08|A0A080GH08_ECOLX 30S ribosomal protein S2 OS=Escherichia coli 1-392-07_S4_C3 OX=1444275 GN=rpsB PE=3 SV=1;>tr|G5S6	Escherichia coli O139:H28 (strain E24377A / ETEC)	331111	NA	Proteobacteria	Gammaproteobacteria	Enterobacterales	Enterobacteriaceae	Escherichia	Escherichia coli	8	12;12;10;10;10;10;9;8	11;11;9;9;9;9;8;7	1;1;1;1;1;1;1;1	26.757	241	9.65e-278	149780000000	1550400000	4315400000	1478900000	3625400000	10076000000	9942000000	8607400000	4350500000	6847400000	5230700000	6618200000	4467100000	1418700000	1442900000	1466400000	3113200000	4135800000	1661000000	10622000000	10444000000	10359000000	5015800000	5641400000	4375200000	3756700000	3810200000
R9HGM7	R9HGM7	R9HGM7_PHOVU	unreviewed	SusC/RagA family TonB-linked outer membrane protein	C800_02242	>tr|R9HGM7|R9HGM7_PHOVU SusC/RagA family TonB-linked outer membrane protein OS=Bacteroides vulgatus dnLKV7 OX=1235786 GN=C800_02242 PE=3 SV=1	Bacteroides vulgatus dnLKV7	1235786	FCB group	Bacteroidetes	Bacteroidia	Bacteroidales	NA	Phocaeicola	Phocaeicola vulgatus	1	48	48	1	118.59	1076	0	149680000000	0	0	0	0	11037000	8629400	0	0	0	5767500000	6164800000	13662000000	86158000	87106000	0	0	0	0	0	0	11944000	0	0	0	6531900000	56342000000
P0A913;P0A912;A7ZJC3;A0A080G7T3;A0A073H5L9;A0A0F6TTE0;M1S7D1	P0A913;P0A912;A7ZJC3;A0A080G7T3;A0A073H5L9;A0A0F6TTE0	PAL_ECO57	reviewed	Peptidoglycan-associated lipoprotein (PAL)	pal Z0909 ECs0776	>sp|P0A913|PAL_ECO57 Peptidoglycan-associated lipoprotein OS=Escherichia coli O157:H7 OX=83334 GN=pal PE=3 SV=1;>sp|P0A912|PAL_ECOLI Peptidoglycan-associated lipoprotein OS=Escherichia coli (strain K12) OX=83333 GN=pal PE=1 SV=1;>tr|A7ZJC3|A7ZJC3_ECO24 Pep	Escherichia coli O157:H7	83334	NA	Proteobacteria	Gammaproteobacteria	Enterobacterales	Enterobacteriaceae	Escherichia	Escherichia coli	7	10;10;10;10;10;9;1	10;10;10;10;10;9;1	3;3;3;3;3;2;0	18.824	173	0	149540000000	319400000	2760000000	1356500000	3653900000	7852300000	6174500000	6004200000	5780400000	9833300000	6079600000	7771700000	6648200000	441040000	763170000	773660000	1955200000	2784300000	995190000	11580000000	8443600000	10015000000	8319800000	6892400000	6318400000	5159600000	5123400000
R6K6M7;I9USA1;D6D6C8;D4VIC1;A0A373GIC8;A0A372Z214;A0A4S2D8Z2;A0A3L8AEZ0;A0A1M4UFF9	R6K6M7;I9USA1;D6D6C8;D4VIC1;A0A373GIC8;A0A372Z214;A0A4S2D8Z2;A0A3L8AEZ0	R6K6M7_9BACE	unreviewed	Uncharacterized protein	BN541_00391	>tr|R6K6M7|R6K6M7_9BACE Uncharacterized protein OS=Bacteroides ovatus CAG:22 OX=1263050 GN=BN541_00391 PE=3 SV=1;>tr|I9USA1|I9USA1_9BACE Uncharacterized protein OS=Bacteroides xylanisolvens CL03T12C04 OX=997892 GN=HMPREF1074_03180 PE=3 SV=1;>tr|D6D6C8|D6D6	Bacteroides ovatus CAG:22	1263050	FCB group	Bacteroidetes	Bacteroidia	Bacteroidales	Bacteroidaceae	Bacteroides	Bacteroides ovatus CAG:22	9	12;12;12;12;12;12;8;8;1	12;12;12;12;12;12;8;8;1	0;0;0;0;0;0;0;0;0	19.442	171	0	148410000000	0	168460000	0	14559000000	11326000000	9097800000	7483600000	4155700000	4868100000	6586000000	7549900000	10193000000	1874000000	2268500000	1307100000	0	0	0	4848000000	6423900000	8196400000	186370000	3067600000	5273900000	1799000000	11860000000
P0ACF6;P0ACF4;G5S7E4;A9MM20;A7ZIJ8;A0A315GTL4;A0A2X4U266;A0A080GDW3;A0A073HQ83;A0A0F6TTJ3;D2ZG25;A0A3N2ENU7;A0A377Z311;A0A085G787;A0A0K8QWP1;A0A4Q5VD71;A0A254QCY6;A0A1V4MP09;A0A1F3ITF6;A0A1I4FCP5;A0A1H6U432;J7U1R6	P0ACF6;P0ACF4;G5S7E4;A9MM20;A7ZIJ8;A0A315GTL4;A0A2X4U266;A0A080GDW3;A0A073HQ83;A0A0F6TTJ3;D2ZG25;A0A3N2ENU7;A0A377Z311	DBHB_ECO57	reviewed	DNA-binding protein HU-beta (HU-1) (NS1)	hupB Z0547 ECs0494	>sp|P0ACF6|DBHB_ECO57 DNA-binding protein HU-beta OS=Escherichia coli O157:H7 OX=83334 GN=hupB PE=3 SV=1;>sp|P0ACF4|DBHB_ECOLI DNA-binding protein HU-beta OS=Escherichia coli (strain K12) OX=83333 GN=hupB PE=1 SV=1;>tr|G5S7E4|G5S7E4_SALET DNA-binding prote	Escherichia coli O157:H7	83334	NA	Proteobacteria	Gammaproteobacteria	Enterobacterales	Enterobacteriaceae	Escherichia	Escherichia coli	22	5;5;5;5;5;5;5;5;5;4;3;3;3;2;1;1;1;1;1;1;1;1	4;4;4;4;4;4;4;4;4;3;2;2;2;1;0;0;0;0;0;0;0;0	4;4;4;4;4;4;4;4;4;3;2;2;2;1;0;0;0;0;0;0;0;0	9.2255	90	8.4969e-86	148140000000	2258300000	3254700000	1216300000	4907000000	5817000000	5963900000	5922300000	6728200000	6681100000	6014600000	6170300000	6261300000	1401000000	2655400000	1792800000	2770900000	2550400000	2326600000	11101000000	8368200000	11817000000	6503800000	6596300000	6427800000	4085400000	3783500000
P21599;A0A0H3JER5;A0A080G0Q1;A0A073HER5;A7ZMX8;A9MNE3;A0A315GR70;A0A2X4T8I6;M1KGE4;D2ZDM7;G5S9X9;A0A085GBS2;M1SMP1	P21599;A0A0H3JER5;A0A080G0Q1;A0A073HER5;A7ZMX8;A9MNE3;A0A315GR70;A0A2X4T8I6;M1KGE4;D2ZDM7;G5S9X9;A0A085GBS2	KPYK2_ECOLI	reviewed	Pyruvate kinase II (EC 2.7.1.40) (PK-2)	pykA b1854 JW1843	>sp|P21599|KPYK2_ECOLI Pyruvate kinase II OS=Escherichia coli (strain K12) OX=83333 GN=pykA PE=1 SV=3;>tr|A0A0H3JER5|A0A0H3JER5_ECO57 Pyruvate kinase OS=Escherichia coli O157:H7 OX=83334 GN=pykA PE=3 SV=1;>tr|A0A080G0Q1|A0A080G0Q1_ECOLX Pyruvate kinase OS=	Escherichia coli (strain K12)	83333	NA	Proteobacteria	Gammaproteobacteria	Enterobacterales	Enterobacteriaceae	Escherichia	Escherichia coli	13	25;25;25;25;23;21;20;19;17;15;14;13;2	25;25;25;25;23;21;20;19;17;15;14;13;2	10;10;10;10;10;6;5;6;5;4;3;4;1	51.357	480	0	147220000000	762530000	3957100000	730200000	3008100000	9496600000	7191000000	7982000000	5385000000	9323100000	6720600000	8636400000	6691600000	872370000	1571800000	494620000	1608400000	1699800000	844710000	9848600000	7381600000	10597000000	5568500000	5434000000	4611600000	6453900000	5789300000
P33225;A0A080G9V3;P58360	P33225;A0A080G9V3;P58360	TORA_ECOLI	reviewed	Trimethylamine-N-oxide reductase 1 (TMAO reductase 1) (Trimethylamine oxidase 1) (EC 1.7.2.3)	torA b0997 JW0982	>sp|P33225|TORA_ECOLI Trimethylamine-N-oxide reductase 1 OS=Escherichia coli (strain K12) OX=83333 GN=torA PE=1 SV=2;>tr|A0A080G9V3|A0A080G9V3_ECOLX Trimethylamine-N-oxide reductase OS=Escherichia coli 1-392-07_S4_C3 OX=1444275 GN=torA PE=3 SV=1;>sp|P58360	Escherichia coli (strain K12)	83333	NA	Proteobacteria	Gammaproteobacteria	Enterobacterales	Enterobacteriaceae	Escherichia	Escherichia coli	3	44;43;40	44;43;40	0;0;0	94.455	848	0	146360000000	193250000	1944100000	250730000	1950800000	8180700000	6294000000	12537000000	7418600000	5636100000	3711800000	8179800000	3029700000	361920000	439540000	370490000	1775100000	2269000000	1098700000	16620000000	7825200000	14788000000	9990900000	5959500000	3956600000	7443800000	4033300000
A7ZUZ2;A0A080GFA1;P14407;A0A0H3JRL7	A7ZUZ2;A0A080GFA1;P14407;A0A0H3JRL7	A7ZUZ2_ECO24	unreviewed	Fumarate hydratase class I (EC 4.2.1.2)	fumB EcE24377A_4676	>tr|A7ZUZ2|A7ZUZ2_ECO24 Fumarate hydratase class I OS=Escherichia coli O139:H28 (strain E24377A / ETEC) OX=331111 GN=fumB PE=3 SV=1;>tr|A0A080GFA1|A0A080GFA1_ECOLX Fumarate hydratase class I OS=Escherichia coli 1-392-07_S4_C3 OX=1444275 GN=fumB PE=3 SV=1;>	Escherichia coli O139:H28 (strain E24377A / ETEC)	331111	NA	Proteobacteria	Gammaproteobacteria	Enterobacterales	Enterobacteriaceae	Escherichia	Escherichia coli	4	31;31;30;26	28;28;27;23	1;1;1;0	60.075	548	0	146080000000	387300000	3922700000	869230000	3167100000	6719200000	6031100000	6457900000	3514500000	4834600000	3227900000	4452200000	3848700000	950950000	1389100000	582130000	1732100000	4300500000	1963300000	12468000000	9769700000	10674000000	10030000000	6647800000	3963400000	5924900000	4655200000
I9AG27;D6CXP9;A0A373GHU0;A0A372YZD8;W6P0M7;A0A0M0MXS8;A0A0S2KHU8;A0A660LQH8;A0A4Q3LD68;A0A4R5CBM2;A0A4Q0UAH7	I9AG27;D6CXP9;A0A373GHU0;A0A372YZD8;W6P0M7	I9AG27_9BACE	unreviewed	50S ribosomal protein L3	rplC HMPREF1074_02162	>tr|I9AG27|I9AG27_9BACE 50S ribosomal protein L3 OS=Bacteroides xylanisolvens CL03T12C04 OX=997892 GN=rplC PE=3 SV=1;>tr|D6CXP9|D6CXP9_9BACE 50S ribosomal protein L3 OS=Bacteroides xylanisolvens XB1A OX=657309 GN=rplC PE=3 SV=1;>tr|A0A373GHU0|A0A373GHU0_9B	Bacteroides xylanisolvens CL03T12C04	997892	FCB group	Bacteroidetes	Bacteroidia	Bacteroidales	Bacteroidaceae	Bacteroides	Bacteroides xylanisolvens	11	13;13;13;13;11;4;3;2;1;1;1	13;13;13;13;11;4;3;2;1;1;1	0;0;0;0;0;0;0;0;0;0;0	21.874	205	1.1632e-188	145710000000	123180000	676310000	110630000	6846800000	13408000000	13734000000	12520000000	4479200000	6274500000	6324200000	6381200000	8538900000	1190700000	1955400000	1301900000	5350500	0	0	3391100000	3693600000	6606400000	303050000	3265000000	2644800000	1158500000	14344000000
R7GNX8;E2NSF3;A0A373HM40	R7GNX8;E2NSF3;A0A373HM40	R7GNX8_9FIRM	unreviewed	Elongation factor Tu (EF-Tu)	tuf BN591_01130	>tr|R7GNX8|R7GNX8_9FIRM Elongation factor Tu OS=Catenibacterium sp. CAG:290 OX=1262767 GN=tuf PE=3 SV=1;>tr|E2NSF3|E2NSF3_CATMR Elongation factor Tu OS=Catenibacterium mitsuokai (strain DSM 15897 / JCM 10609 / CIP 106738 / RCA14-39) OX=451640 GN=tuf PE=3 S	Catenibacterium sp. CAG:290	1262767	Terrabacteria group	Firmicutes	Erysipelotrichia	Erysipelotrichales	Erysipelotrichaceae	Catenibacterium	Catenibacterium sp. CAG:290	3	25;25;25	22;22;22	14;14;14	43.551	394	0	145220000000	4162400	182610000	21398000	2566700000	4853400000	5844800000	7163700000	2070000000	1268600000	110960000	199720000	64878000	95291000	0	255440000	139750000	172660000	53052000	30497000000	10133000000	16413000000	39826000000	14374000000	5277300000	597350000	430230000
I9JEG1;A0A4V6RDD7;A0A372Z5K2	I9JEG1;A0A4V6RDD7;A0A372Z5K2	I9JEG1_9BACE	unreviewed	Meso-diaminopimelate D-dehydrogenase (DAPDH) (Meso-DAP dehydrogenase) (EC 1.4.1.16)	HMPREF1074_03355	>tr|I9JEG1|I9JEG1_9BACE Meso-diaminopimelate D-dehydrogenase OS=Bacteroides xylanisolvens CL03T12C04 OX=997892 GN=HMPREF1074_03355 PE=3 SV=1;>tr|A0A4V6RDD7|A0A4V6RDD7_9BACE Meso-diaminopimelate D-dehydrogenase OS=Bacteroides caecimuri OX=2516958 GN=E5353_1	Bacteroides xylanisolvens CL03T12C04	997892	FCB group	Bacteroidetes	Bacteroidia	Bacteroidales	Bacteroidaceae	Bacteroides	Bacteroides xylanisolvens	3	13;13;13	12;12;12	1;1;1	32.418	299	0	144930000000	0	39136000	20187000	7197900000	13624000000	11437000000	9478700000	3533500000	7339200000	5021600000	6218700000	8164600000	1262300000	1840800000	2007200000	0	0	0	4704500000	4708300000	11064000000	579100000	4876400000	3743800000	1983400000	13235000000
P0A6B0;P0A6A8;G5SD60;D2ZB07;A7ZKJ7;A0A3N2ET16;A0A377ZDC2;A0A315H0X8;A0A0F6TU09;A0A080G8R2;A0A073HM95;A9MGC6;A0A2X4TDN0	P0A6B0;P0A6A8;G5SD60;D2ZB07;A7ZKJ7;A0A3N2ET16;A0A377ZDC2;A0A315H0X8;A0A0F6TU09;A0A080G8R2;A0A073HM95;A9MGC6;A0A2X4TDN0	ACP_ECO57	reviewed	Acyl carrier protein (ACP) (Cytosolic-activating factor) (CAF) (Fatty acid synthase acyl carrier protein)	acpP Z1733 ECs1472	>sp|P0A6B0|ACP_ECO57 Acyl carrier protein OS=Escherichia coli O157:H7 OX=83334 GN=acpP PE=3 SV=2;>sp|P0A6A8|ACP_ECOLI Acyl carrier protein OS=Escherichia coli (strain K12) OX=83333 GN=acpP PE=1 SV=2;>tr|G5SD60|G5SD60_SALET Acyl carrier protein OS=Salmonell	Escherichia coli O157:H7	83334	NA	Proteobacteria	Gammaproteobacteria	Enterobacterales	Enterobacteriaceae	Escherichia	Escherichia coli	13	3;3;3;3;3;3;3;3;3;3;3;3;2	3;3;3;3;3;3;3;3;3;3;3;3;2	3;3;3;3;3;3;3;3;3;3;3;3;2	8.6394	78	1.088e-162	143110000000	589360000	5105500000	1298500000	1977100000	9843900000	7373100000	7259500000	3843900000	7273800000	3399700000	3099900000	3597300000	783430000	780510000	1433700000	2821600000	3744800000	181890000	10792000000	9979000000	14463000000	6143300000	6238000000	5137700000	4956500000	4751700000
R6J9A9;I9V074;I9H706;D6D0T6;D4VHJ2;A7LTI4;A0A373GKF2;A0A372Z0E2	R6J9A9;I9V074;I9H706;D6D0T6;D4VHJ2;A7LTI4;A0A373GKF2;A0A372Z0E2	R6J9A9_9BACE	unreviewed	Malate dehydrogenase (EC 1.1.1.37)	mdh BN541_00546	>tr|R6J9A9|R6J9A9_9BACE Malate dehydrogenase OS=Bacteroides ovatus CAG:22 OX=1263050 GN=mdh PE=3 SV=1;>tr|I9V074|I9V074_9BACE Malate dehydrogenase OS=Bacteroides xylanisolvens CL03T12C04 OX=997892 GN=mdh PE=3 SV=1;>tr|I9H706|I9H706_BACOV Malate dehydrogena	Bacteroides ovatus CAG:22	1263050	FCB group	Bacteroidetes	Bacteroidia	Bacteroidales	Bacteroidaceae	Bacteroides	Bacteroides ovatus CAG:22	8	13;13;13;13;13;13;13;13	8;8;8;8;8;8;8;8	1;1;1;1;1;1;1;1	32.667	313	0	142520000000	46198000	629280000	0	9949300000	13677000000	11071000000	18121000000	9839000000	10977000000	1685100000	2447800000	3318200000	866100000	1619200000	2382800000	0	0	0	3932200000	7923700000	7070500000	824140000	5265500000	8931700000	646300000	4038800000
B6VRZ7	B6VRZ7	B6VRZ7_9BACT	unreviewed	Carbamoyl-phosphate synthase (glutamine-hydrolyzing) (EC 6.3.5.5)	BACDOR_00033	>tr|B6VRZ7|B6VRZ7_9BACT Carbamoyl-phosphate synthase (glutamine-hydrolyzing) OS=Bacteroides dorei DSM 17855 OX=483217 GN=BACDOR_00033 PE=3 SV=1	Bacteroides dorei DSM 17855	483217	FCB group	Bacteroidetes	Bacteroidia	Bacteroidales	NA	Phocaeicola	Phocaeicola dorei	1	41	41	2	119.52	1073	0	142240000000	61392000	306570000	40986000	4183800000	7503900000	6138200000	5510200000	1510100000	3075100000	5039700000	4991100000	7708700000	1585800000	2507400000	1617500000	0	0	0	2894500000	3008600000	6960100000	68216000	1390500000	2005800000	2906000000	24122000000
R9HLG1;A6L6V1	R9HLG1;A6L6V1	R9HLG1_PHOVU	unreviewed	Phosphoglucomutase	C800_01256	>tr|R9HLG1|R9HLG1_PHOVU Phosphoglucomutase OS=Bacteroides vulgatus dnLKV7 OX=1235786 GN=C800_01256 PE=3 SV=1;>tr|A6L6V1|A6L6V1_BACV8 Putative phosphoglucomutase OS=Bacteroides vulgatus (strain ATCC 8482 / DSM 1447 / JCM 5826 / NBRC 14291 / NCTC 11154) OX=4	Bacteroides vulgatus dnLKV7	1235786	FCB group	Bacteroidetes	Bacteroidia	Bacteroidales	NA	Phocaeicola	Phocaeicola vulgatus	2	28;28	28;28	2;2	64.722	581	0	141880000000	417660000	2809500000	435620000	2120100000	4415000000	3770700000	2132000000	2279300000	1914000000	4984500000	5348700000	6306600000	2100500000	2600000000	1620900000	10125000	0	0	2447500000	3413100000	4264900000	131660000	1291500000	522530000	4054500000	25936000000
A6L1F2;R9HGA2;R9I3Y5;A0A4S2FE98;A0A4S2FBR1;U6R8T6	A6L1F2;R9HGA2	A6L1F2_BACV8	unreviewed	Putative outer membrane protein, probably involved in nutrient binding	BVU_1841	>tr|A6L1F2|A6L1F2_BACV8 Putative outer membrane protein, probably involved in nutrient binding OS=Bacteroides vulgatus (strain ATCC 8482 / DSM 1447 / JCM 5826 / NBRC 14291 / NCTC 11154) OX=435590 GN=BVU_1841 PE=3 SV=1;>tr|R9HGA2|R9HGA2_PHOVU SusC/RagA fami	Bacteroides vulgatus (strain ATCC 8482 / DSM 1447 / JCM 5826 / NBRC 14291 / NCTC 11154)	435590	FCB group	Bacteroidetes	Bacteroidia	Bacteroidales	NA	Phocaeicola	Phocaeicola vulgatus	6	41;38;3;3;1;1	41;38;3;3;1;1	34;34;0;0;0;0	111.37	1002	0	141600000000	219450000	1110600000	303380000	412190000	455440000	450830000	123230000	0	143250000	6446000000	6426300000	15613000000	2119300000	1906300000	502530000	0	0	0	295720000	809280000	969590000	0	0	0	3041000000	27798000000
P0A7Z6;P0A7Z4;A9MN72;A7ZSI4;A0A315GKX6;A0A2X4TIU4;A0A0F6TX76;A0A080FQE7;A0A073HGJ7;G5SHH6;D2ZLC5;A0A3N2F3B6;A0A377YW95;A0A085G4X1;J7TKP6;A0A1A8XGR9;A0A4Q5VA00;A0A1V3PK62;A0A1G1CE20	P0A7Z6;P0A7Z4;A9MN72;A7ZSI4;A0A315GKX6;A0A2X4TIU4;A0A0F6TX76;A0A080FQE7;A0A073HGJ7;G5SHH6;D2ZLC5;A0A3N2F3B6;A0A377YW95;A0A085G4X1;J7TKP6	RPOA_ECO57	reviewed	DNA-directed RNA polymerase subunit alpha (RNAP subunit alpha) (EC 2.7.7.6) (RNA polymerase subunit alpha) (Transcriptase subunit alpha)	rpoA Z4665 ECs4160	>sp|P0A7Z6|RPOA_ECO57 DNA-directed RNA polymerase subunit alpha OS=Escherichia coli O157:H7 OX=83334 GN=rpoA PE=1 SV=1;>sp|P0A7Z4|RPOA_ECOLI DNA-directed RNA polymerase subunit alpha OS=Escherichia coli (strain K12) OX=83333 GN=rpoA PE=1 SV=1;>tr|A9MN72|A9	Escherichia coli O157:H7	83334	NA	Proteobacteria	Gammaproteobacteria	Enterobacterales	Enterobacteriaceae	Escherichia	Escherichia coli	19	21;21;21;21;21;21;21;21;21;19;19;19;19;19;15;2;2;2;2	21;21;21;21;21;21;21;21;21;19;19;19;19;19;15;2;2;2;2	21;21;21;21;21;21;21;21;21;19;19;19;19;19;15;2;2;2;2	36.511	329	0	140250000000	679370000	4412300000	1045400000	3436100000	8644100000	7907600000	7846000000	5757600000	6714200000	5835900000	7756200000	6016200000	982610000	1320700000	760650000	2182600000	3279600000	708810000	10215000000	5519900000	8803900000	7084000000	5848200000	4820100000	4142200000	4298200000
A0A415I793;E2NEI2;W4P3Y4;R6FQE0;Q8A472;Q5L8A5;E5V5N1;A0A3L7YX39;A0A1M6L1A1;A0A1H3DEF5;A0A1E9CIT7;A0A174NTS4;A0A174HU52;A0A139JX89;B3C868;A0A401M196;A0A1M5CXQ4;U6RG02;R9IBI9;R9HBU1;B6W595;A6KYJ9;A0A4V1LAI4;F3ZQ24	A0A415I793;E2NEI2;W4P3Y4;R6FQE0;Q8A472;Q5L8A5;E5V5N1;A0A3L7YX39;A0A1M6L1A1;A0A1H3DEF5;A0A1E9CIT7;A0A174NTS4;A0A174HU52;A0A139JX89;B3C868;A0A401M196;A0A1M5CXQ4;U6RG02;R9IBI9;R9HBU1;B6W595;A6KYJ9;A0A4V1LAI4	A0A415I793_9BACE	unreviewed	30S ribosomal protein S12	rpsL DW036_23250	>tr|A0A415I793|A0A415I793_9BACE 30S ribosomal protein S12 OS=Bacteroides sp. AF39-11AC OX=2291999 GN=rpsL PE=3 SV=1;>tr|E2NEI2|E2NEI2_9BACE 30S ribosomal protein S12 OS=Bacteroides cellulosilyticus DSM 14838 OX=537012 GN=rpsL PE=3 SV=1;>tr|W4P3Y4|W4P3Y4_9B	Bacteroides sp. AF39-11AC	2291999	FCB group	Bacteroidetes	Bacteroidia	Bacteroidales	Bacteroidaceae	Bacteroides	Bacteroides sp. AF39-11AC	24	8;8;6;6;6;6;6;6;6;6;6;6;6;6;6;6;6;6;6;6;6;6;5;3	8;8;6;6;6;6;6;6;6;6;6;6;6;6;6;6;6;6;6;6;6;6;5;3	2;2;0;0;0;0;0;0;0;0;0;0;0;0;0;0;0;0;0;0;0;0;0;0	14.834	134	1.2036e-198	138870000000	638960000	1948900000	653740000	8019800000	9565400000	8603500000	7058200000	3966700000	9381900000	6286500000	6171100000	9143800000	4197200000	5284200000	2494800000	0	0	0	3194100000	2094100000	3094400000	254680000	1798600000	2357600000	1430300000	11420000000
A1A316;REV__R6TEP8;REV__A0A417HEJ3	A1A316	RPOC_BIFAA	reviewed	DNA-directed RNA polymerase subunit beta' (RNAP subunit beta') (EC 2.7.7.6) (RNA polymerase subunit beta') (Transcriptase subunit beta')	rpoC BAD_1318	>sp|A1A316|RPOC_BIFAA DNA-directed RNA polymerase subunit beta OS=Bifidobacterium adolescentis (strain ATCC 15703 / DSM 20083 / NCTC 11814 / E194a) OX=367928 GN=rpoC PE=3 SV=1	Bifidobacterium adolescentis (strain ATCC 15703 / DSM 20083 / NCTC 11814 / E194a)	367928	Terrabacteria group	Actinobacteria	Actinobacteria	Bifidobacteriales	Bifidobacteriaceae	Bifidobacterium	Bifidobacterium adolescentis	3	74;1;1	74;1;1	14;0;0	148.15	1337	0	138810000000	315310000	2788900000	94299000	2260900000	3114000000	3044000000	7006700000	1421700000	1187600000	1013800000	4217800000	3321700000	581120000	898040000	463640000	155510000	481740000	47720000	7542100000	7179500000	5932300000	32856000000	14802000000	2366200000	4882300000	4462000000
P0A6A5;P0A6A3;A7ZPB1;A0A080FXE6;A0A073HCY8;G5SEJ9;A9MJ89;A0A315GNJ9;A0A2X4WG51;A0A3N2EXI2;A0A085G973;A0A0F6TVE8;D2ZEZ0;A0A377Z9T9;A0A377Z8V0;A0A377Z9W7;J7UA18;A0A2S4Z6H4	P0A6A5;P0A6A3;A7ZPB1;A0A080FXE6;A0A073HCY8;G5SEJ9;A9MJ89;A0A315GNJ9;A0A2X4WG51;A0A3N2EXI2	ACKA_ECO57	reviewed	Acetate kinase (EC 2.7.2.1) (Acetokinase)	ackA ack Z3558 ECs3180	>sp|P0A6A5|ACKA_ECO57 Acetate kinase OS=Escherichia coli O157:H7 OX=83334 GN=ackA PE=3 SV=1;>sp|P0A6A3|ACKA_ECOLI Acetate kinase OS=Escherichia coli (strain K12) OX=83333 GN=ackA PE=1 SV=1;>tr|A7ZPB1|A7ZPB1_ECO24 Acetate kinase OS=Escherichia coli O139:H28	Escherichia coli O157:H7	83334	NA	Proteobacteria	Gammaproteobacteria	Enterobacterales	Enterobacteriaceae	Escherichia	Escherichia coli	18	18;18;18;18;18;13;13;13;10;9;8;7;5;3;2;1;1;1	18;18;18;18;18;13;13;13;10;9;8;7;5;3;2;1;1;1	17;17;17;17;17;12;12;12;9;8;7;6;5;3;2;1;1;0	43.29	400	0	138330000000	311540000	1364000000	381380000	854920000	9135300000	7262600000	6486900000	1047000000	3729600000	3321600000	5312400000	2772200000	495930000	599610000	731590000	4169300000	5299200000	2892700000	13307000000	6056700000	15029000000	10470000000	8208800000	2118700000	8066200000	5484700000
R9HGK5	R9HGK5	R9HGK5_PHOVU	unreviewed	Uncharacterized protein	C800_02444	>tr|R9HGK5|R9HGK5_PHOVU Uncharacterized protein OS=Bacteroides vulgatus dnLKV7 OX=1235786 GN=C800_02444 PE=4 SV=1	Bacteroides vulgatus dnLKV7	1235786	FCB group	Bacteroidetes	Bacteroidia	Bacteroidales	NA	Phocaeicola	Phocaeicola vulgatus	1	47	47	2	117.13	1042	0	138150000000	18417000	683180000	9494400	232180000	535440000	797110000	120390000	14701000	12641000	5818800000	4199800000	6687600000	1905700000	1875700000	501310000	0	0	0	948240000	2580800000	2214000000	0	0	0	3238300000	30168000000
R6JH19;A0A373GMD4;I9HMS1;A7LQZ3;A0A4S2CQA0;A0A3L7YY90;A0A1M5EXG1;A0A401LXL2;A7ALK7	R6JH19;A0A373GMD4;I9HMS1;A7LQZ3;A0A4S2CQA0;A0A3L7YY90;A0A1M5EXG1;A0A401LXL2	R6JH19_9BACE	unreviewed	Aspartokinase (EC 2.7.2.4)	BN541_01519	>tr|R6JH19|R6JH19_9BACE Aspartokinase OS=Bacteroides ovatus CAG:22 OX=1263050 GN=BN541_01519 PE=3 SV=1;>tr|A0A373GMD4|A0A373GMD4_9BACE Aspartokinase OS=Bacteroides sp. AM56-10ce OX=2302926 GN=DXA11_04975 PE=3 SV=1;>tr|I9HMS1|I9HMS1_BACOV Aspartokinase OS=B	Bacteroides ovatus CAG:22	1263050	FCB group	Bacteroidetes	Bacteroidia	Bacteroidales	Bacteroidaceae	Bacteroides	Bacteroides ovatus CAG:22	9	19;19;18;18;16;16;13;12;1	19;19;18;18;16;16;13;12;1	0;0;0;0;0;0;0;0;0	49.154	439	0	137830000000	307070000	114250000	247710000	8442400000	9090200000	6983800000	5554400000	3389800000	4637300000	4909800000	6596100000	8398900000	2899300000	3559900000	1795700000	0	0	0	3162700000	4173400000	5586600000	294220000	3619600000	4217600000	1950900000	14947000000
I9UU10;I8XW19;D6CXM4;D4VGY1;A7LT62;A0A4S2DAT2;A0A373GHS9;A0A372YXY7;A0A3L7YX21;Q5L8D5	I9UU10;I8XW19;D6CXM4;D4VGY1;A7LT62;A0A4S2DAT2;A0A373GHS9;A0A372YXY7;A0A3L7YX21;Q5L8D5	I9UU10_9BACE	unreviewed	30S ribosomal protein S4	rpsD HMPREF1074_02136	>tr|I9UU10|I9UU10_9BACE 30S ribosomal protein S4 OS=Bacteroides xylanisolvens CL03T12C04 OX=997892 GN=rpsD PE=3 SV=1;>tr|I8XW19|I8XW19_BACOV 30S ribosomal protein S4 OS=Bacteroides ovatus CL02T12C04 OX=997885 GN=rpsD PE=3 SV=1;>tr|D6CXM4|D6CXM4_9BACE 30S r	Bacteroides xylanisolvens CL03T12C04	997892	FCB group	Bacteroidetes	Bacteroidia	Bacteroidales	Bacteroidaceae	Bacteroides	Bacteroides xylanisolvens	10	17;17;17;17;17;17;17;17;16;11	17;17;17;17;17;17;17;17;16;11	0;0;0;0;0;0;0;0;0;0	22.567	201	0	137230000000	48627000	189260000	85599000	6010800000	13136000000	12446000000	10965000000	4360200000	6327500000	5193100000	6937400000	7523400000	1504300000	3279400000	3233700000	0	0	0	5280800000	3285000000	7121500000	579010000	3712000000	2207000000	2313600000	8462900000
A7ZKS6;A0A080FZN0;A0A073HJ36;P08200;Q8X722;A0A2X4WFB7;A9MG76;A0A315H0T7;D2ZB54;G5SD08;A0A3N2ET75;A0A0F6TUN7;A0A377ZED3;A0A085GAV6;A0A080G0I0;A0A073HLN6;J7U489;J7SL08;A0A377ZDX1;A0A413GZN6;A0A1M6J3J4;W4P5P7;Q5L9J7;A0A1G1BZN2;A0A364XZE0;A0A1I2ZTV9;V5AF02;A0A228IU27;R6Y829;Q67LB7;A0A1L8ZI34;A0A0Q3T2N7;Q817F8;A0A321LUC9	A7ZKS6;A0A080FZN0;A0A073HJ36;P08200;Q8X722;A0A2X4WFB7;A9MG76;A0A315H0T7;D2ZB54;G5SD08	A7ZKS6_ECO24	unreviewed	Isocitrate dehydrogenase [NADP] (EC 1.1.1.42)	icd EcE24377A_1299	>tr|A7ZKS6|A7ZKS6_ECO24 Isocitrate dehydrogenase [NADP] OS=Escherichia coli O139:H28 (strain E24377A / ETEC) OX=331111 GN=icd PE=3 SV=1;>tr|A0A080FZN0|A0A080FZN0_ECOLX Isocitrate dehydrogenase [NADP] OS=Escherichia coli 1-392-07_S4_C3 OX=1444275 GN=icd PE=	Escherichia coli O139:H28 (strain E24377A / ETEC)	331111	NA	Proteobacteria	Gammaproteobacteria	Enterobacterales	Enterobacteriaceae	Escherichia	Escherichia coli	34	15;15;15;14;14;9;9;9;8;8;6;6;4;4;3;3;3;2;1;1;1;1;1;1;1;1;1;1;1;1;1;1;1;1	15;15;15;14;14;9;9;9;8;8;6;6;4;4;3;3;3;2;1;1;1;1;1;1;1;1;1;1;1;1;1;1;1;1	14;14;14;13;13;8;8;8;7;7;5;5;3;3;3;3;2;2;1;0;0;0;0;0;0;0;0;0;0;0;0;0;0;0	45.769	416	0	136400000000	1325000000	4472100000	1434200000	4642700000	6491100000	7242400000	3674700000	3965900000	5099500000	4134000000	5955600000	4963900000	1575600000	2383200000	747550000	1702300000	2308500000	1519000000	14486000000	7086300000	12308000000	4908800000	3733800000	4254900000	4944100000	4789800000
A0A174P3U3;R7NAL0	A0A174P3U3;R7NAL0	A0A174P3U3_9FIRM	unreviewed	Glyceraldehyde-3-phosphate dehydrogenase (EC 1.2.1.-)	gap ERS852499_02396	>tr|A0A174P3U3|A0A174P3U3_9FIRM Glyceraldehyde-3-phosphate dehydrogenase OS=Lachnospira pectinoschiza OX=28052 GN=gap PE=3 SV=1;>tr|R7NAL0|R7NAL0_9FIRM Glyceraldehyde 3-phosphate dehydrogenase OS=Eubacterium sp. CAG:76 OX=1262892 GN=BN774_01144 PE=3 SV=1	Lachnospira pectinoschiza	28052	Terrabacteria group	Firmicutes	Clostridia	Clostridiales	Lachnospiraceae	Lachnospira	Lachnospira pectinoschiza	2	19;16	16;13	3;3	36.684	343	0	136260000000	412700000	1441600000	300690000	8319600000	2932200000	2793900000	7791400000	6062800000	1377600000	5402200000	5936300000	1692900000	3094100000	831270000	158550000	312030000	702970000	514100000	10999000000	14473000000	10933000000	2051200000	2041000000	253170000	29657000000	1645700000
R6JNT7	R6JNT7	R6JNT7_9BACE	unreviewed	Uncharacterized protein	BN541_03987	>tr|R6JNT7|R6JNT7_9BACE Uncharacterized protein OS=Bacteroides ovatus CAG:22 OX=1263050 GN=BN541_03987 PE=4 SV=1	Bacteroides ovatus CAG:22	1263050	FCB group	Bacteroidetes	Bacteroidia	Bacteroidales	Bacteroidaceae	Bacteroides	Bacteroides ovatus CAG:22	1	26	26	18	53.491	493	0	136220000000	0	0	0	8353400000	7713700000	5117900000	3393000000	1594700000	1690100000	9099300000	9877500000	16808000000	2643200000	3658100000	2418300000	0	0	0	5206400000	2434400000	3137300000	16394000	109930000	298390000	2532300000	20260000000
R9HEF6;B6VX00;A6KZ07	R9HEF6;B6VX00;A6KZ07	R9HEF6_PHOVU	unreviewed	Phosphoenolpyruvate carboxykinase (ATP) (PCK) (PEP carboxykinase) (PEPCK) (EC 4.1.1.49)	pckA C800_02620	>tr|R9HEF6|R9HEF6_PHOVU Phosphoenolpyruvate carboxykinase (ATP) OS=Bacteroides vulgatus dnLKV7 OX=1235786 GN=pckA PE=3 SV=1;>tr|B6VX00|B6VX00_9BACT Phosphoenolpyruvate carboxykinase (ATP) OS=Bacteroides dorei DSM 17855 OX=483217 GN=pckA PE=3 SV=1;>tr|A6KZ0	Bacteroides vulgatus dnLKV7	1235786	FCB group	Bacteroidetes	Bacteroidia	Bacteroidales	NA	Phocaeicola	Phocaeicola vulgatus	3	38;38;38	17;17;17	0;0;0	59.088	535	0	135900000000	285910000	1272000000	284670000	2448900000	1668400000	1909600000	2555100000	1235900000	1287300000	3445100000	4597700000	5189000000	2682200000	2051100000	1255400000	0	50252000	0	4290100000	3717800000	5078500000	358910000	915980000	1083100000	5494900000	15821000000
A7ZL14;A0A080G243;A0A0H3JE39;P23843;A0A073HKG9;M1K4U2;G5SB79;A0A738UVY5;A0A601IWG6;A0A455RZ54;A0A5Z8QQX6;A0A5Z7MLF2;A0A315GXU5;A0A3N2EVY9;A9MPC8;A0A378BB96;A0A2X4TQN5;A0A378BD14;A0A2X4WBX2;E5V8V4;A0A139K6Y1	A7ZL14;A0A080G243;A0A0H3JE39;P23843;A0A073HKG9	A7ZL14_ECO24	unreviewed	Oligopeptide ABC transporter, periplasmic oligopeptide-binding protein	oppA EcE24377A_1391	>tr|A7ZL14|A7ZL14_ECO24 Oligopeptide ABC transporter, periplasmic oligopeptide-binding protein OS=Escherichia coli O139:H28 (strain E24377A / ETEC) OX=331111 GN=oppA PE=3 SV=1;>tr|A0A080G243|A0A080G243_ECOLX Periplasmic oligopeptide-binding protein OS=Esch	Escherichia coli O139:H28 (strain E24377A / ETEC)	331111	NA	Proteobacteria	Gammaproteobacteria	Enterobacterales	Enterobacteriaceae	Escherichia	Escherichia coli	21	29;29;29;27;26;8;5;5;5;5;5;5;5;4;3;2;2;1;1;1;1	29;29;29;27;26;8;5;5;5;5;5;5;5;4;3;2;2;1;1;1;1	20;20;20;19;17;2;0;0;0;0;0;0;0;0;0;0;0;1;0;1;1	60.975	543	0	135710000000	0	233210000	0	2037200000	4608500000	2995200000	4959100000	5836200000	7447000000	5524400000	9601200000	5371100000	109250000	281740000	39452000	313930000	214400000	58801000	13574000000	12007000000	15587000000	7374000000	6896200000	5631000000	6136400000	5384500000
R9H7T0;A6KX65	R9H7T0;A6KX65	R9H7T0_PHOVU	unreviewed	Methylmalonyl-CoA mutase (EC 5.4.99.2)	C800_03031	>tr|R9H7T0|R9H7T0_PHOVU Methylmalonyl-CoA mutase OS=Bacteroides vulgatus dnLKV7 OX=1235786 GN=C800_03031 PE=3 SV=1;>tr|A6KX65|A6KX65_BACV8 Methylmalonyl-CoA mutase OS=Bacteroides vulgatus (strain ATCC 8482 / DSM 1447 / JCM 5826 / NBRC 14291 / NCTC 11154) O	Bacteroides vulgatus dnLKV7	1235786	FCB group	Bacteroidetes	Bacteroidia	Bacteroidales	NA	Phocaeicola	Phocaeicola vulgatus	2	27;27	27;27	1;1	70.518	636	0	135510000000	568530000	2758600000	437150000	2294800000	2838000000	2280700000	1723300000	1165300000	1620300000	4840800000	6096300000	10402000000	3243200000	2585900000	1329100000	0	0	0	1522400000	3324000000	3642300000	0	396700000	253400000	2843900000	18108000000
C7H5K9	C7H5K9	C7H5K9_FAEPA	unreviewed	3-hydroxyacyl-CoA dehydrogenase, NAD binding domain protein	FAEPRAA2165_01580	>tr|C7H5K9|C7H5K9_9FIRM 3-hydroxyacyl-CoA dehydrogenase, NAD binding domain protein OS=Faecalibacterium prausnitzii A2-165 OX=411483 GN=FAEPRAA2165_01580 PE=4 SV=1	Faecalibacterium prausnitzii (strain DSM 17677 / JCM 31915 / A2-165)	853	Terrabacteria group	Firmicutes	Clostridia	Clostridiales	Ruminococcaceae	Faecalibacterium	Faecalibacterium prausnitzii	1	14	14	3	31.109	290	0	134780000000	423910000	730200000	216940000	19352000000	4659400000	4248600000	14149000000	10871000000	3566800000	6443700000	15227000000	2471700000	3929600000	1244200000	509940000	526210000	780570000	151270000	6259000000	2347100000	970220000	2469900000	478430000	67582000	6348200000	973790000
I9AE39;D6CYB7;D4VG76;A7LWJ5;A0A4S2DD02;A0A372Z251;I9SNN3;W4P6F4;R6JLA0;U2QJS3;R6Y9H7;E6MR79;R6G664;R6Q1G3;A0A0M0N2D3	I9AE39;D6CYB7;D4VG76;A7LWJ5;A0A4S2DD02;A0A372Z251;I9SNN3	I9AE39_9BACE	unreviewed	Peptidyl-prolyl cis-trans isomerase (EC 5.2.1.8)	HMPREF1074_02374	>tr|I9AE39|I9AE39_9BACE Peptidyl-prolyl cis-trans isomerase OS=Bacteroides xylanisolvens CL03T12C04 OX=997892 GN=HMPREF1074_02374 PE=3 SV=1;>tr|D6CYB7|D6CYB7_9BACE Peptidyl-prolyl cis-trans isomerase OS=Bacteroides xylanisolvens XB1A OX=657309 GN=BXY_20910	Bacteroides xylanisolvens CL03T12C04	997892	FCB group	Bacteroidetes	Bacteroidia	Bacteroidales	Bacteroidaceae	Bacteroides	Bacteroides xylanisolvens	15	11;11;11;11;11;11;10;4;3;2;1;1;1;1;1	9;9;9;9;9;9;8;3;1;1;1;0;0;0;0	1;1;1;1;1;1;1;1;0;0;0;0;0;0;0	32.055	292	0	134700000000	119550000	103030000	105120000	10732000000	11669000000	10038000000	7283600000	1815600000	2803100000	7206300000	7585300000	7456600000	2937000000	3971100000	5005100000	0	0	0	4815600000	4923800000	6958200000	183090000	2854400000	2544700000	1325600000	7855400000
R6K3Z2;A0A415I870;E2NCR8;B3C9B6	R6K3Z2;A0A415I870;E2NCR8;B3C9B6	R6K3Z2_9BACE	unreviewed	Uncharacterized protein	BN506_01292	>tr|R6K3Z2|R6K3Z2_9BACE Uncharacterized protein OS=Bacteroides cellulosilyticus CAG:158 OX=1263038 GN=BN506_01292 PE=4 SV=1;>tr|A0A415I870|A0A415I870_9BACE Rubrerythrin family protein OS=Bacteroides sp. AF39-11AC OX=2291999 GN=DW036_22705 PE=4 SV=1;>tr|E2N	Bacteroides cellulosilyticus CAG:158	1263038	FCB group	Bacteroidetes	Bacteroidia	Bacteroidales	Bacteroidaceae	Bacteroides	Bacteroides cellulosilyticus CAG:158	4	13;13;12;12	13;13;12;12	3;3;3;2	21.687	192	0	134370000000	431680000	2169700000	86897000	1291600000	7300600000	7387200000	4404800000	2431000000	3144900000	5567000000	7594200000	9132700000	856540000	1400000000	4045100000	8191000	99791000	0	7366700000	9792300000	9469800000	1486500000	1826700000	721980000	3566000000	11031000000
C8WKE0;D6E6C6;A0A415XTK2;R7AQJ2;R9KU64;A0A412JDY3;A0A100YWW0;G1WJX0	C8WKE0	C8WKE0_EGGLE	unreviewed	Argininosuccinate synthase (EC 6.3.4.5) (Citrulline--aspartate ligase)	argG Elen_2339	>tr|C8WKE0|C8WKE0_EGGLE Argininosuccinate synthase OS=Eggerthella lenta (strain ATCC 25559 / DSM 2243 / JCM 9979 / NCTC 11813 / VPI 0255) OX=479437 GN=argG PE=3 SV=1	Eggerthella lenta (strain ATCC 25559 / DSM 2243 / JCM 9979 / NCTC 11813 / VPI 0255) (Eubacterium lentum)	479437	Terrabacteria group	Actinobacteria	Coriobacteriia	Eggerthellales	Eggerthellaceae	Eggerthella	Eggerthella lenta	8	33;10;6;2;2;1;1;1	33;10;6;2;2;1;1;1	32;9;5;1;2;0;0;1	51.386	464	0	133280000000	1348800000	2074900000	806280000	543210000	61794000	184730000	1940800000	17168000000	1918000000	1422200000	7518300000	1181300000	9728600	676330000	46866000	118820000	624490000	408350000	8032100000	3475800000	13408000000	27423000000	10515000000	145180000	26956000000	12961000
I9UTB8;I9SNJ1;D6CYG0;D4VG36;A7LXV7;A0A4S2CVX2;A0A3L7Z4Q4;A0A372Z2H8;A0A174F7C1;A0A1F3SEI7;A0A0K8QU24	I9UTB8;I9SNJ1;D6CYG0;D4VG36;A7LXV7;A0A4S2CVX2;A0A3L7Z4Q4;A0A372Z2H8;A0A174F7C1	I9UTB8_9BACE	unreviewed	Succinate dehydrogenase and fumarate reductase iron-sulfur protein	HMPREF1074_02415	>tr|I9UTB8|I9UTB8_9BACE Succinate dehydrogenase and fumarate reductase iron-sulfur protein OS=Bacteroides xylanisolvens CL03T12C04 OX=997892 GN=HMPREF1074_02415 PE=3 SV=1;>tr|I9SNJ1|I9SNJ1_BACOV Succinate dehydrogenase and fumarate reductase iron-sulfur pr	Bacteroides xylanisolvens CL03T12C04	997892	FCB group	Bacteroidetes	Bacteroidia	Bacteroidales	Bacteroidaceae	Bacteroides	Bacteroides xylanisolvens	11	15;15;15;15;15;15;15;15;15;1;1	15;15;15;15;15;15;15;15;15;1;1	0;0;0;0;0;0;0;0;0;0;0	27.378	251	0	132070000000	641240000	1652200000	657040000	8573400000	10577000000	8456200000	11911000000	5132100000	5979000000	4740500000	5254800000	5894700000	3064000000	4933500000	2503000000	27094000	0	0	2481100000	1025300000	5462600000	322490000	1945700000	3106900000	1883300000	7078400000
E2NWL2	E2NWL2	E2NWL2_CATMR	unreviewed	Formate acetyltransferase (EC 2.3.1.54) (Pyruvate formate-lyase)	pflB CATMIT_03014	>tr|E2NWL2|E2NWL2_CATMR Formate acetyltransferase OS=Catenibacterium mitsuokai (strain DSM 15897 / JCM 10609 / CIP 106738 / RCA14-39) OX=451640 GN=pflB PE=3 SV=1	Catenibacterium mitsuokai (strain DSM 15897 / JCM 10609 / CIP 106738 / RCA14-39)	451640	Terrabacteria group	Firmicutes	Erysipelotrichia	Erysipelotrichales	Erysipelotrichaceae	Catenibacterium	Catenibacterium mitsuokai	1	39	39	3	84.855	753	0	132050000000	3140800	173800000	83822000	3944200000	2489200000	3327700000	8956900000	2513900000	2164400000	322320000	968070000	1212700000	790790000	33554000	29604000	158060000	300570000	253120000	15903000000	14016000000	6504100000	42062000000	12701000000	4360000000	4448900000	469890000
R6KDW7;E2N9Y7	R6KDW7;E2N9Y7	R6KDW7_9BACE	unreviewed	30S ribosomal protein S2	rpsB BN506_04226	>tr|R6KDW7|R6KDW7_9BACE 30S ribosomal protein S2 OS=Bacteroides cellulosilyticus CAG:158 OX=1263038 GN=rpsB PE=3 SV=1;>tr|E2N9Y7|E2N9Y7_9BACE 30S ribosomal protein S2 OS=Bacteroides cellulosilyticus DSM 14838 OX=537012 GN=rpsB PE=3 SV=1	Bacteroides cellulosilyticus CAG:158	1263038	FCB group	Bacteroidetes	Bacteroidia	Bacteroidales	Bacteroidaceae	Bacteroides	Bacteroides cellulosilyticus CAG:158	2	17;17	10;10	1;1	30.525	278	2.2144e-151	131960000000	679140000	1965200000	458640000	9906500000	9016700000	6701100000	8163600000	5804700000	8519000000	6515900000	5843400000	9001700000	4394900000	6195700000	3587100000	0	0	0	2156500000	2191900000	3776500000	160960000	2623400000	3772600000	1387600000	7647400000
P0AG46;P0AG44;G5SHH5;A7ZSI3;A0A315GPY1;A0A080FNN8;A0A073H600;D2ZLC4;A9MN73;M1RG65;A0A3N2F3A9;A0A378AJM6;A0A2X4SYE8;A0A0F6RGJ7;A0A085G4X0;E7H4U6;V5BFY8;V4YK84;A0A1I3AAF9	P0AG46;P0AG44;G5SHH5;A7ZSI3;A0A315GPY1;A0A080FNN8;A0A073H600;D2ZLC4;A9MN73;M1RG65;A0A3N2F3A9;A0A378AJM6;A0A2X4SYE8;A0A0F6RGJ7;A0A085G4X0	RL17_ECO57	reviewed	50S ribosomal protein L17	rplQ Z4664 ECs4159	>sp|P0AG46|RL17_ECO57 50S ribosomal protein L17 OS=Escherichia coli O157:H7 OX=83334 GN=rplQ PE=3 SV=1;>sp|P0AG44|RL17_ECOLI 50S ribosomal protein L17 OS=Escherichia coli (strain K12) OX=83333 GN=rplQ PE=1 SV=1;>tr|G5SHH5|G5SHH5_SALET 50S ribosomal protein	Escherichia coli O157:H7	83334	NA	Proteobacteria	Gammaproteobacteria	Enterobacterales	Enterobacteriaceae	Escherichia	Escherichia coli	19	8;8;8;8;8;8;8;7;7;7;7;7;7;7;6;2;1;1;1	8;8;8;8;8;8;8;7;7;7;7;7;7;7;6;2;1;1;1	8;8;8;8;8;8;8;7;7;7;7;7;7;7;6;2;1;1;1	14.364	127	2.1681e-82	130890000000	435750000	4820900000	743580000	5143500000	6201500000	6034200000	9153300000	8218100000	8393400000	3593400000	5861200000	7238800000	971240000	1938800000	941280000	1452300000	1416300000	480490000	4305500000	7503600000	10158000000	3970200000	6057700000	5206600000	3083800000	5011900000
I8XVZ4;A7LT86	I8XVZ4;A7LT86	I8XVZ4_BACOV	unreviewed	50S ribosomal protein L4	rplD HMPREF1069_06248	>tr|I8XVZ4|I8XVZ4_BACOV 50S ribosomal protein L4 OS=Bacteroides ovatus CL02T12C04 OX=997885 GN=rplD PE=3 SV=1;>tr|A7LT86|A7LT86_BACO1 50S ribosomal protein L4 OS=Bacteroides ovatus (strain ATCC 8483 / DSM 1896 / JCM 5824 / NCTC 11153) OX=411476 GN=rplD PE=	Bacteroides ovatus CL02T12C04	997885	FCB group	Bacteroidetes	Bacteroidia	Bacteroidales	Bacteroidaceae	Bacteroides	Bacteroides ovatus	2	9;9	9;9	0;0	22.987	208	0	130670000000	51510000	544580000	141870000	8854000000	10417000000	10001000000	7706600000	4618400000	7875200000	6613600000	6141400000	10535000000	1779800000	2098900000	2748700000	3365500	0	0	4174800000	3226600000	6395800000	484160000	3011300000	2787200000	1605700000	8695300000
A6KZQ1	A6KZQ1	A6KZQ1_BACV8	unreviewed	Uncharacterized protein	BVU_1225	>tr|A6KZQ1|A6KZQ1_BACV8 Uncharacterized protein OS=Bacteroides vulgatus (strain ATCC 8482 / DSM 1447 / JCM 5826 / NBRC 14291 / NCTC 11154) OX=435590 GN=BVU_1225 PE=4 SV=1	Bacteroides vulgatus (strain ATCC 8482 / DSM 1447 / JCM 5826 / NBRC 14291 / NCTC 11154)	435590	FCB group	Bacteroidetes	Bacteroidia	Bacteroidales	NA	Phocaeicola	Phocaeicola vulgatus	1	14	5	5	29.622	275	0	129170000000	72308000	441120000	237040000	117190000	1094500000	926820000	0	0	168410000	3298300000	3952100000	6517800000	3056600000	2009400000	2013000000	75036000	12007000	55863000	1571700000	2488100000	3440200000	29565000	25090000	0	5260400000	27026000000
R9HGK7;A6L1D3;R9I1B4;U6R9I7	R9HGK7;A6L1D3;R9I1B4;U6R9I7	R9HGK7_PHOVU	unreviewed	Bifunctional purine biosynthesis protein PurH [Includes: Phosphoribosylaminoimidazolecarboxamide formyltransferase (EC 2.1.2.3) (AICAR transformylase); IMP cyclohydrolase (EC 3.5.4.10) (ATIC) (IMP synthase) (Inosinicase)]	purH C800_02222	>tr|R9HGK7|R9HGK7_PHOVU Bifunctional purine biosynthesis protein PurH OS=Bacteroides vulgatus dnLKV7 OX=1235786 GN=purH PE=3 SV=1;>tr|A6L1D3|A6L1D3_BACV8 Bifunctional purine biosynthesis protein PurH OS=Bacteroides vulgatus (strain ATCC 8482 / DSM 1447 / J	Bacteroides vulgatus dnLKV7	1235786	FCB group	Bacteroidetes	Bacteroidia	Bacteroidales	NA	Phocaeicola	Phocaeicola vulgatus	4	26;26;23;22	26;26;23;22	1;1;0;0	56.218	507	0	129130000000	225330000	235130000	152870000	4655900000	5910600000	4755900000	3607400000	1432900000	3069600000	4353600000	6890200000	7943000000	2140700000	2493900000	1348600000	0	0	0	3334400000	3312800000	6411100000	222330000	1678000000	1601500000	2135400000	19472000000
R6JHT5;I9SX38;I9AA60;D6CWR8;D4VF98;A7M3A1;A0A373GC76;A0A372Z3Y4;A0A4S2DAJ8;A0A3L8A300;A0A1M3DMW3;A0A1Q3KND7;A0A0A2DZ93;A0A4Y8WQS6;A0A235E7B7;A0A1W9QSS2;A0A1F1E4V0	R6JHT5;I9SX38;I9AA60;D6CWR8;D4VF98;A7M3A1;A0A373GC76;A0A372Z3Y4;A0A4S2DAJ8;A0A3L8A300	R6JHT5_9BACE	unreviewed	Adenylosuccinate synthetase (AMPSase) (AdSS) (EC 6.3.4.4) (IMP--aspartate ligase)	purA BN541_02811	>tr|R6JHT5|R6JHT5_9BACE Adenylosuccinate synthetase OS=Bacteroides ovatus CAG:22 OX=1263050 GN=purA PE=3 SV=1;>tr|I9SX38|I9SX38_BACOV Adenylosuccinate synthetase OS=Bacteroides ovatus CL02T12C04 OX=997885 GN=purA PE=3 SV=1;>tr|I9AA60|I9AA60_9BACE Adenylosu	Bacteroides ovatus CAG:22	1263050	FCB group	Bacteroidetes	Bacteroidia	Bacteroidales	Bacteroidaceae	Bacteroides	Bacteroides ovatus CAG:22	17	18;18;18;18;18;18;18;18;17;17;2;2;2;2;1;1;1	18;18;18;18;18;18;18;18;17;17;2;2;2;2;1;1;1	0;0;0;0;0;0;0;0;0;0;0;0;0;0;0;0;0	46.735	423	3.6138e-289	129010000000	81358000	529380000	11649000	6231400000	8842200000	8540800000	9337000000	3440700000	6203000000	4382700000	5889200000	6731000000	1216800000	1895300000	1434600000	0	0	0	3323100000	5383900000	5814900000	552860000	4873700000	2871100000	1113000000	11877000000
A7LW80;R6J3J3;I9HB64	A7LW80;R6J3J3;I9HB64	A7LW80_BACO1	unreviewed	Multifunctional fusion protein [Includes: Protein translocase subunit SecD; Protein-export membrane protein SecF]	secD secF BACOVA_02083	>tr|A7LW80|A7LW80_BACO1 Multifunctional fusion protein OS=Bacteroides ovatus (strain ATCC 8483 / DSM 1896 / JCM 5824 / NCTC 11153) OX=411476 GN=secD PE=3 SV=1;>tr|R6J3J3|R6J3J3_9BACE Multifunctional fusion protein OS=Bacteroides ovatus CAG:22 OX=1263050 GN	Bacteroides ovatus (strain ATCC 8483 / DSM 1896 / JCM 5824 / NCTC 11153)	411476	FCB group	Bacteroidetes	Bacteroidia	Bacteroidales	Bacteroidaceae	Bacteroides	Bacteroides ovatus	3	36;35;35	36;35;35	6;6;6	110.28	1007	0	128220000000	0	164600000	0	7750000000	13369000000	11737000000	10315000000	4773200000	7469700000	5823300000	6811200000	8134700000	1675000000	2554200000	1635400000	0	0	0	2314200000	3204800000	6837400000	280980000	3668500000	3314400000	702330000	8057300000
A1A0C6	A1A0C6	A1A0C6_BIFAA	unreviewed	2,3-bisphosphoglycerate-dependent phosphoglycerate mutase (BPG-dependent PGAM) (PGAM) (Phosphoglyceromutase) (dPGM) (EC 5.4.2.11)	gpm gpmA BAD_0378	>tr|A1A0C6|A1A0C6_BIFAA 2,3-bisphosphoglycerate-dependent phosphoglycerate mutase OS=Bifidobacterium adolescentis (strain ATCC 15703 / DSM 20083 / NCTC 11814 / E194a) OX=367928 GN=gpm PE=3 SV=1	Bifidobacterium adolescentis (strain ATCC 15703 / DSM 20083 / NCTC 11814 / E194a)	367928	Terrabacteria group	Actinobacteria	Actinobacteria	Bifidobacteriales	Bifidobacteriaceae	Bifidobacterium	Bifidobacterium adolescentis	1	19	19	0	31.156	276	0	127620000000	0	47872000	8938200	942920000	330700000	397680000	6574200000	3266300000	1588600000	417070000	631440000	417100000	703740000	123710000	74809000	6059200	79385000	20853000	7513800000	6489600000	6349200000	42434000000	16150000000	5765700000	3047900000	1631600000
R9HWC8;A6L3F3	R9HWC8;A6L3F3	R9HWC8_PHOVU	unreviewed	Peptidyl-prolyl cis-trans isomerase D	C800_00503	>tr|R9HWC8|R9HWC8_PHOVU Peptidyl-prolyl cis-trans isomerase D OS=Bacteroides vulgatus dnLKV7 OX=1235786 GN=C800_00503 PE=4 SV=1;>tr|A6L3F3|A6L3F3_BACV8 Peptidyl-prolyl cis-trans isomerase OS=Bacteroides vulgatus (strain ATCC 8482 / DSM 1447 / JCM 5826 / NB	Bacteroides vulgatus dnLKV7	1235786	FCB group	Bacteroidetes	Bacteroidia	Bacteroidales	NA	Phocaeicola	Phocaeicola vulgatus	2	39;39	39;39	8;8	78.888	710	0	127180000000	53450000	456520000	40648000	85663000	485240000	322460000	126970000	0	58846000	3736900000	4247700000	8551200000	2608700000	1724500000	382480000	0	0	0	222480000	765470000	1057400000	0	0	0	2802400000	27607000000
P62401;P62399;A7ZSJ7;A0A378AJW9;A0A080FKK5;A0A073H5M4;J7SJF8;A0A085G4Y4	P62401;P62399;A7ZSJ7;A0A378AJW9;A0A080FKK5;A0A073H5M4;J7SJF8;A0A085G4Y4	RL5_ECO57	reviewed	50S ribosomal protein L5	rplE Z4678 ECs4173	>sp|P62401|RL5_ECO57 50S ribosomal protein L5 OS=Escherichia coli O157:H7 OX=83334 GN=rplE PE=3 SV=2;>sp|P62399|RL5_ECOLI 50S ribosomal protein L5 OS=Escherichia coli (strain K12) OX=83333 GN=rplE PE=1 SV=2;>sp|A7ZSJ7|RL5_ECO24 50S ribosomal protein L5 OS=	Escherichia coli O157:H7	83334	NA	Proteobacteria	Gammaproteobacteria	Enterobacterales	Enterobacteriaceae	Escherichia	Escherichia coli	8	16;16;16;16;16;16;11;10	16;16;16;16;16;16;11;10	3;3;3;3;3;3;3;3	20.301	179	0	127070000000	953600000	2271600000	357090000	2927700000	9938400000	9499300000	12353000000	3642500000	5007700000	3769500000	4912100000	3174500000	960590000	1080100000	783190000	1411200000	2044300000	1072500000	8849700000	7047300000	10094000000	5737900000	6642300000	4273400000	3599000000	3206600000
A0A1Q3M738	A0A1Q3M738	A0A1Q3M738_9BACT	unreviewed	Elongation factor Tu (EF-Tu)	tuf BGN96_15165	>tr|A0A1Q3M738|A0A1Q3M738_9BACT Elongation factor Tu OS=Bacteroidales bacterium 45-6 OX=1895719 GN=tuf PE=3 SV=1	Bacteroidales bacterium 45-6	1895719	FCB group	Bacteroidetes	Bacteroidia	Bacteroidales	NA	NA	Bacteroidales bacterium 45-6	1	15	1	1	43.404	395	0	127010000000	204330000	610830000	397510000	6045900000	6411200000	3939200000	14558000000	4562000000	8540600000	4811300000	8149000000	6909000000	1704800000	2055200000	906150000	0	0	0	1887400000	2837200000	2527000000	0	786760000	1214200000	1030900000	12025000000
W6PHV6;R6JQ79;I9V070;I9SI67;A0A373GMC8;A0A372Z1S1;A7LTH7;A0A4S2DI02	W6PHV6;R6JQ79;I9V070;I9SI67;A0A373GMC8;A0A372Z1S1;A7LTH7	W6PHV6_9BACE	unreviewed	OMP_b-brl domain-containing protein	BN890_51260	>tr|W6PHV6|W6PHV6_9BACE OMP_b-brl domain-containing protein OS=Bacteroides xylanisolvens SD CC 1b OX=702447 GN=BN890_51260 PE=4 SV=1;>tr|R6JQ79|R6JQ79_9BACE OMP_b-brl domain-containing protein OS=Bacteroides ovatus CAG:22 OX=1263050 GN=BN541_00856 PE=4 SV=	Bacteroides xylanisolvens SD CC 1b	702447	FCB group	Bacteroidetes	Bacteroidia	Bacteroidales	Bacteroidaceae	Bacteroides	Bacteroides xylanisolvens	8	10;10;10;10;10;10;10;3	10;10;10;10;10;10;10;3	5;5;5;5;5;5;5;0	20.68	189	1.2986e-186	126050000000	36648000	0	43994000	2916100000	9612600000	8163500000	5441300000	2466400000	3588300000	3680300000	7517700000	9706800000	3338400000	4161700000	2339800000	0	0	0	5745900000	3958500000	5628500000	651480000	4624900000	3447400000	2625200000	12327000000
C4FD46;A0A126SU10;A0A087BD27;A0A507ZUB3	C4FD46;A0A126SU10;A0A087BD27	C4FD46_9BIFI	unreviewed	Glutamate dehydrogenase	BIFANG_02228	>tr|C4FD46|C4FD46_9BIFI Glutamate dehydrogenase OS=Bifidobacterium angulatum DSM 20098 = JCM 7096 OX=518635 GN=BIFANG_02228 PE=3 SV=1;>tr|A0A126SU10|A0A126SU10_9BIFI Glutamate dehydrogenase OS=Bifidobacterium angulatum OX=1683 GN=Bang102_001930 PE=3 SV=1;>	Bifidobacterium angulatum DSM 20098 = JCM 7096	518635	Terrabacteria group	Actinobacteria	Actinobacteria	Bifidobacteriales	Bifidobacteriaceae	Bifidobacterium	Bifidobacterium angulatum	4	28;28;28;2	5;5;5;0	3;3;3;0	48.593	448	0	125350000000	1484600000	2733100000	1465900000	7215200000	6470500000	5027300000	7194400000	4371100000	5126100000	3853700000	4869300000	7676500000	3271900000	5105000000	1745900000	136640000	364920000	0	2657000000	2378200000	4342400000	1473900000	4795300000	4561300000	1832600000	8602800000
C4FET5;A0A126SXG6;A0A087BIK8	C4FET5;A0A126SXG6;A0A087BIK8	C4FET5_9BIFI	unreviewed	Phosphoglycerate kinase (EC 2.7.2.3)	pgk BIFANG_02826	>tr|C4FET5|C4FET5_9BIFI Phosphoglycerate kinase OS=Bifidobacterium angulatum DSM 20098 = JCM 7096 OX=518635 GN=pgk PE=3 SV=1;>tr|A0A126SXG6|A0A126SXG6_9BIFI Phosphoglycerate kinase OS=Bifidobacterium angulatum OX=1683 GN=pgk PE=3 SV=1;>tr|A0A087BIK8|A0A087	Bifidobacterium angulatum DSM 20098 = JCM 7096	518635	Terrabacteria group	Actinobacteria	Actinobacteria	Bifidobacteriales	Bifidobacteriaceae	Bifidobacterium	Bifidobacterium angulatum	3	20;20;17	20;20;17	3;3;2	42.12	401	0	125050000000	0	43706000	0	359470000	559040000	720010000	4717600000	2753300000	1188900000	438180000	834970000	535650000	615210000	207900000	0	69543000	74891000	6140400	6556000000	9257400000	6739200000	39942000000	19074000000	6143800000	3408300000	1993000000
B2ULU7	B2ULU7	B2ULU7_AKKM8	unreviewed	Thioredoxin domain	Amuc_0147	>tr|B2ULU7|B2ULU7_AKKM8 Thioredoxin domain OS=Akkermansia muciniphila (strain ATCC BAA-835 / Muc) OX=349741 GN=Amuc_0147 PE=4 SV=1	Akkermansia muciniphila (strain ATCC BAA-835 / Muc)	349741	PVC group	Verrucomicrobia	Verrucomicrobiae	Verrucomicrobiales	Akkermansiaceae	Akkermansia	Akkermansia muciniphila	1	13	13	13	34.966	321	1.6893e-89	125020000000	27731000000	54913000000	39459000000	0	0	0	0	0	0	0	0	0	238140000	1468900000	640230000	569390000	0	0	0	0	0	0	0	0	0	0
A1A033	A1A033	RL7_BIFAA	reviewed	50S ribosomal protein L7/L12	rplL BAD_0285	>sp|A1A033|RL7_BIFAA 50S ribosomal protein L7/L12 OS=Bifidobacterium adolescentis (strain ATCC 15703 / DSM 20083 / NCTC 11814 / E194a) OX=367928 GN=rplL PE=3 SV=1	Bifidobacterium adolescentis (strain ATCC 15703 / DSM 20083 / NCTC 11814 / E194a)	367928	Terrabacteria group	Actinobacteria	Actinobacteria	Bifidobacteriales	Bifidobacteriaceae	Bifidobacterium	Bifidobacterium adolescentis	1	7	7	2	13.249	126	0	124960000000	162470000	139390000	108740000	997880000	1211100000	1126900000	6879400000	4994800000	3707400000	985490000	1893200000	1526000000	2285900000	866690000	526810000	226210000	419100000	522930000	6295400000	7627100000	5313200000	23182000000	14531000000	6401700000	4196900000	3674700000
A0A1S5WFG6	A0A1S5WFG6	A0A1S5WFG6_STRGY	unreviewed	Glyceraldehyde-3-phosphate dehydrogenase	BTR42_10685	>tr|A0A1S5WFG6|A0A1S5WFG6_STRGY Glyceraldehyde-3-phosphate dehydrogenase OS=Streptococcus gallolyticus subsp. gallolyticus DSM 16831 OX=1258574 GN=BTR42_10685 PE=3 SV=1	Streptococcus gallolyticus subsp. gallolyticus DSM 16831	1258574	Terrabacteria group	Firmicutes	Bacilli	Lactobacillales	Streptococcaceae	Streptococcus	Streptococcus gallolyticus	1	19	17	13	36.034	337	0	124350000000	70757000	16436000	0	1429100000	2272800000	14225000000	44580000	0	52089000	37277000	0	25511000	0	0	0	190530000	183730000	51320000	5090800000	16163000000	78863000000	272860000	586900000	2719600000	79056000	62971000
R9HL45	R9HL45	R9HL45_PHOVU	unreviewed	DUF3869 domain-containing protein	C800_01505	>tr|R9HL45|R9HL45_PHOVU DUF3869 domain-containing protein OS=Bacteroides vulgatus dnLKV7 OX=1235786 GN=C800_01505 PE=4 SV=1	Bacteroides vulgatus dnLKV7	1235786	FCB group	Bacteroidetes	Bacteroidia	Bacteroidales	NA	Phocaeicola	Phocaeicola vulgatus	1	8	8	8	31.092	296	0	124000000000	711060000	432990000	261840000	404970000	645630000	753200000	72704000	106810000	0	5298600000	5031300000	8271400000	4188700000	2131300000	390840000	0	7806500	0	1126000000	2628100000	2023900000	0	0	0	4264000000	18515000000
P0A4D1;A7ZV71;A0A080FKE8;A0A073H144;P02358;G5SKB3;A9MFL1;A0A315GSW4;A0A2X4WLA4;A0A085G2M8;D2ZLL8;A0A3N2E6J6;A0A378AZ94;A0A0F6RI29;M1SAF7	P0A4D1;A7ZV71;A0A080FKE8;A0A073H144;P02358;G5SKB3;A9MFL1;A0A315GSW4;A0A2X4WLA4;A0A085G2M8;D2ZLL8;A0A3N2E6J6;A0A378AZ94;A0A0F6RI29	RS6_ECO57	reviewed	30S ribosomal protein S6	rpsF Z5809 ECs5176	>sp|P0A4D1|RS6_ECO57 30S ribosomal protein S6 OS=Escherichia coli O157:H7 OX=83334 GN=rpsF PE=3 SV=1;>sp|A7ZV71|RS6_ECO24 30S ribosomal protein S6 OS=Escherichia coli O139:H28 (strain E24377A / ETEC) OX=331111 GN=rpsF PE=3 SV=1;>tr|A0A080FKE8|A0A080FKE8_EC	Escherichia coli O157:H7	83334	NA	Proteobacteria	Gammaproteobacteria	Enterobacterales	Enterobacteriaceae	Escherichia	Escherichia coli	15	6;6;6;6;6;5;5;5;5;4;4;4;4;4;2	6;6;6;6;6;5;5;5;5;4;4;4;4;4;2	6;6;6;6;6;5;5;5;5;4;4;4;4;4;2	15.187	131	2.7467e-200	123700000000	1950900000	3727600000	1855400000	5397300000	5897600000	5986300000	5459500000	3048800000	4372400000	6349800000	6174100000	5561700000	1809000000	2931000000	1391700000	2139600000	2819800000	1328600000	6147300000	7593600000	7309900000	3837100000	4424400000	4598200000	2569900000	3731400000
A6LFL6	A6LFL6	A6LFL6_PARD8	unreviewed	Uncharacterized protein	BDI_2767	>tr|A6LFL6|A6LFL6_PARD8 Uncharacterized protein OS=Parabacteroides distasonis (strain ATCC 8503 / DSM 20701 / CIP 104284 / JCM 5825 / NCTC 11152) OX=435591 GN=BDI_2767 PE=4 SV=1	Parabacteroides distasonis (strain ATCC 8503 / DSM 20701 / CIP 104284 / JCM 5825 / NCTC 11152)	435591	FCB group	Bacteroidetes	Bacteroidia	Bacteroidales	Tannerellaceae	Parabacteroides	Parabacteroides distasonis	1	35	35	15	61.439	563	0	123430000000	223300000	1432700000	127100000	10331000000	17115000000	16862000000	5604800000	2222400000	4386400000	1275000000	1247400000	2245500000	627560000	1699600000	697950000	187010000	35984000	0	1505700000	21122000000	22721000000	108000000	3836000000	5748200000	0	353880000
W6PDN8;I9AMF7;D6D691;A0A372Z2C5;A0A3L8A7V8	W6PDN8;I9AMF7;D6D691;A0A372Z2C5	W6PDN8_9BACE	unreviewed	Major outer membrane protein OmpA	BN890_35660 BN890_50760	>tr|W6PDN8|W6PDN8_9BACE Major outer membrane protein OmpA OS=Bacteroides xylanisolvens SD CC 1b OX=702447 GN=BN890_35660 PE=4 SV=1;>tr|I9AMF7|I9AMF7_9BACE OmpA-like domain-containing protein OS=Bacteroides xylanisolvens CL03T12C04 OX=997892 GN=HMPREF1074_0	Bacteroides xylanisolvens SD CC 1b	702447	FCB group	Bacteroidetes	Bacteroidia	Bacteroidales	Bacteroidaceae	Bacteroides	Bacteroides xylanisolvens	5	12;12;12;12;3	12;12;12;12;3	3;3;3;3;1	43.511	395	0	123020000000	48023000	0	19808000	8802400000	11942000000	12090000000	3537000000	1047400000	2673800000	3124600000	6792600000	7647700000	2029600000	4594400000	1738800000	0	0	0	4666000000	11640000000	9736900000	126410000	1818500000	2030300000	548260000	8201700000
A7ZVA4;A0A080FGV5;P0A7B0;P0A7A9;A0A073GYT4;A9MEY5;A0A2X4TML2;A0A3N2E5I4;G5SKD7;A0A315GVS7;A0A378AYF9;A0A0F6RI42;J7U4I2;A0A085G2P4;A0A4Q5V944	A7ZVA4;A0A080FGV5;P0A7B0;P0A7A9;A0A073GYT4;A9MEY5	A7ZVA4_ECO24	unreviewed	Inorganic pyrophosphatase (EC 3.6.1.1) (Pyrophosphate phospho-hydrolase) (PPase)	ppa EcE24377A_4795	>tr|A7ZVA4|A7ZVA4_ECO24 Inorganic pyrophosphatase OS=Escherichia coli O139:H28 (strain E24377A / ETEC) OX=331111 GN=ppa PE=3 SV=1;>tr|A0A080FGV5|A0A080FGV5_ECOLX Inorganic pyrophosphatase OS=Escherichia coli 1-392-07_S4_C3 OX=1444275 GN=ppa PE=3 SV=1;>sp|P	Escherichia coli O139:H28 (strain E24377A / ETEC)	331111	NA	Proteobacteria	Gammaproteobacteria	Enterobacterales	Enterobacteriaceae	Escherichia	Escherichia coli	15	10;10;9;9;9;6;4;4;4;4;4;3;2;1;1	10;10;9;9;9;6;4;4;4;4;4;3;2;1;1	7;7;6;6;6;3;1;3;2;2;3;3;1;1;0	19.731	176	6.523e-83	122850000000	721020000	3257400000	797280000	4807700000	5839200000	5448100000	5437100000	6339500000	9341900000	4557800000	5620900000	5312600000	750350000	1826100000	629990000	1833400000	3057200000	1482700000	5907100000	6261700000	5828200000	4579500000	5280700000	6708500000	3554300000	3079400000
B2UN99	B2UN99	B2UN99_AKKM8	unreviewed	Glutamate decarboxylase (EC 4.1.1.15)	Amuc_0372	>tr|B2UN99|B2UN99_AKKM8 Glutamate decarboxylase OS=Akkermansia muciniphila (strain ATCC BAA-835 / Muc) OX=349741 GN=Amuc_0372 PE=3 SV=1	Akkermansia muciniphila (strain ATCC BAA-835 / Muc)	349741	PVC group	Verrucomicrobia	Verrucomicrobiae	Verrucomicrobiales	Akkermansiaceae	Akkermansia	Akkermansia muciniphila	1	21	21	21	52.457	466	0	122850000000	20237000000	69236000000	32400000000	0	0	0	0	0	0	0	0	0	0	525250000	126800000	320650000	0	0	0	0	0	0	0	0	0	0
R9I5Z3;R9H901;A6L0V1;R6YN17	R9I5Z3;R9H901;A6L0V1	R9I5Z3_9BACT	unreviewed	30S ribosomal protein S2	rpsB C802_04411 E5339_09415	>tr|R9I5Z3|R9I5Z3_9BACT 30S ribosomal protein S2 OS=Phocaeicola sartorii OX=671267 GN=rpsB PE=3 SV=1;>tr|R9H901|R9H901_PHOVU 30S ribosomal protein S2 OS=Bacteroides vulgatus dnLKV7 OX=1235786 GN=rpsB PE=3 SV=1;>sp|A6L0V1|RS2_BACV8 30S ribosomal protein S2	Phocaeicola sartorii	671267	FCB group	Bacteroidetes	Bacteroidia	Bacteroidales	NA	Phocaeicola	Phocaeicola sartorii	4	18;18;18;4	18;18;18;4	0;0;0;0	30.563	279	1.092e-139	122360000000	209160000	254860000	242370000	4572400000	6088900000	5481100000	3708800000	1964500000	2018600000	5192800000	5379200000	8126800000	3859100000	3709800000	2937900000	0	0	0	2708000000	1673000000	3670900000	140690000	1613100000	1708400000	1582500000	13935000000
A0ZZA6	A0ZZA6	A0ZZA6_BIFAA	unreviewed	Glutamate dehydrogenase	gdhA BAD_0008	>tr|A0ZZA6|A0ZZA6_BIFAA Glutamate dehydrogenase OS=Bifidobacterium adolescentis (strain ATCC 15703 / DSM 20083 / NCTC 11814 / E194a) OX=367928 GN=gdhA PE=3 SV=1	Bifidobacterium adolescentis (strain ATCC 15703 / DSM 20083 / NCTC 11814 / E194a)	367928	Terrabacteria group	Actinobacteria	Actinobacteria	Bifidobacteriales	Bifidobacteriaceae	Bifidobacterium	Bifidobacterium adolescentis	1	32	32	2	48.664	448	0	121890000000	215180000	955010000	0	167340000	47012000	0	5581600000	1843200000	799080000	54271000	223270000	40317000	382130000	51322000	8813600	13661000	67166000	21915000	3273100000	3610300000	1565200000	42813000000	32715000000	4108500000	931750000	346780000
P01876;A0A286YEY1	P01876;A0A286YEY1	IGHA1_HUMAN	reviewed	Immunoglobulin heavy constant alpha 1 (Ig alpha-1 chain C region) (Ig alpha-1 chain C region BUR) (Ig alpha-1 chain C region TRO)	IGHA1	>sp|P01876|IGHA1_HUMAN Immunoglobulin heavy constant alpha 1 OS=Homo sapiens OX=9606 GN=IGHA1 PE=1 SV=2;>tr|A0A286YEY1|A0A286YEY1_HUMAN Immunoglobulin heavy constant alpha 1 (Fragment) OS=Homo sapiens OX=9606 GN=IGHA1 PE=1 SV=1	Homo sapiens (Human)	9606	Opisthokonta	Chordata	Mammalia	Primates	Hominidae	Homo	Homo sapiens	2	14;14	14;14	6;6	37.654	353	0	121200000000	305130000	1696000000	273470000	856070000	2086200000	2956500000	4105000000	1671000000	1202300000	1132000000	2088200000	1133700000	285170000	272890000	202190000	1828300000	2197000000	2800300000	5400700000	3685400000	4932500000	2650700000	2085800000	1006800000	2910100000	1575400000
I9UUK1;I9SHB2;D6CXP5;A7LT83;A0A4S2DAS1;A0A401M1R1;A0A3L8A9D3;A0A373GHV6;A0A372YXS0;A0A1M5CYK2;A0A174UCY5;A0A174I0G6;A0A496KAX7;R7PB60;A0A1K1P9F3;A0A0K8R1F7;A0A0A2DWJ5	I9UUK1;I9SHB2;D6CXP5;A7LT83;A0A4S2DAS1;A0A401M1R1;A0A3L8A9D3;A0A373GHV6;A0A372YXS0;A0A1M5CYK2;A0A174UCY5;A0A174I0G6;A0A496KAX7;R7PB60	I9UUK1_9BACE	unreviewed	30S ribosomal protein S19	rpsS HMPREF1074_02158	>tr|I9UUK1|I9UUK1_9BACE 30S ribosomal protein S19 OS=Bacteroides xylanisolvens CL03T12C04 OX=997892 GN=rpsS PE=3 SV=1;>tr|I9SHB2|I9SHB2_BACOV 30S ribosomal protein S19 OS=Bacteroides ovatus CL02T12C04 OX=997885 GN=rpsS PE=3 SV=1;>tr|D6CXP5|D6CXP5_9BACE 30S	Bacteroides xylanisolvens CL03T12C04	997892	FCB group	Bacteroidetes	Bacteroidia	Bacteroidales	Bacteroidaceae	Bacteroides	Bacteroides xylanisolvens	17	7;7;7;7;7;7;7;7;7;7;7;7;4;4;3;3;3	7;7;7;7;7;7;7;7;7;7;7;7;4;4;3;3;3	1;1;1;1;1;1;1;1;1;1;1;1;0;0;0;0;0	9.9646	89	1.7966e-128	121140000000	1675800000	2785700000	1360600000	5108600000	9552300000	10026000000	5187300000	2876800000	5204500000	5856600000	6506900000	7638900000	1769500000	2689800000	1092100000	77367000	424420000	151610000	3257800000	4185800000	6064800000	1613000000	2031700000	1702500000	1414200000	8480900000
P0A8G3;A7ZRX6;A0A080FPI4;A0A073H627;Q8XAI7;A0A0F6RGB1;A0A3N2EEZ0;A0A378AG97;A0A378AGM5;A0A085GPK8;A0A378AGU2;J7TXL4;G5SGU2;A0A4R3MNY5;A9MQL9;A0A315GVA8;A0A2X4W2N6	P0A8G3;A7ZRX6;A0A080FPI4;A0A073H627;Q8XAI7;A0A0F6RGB1;A0A3N2EEZ0	UXAC_ECOLI	reviewed	Uronate isomerase (EC 5.3.1.12) (Glucuronate isomerase) (Uronic isomerase)	uxaC ygjX ygjY ygjZ b3092 JW3063	>sp|P0A8G3|UXAC_ECOLI Uronate isomerase OS=Escherichia coli (strain K12) OX=83333 GN=uxaC PE=2 SV=1;>sp|A7ZRX6|UXAC_ECO24 Uronate isomerase OS=Escherichia coli O139:H28 (strain E24377A / ETEC) OX=331111 GN=uxaC PE=3 SV=1;>tr|A0A080FPI4|A0A080FPI4_ECOLX Uro	Escherichia coli (strain K12)	83333	NA	Proteobacteria	Gammaproteobacteria	Enterobacterales	Enterobacteriaceae	Escherichia	Escherichia coli	17	29;29;29;29;28;20;16;8;5;5;3;2;1;1;1;1;1	29;29;29;29;28;20;16;8;5;5;3;2;1;1;1;1;1	18;18;18;18;18;11;6;6;0;2;2;0;0;0;0;0;0	53.987	470	0	120990000000	0	128370000	0	553590000	1074400000	835600000	1831500000	654200000	1093100000	13012000000	18597000000	16157000000	64245000	325630000	91627000	8595100	9663000	0	998680000	1364000000	1180500000	489690000	752080000	287580000	26881000000	18298000000
R6L7Z1;E2NA40;A0A1M6F4G6;A0A415IPZ6;B3C5D2	R6L7Z1;E2NA40;A0A1M6F4G6;A0A415IPZ6;B3C5D2	R6L7Z1_9BACE	unreviewed	Malate dehydrogenase (EC 1.1.1.37)	mdh BN506_01827	>tr|R6L7Z1|R6L7Z1_9BACE Malate dehydrogenase OS=Bacteroides cellulosilyticus CAG:158 OX=1263038 GN=mdh PE=3 SV=1;>tr|E2NA40|E2NA40_9BACE Malate dehydrogenase OS=Bacteroides cellulosilyticus DSM 14838 OX=537012 GN=mdh PE=3 SV=1;>tr|A0A1M6F4G6|A0A1M6F4G6_9BA	Bacteroides cellulosilyticus CAG:158	1263038	FCB group	Bacteroidetes	Bacteroidia	Bacteroidales	Bacteroidaceae	Bacteroides	Bacteroides cellulosilyticus CAG:158	5	13;13;13;12;10	6;6;6;6;5	1;1;1;1;1	32.747	313	0	120460000000	102680000	475030000	170910000	9622900000	8867000000	8126600000	9508800000	6021000000	9238400000	1891600000	1913500000	3473800000	1941200000	3360100000	1945900000	0	0	0	5370800000	8048200000	7779800000	634550000	5565500000	4100000000	792490000	2438000000
A7ZH91;A0A080FJR9;A0A378C3K1;A0A085GPT9;A0A2X4TM30;A0A378C399;A0A2X4U405;A0A378C2F0;J7TNN6	A7ZH91;A0A080FJR9	A7ZH91_ECO24	unreviewed	Bifunctional aspartokinase/homoserine dehydrogenase [Includes: Aspartokinase (EC 2.7.2.4); Homoserine dehydrogenase (EC 1.1.1.3)]	thrA EcE24377A_0001	>tr|A7ZH91|A7ZH91_ECO24 Bifunctional aspartokinase/homoserine dehydrogenase OS=Escherichia coli O139:H28 (strain E24377A / ETEC) OX=331111 GN=thrA PE=3 SV=1;>tr|A0A080FJR9|A0A080FJR9_ECOLX Bifunctional aspartokinase/homoserine dehydrogenase OS=Escherichia	Escherichia coli O139:H28 (strain E24377A / ETEC)	331111	NA	Proteobacteria	Gammaproteobacteria	Enterobacterales	Enterobacteriaceae	Escherichia	Escherichia coli	9	31;30;10;8;4;2;1;1;1	31;30;10;8;4;2;1;1;1	2;2;0;0;0;0;0;0;0	89.08	820	0	120100000000	23705000	1375200000	28158000	3513800000	6190500000	4112400000	8084200000	7286200000	14368000000	7699200000	8800400000	10226000000	540790000	1687500000	1122000000	31914000	40228000	49666000	2140700000	3447600000	8659600000	502800000	6337900000	4666800000	4427300000	4784600000
P0AEY0;P0AEX9;A7ZUQ6;A0A080FMV6;A0A073H1P5;A0A378AWU8;A0A085G6S9	P0AEY0;P0AEX9;A7ZUQ6;A0A080FMV6;A0A073H1P5;A0A378AWU8	MALE_ECO57	reviewed	Maltose/maltodextrin-binding periplasmic protein (MMBP) (Maltodextrin-binding protein) (Maltose-binding protein) (MBP)	malE Z5632 ECs5017	>sp|P0AEY0|MALE_ECO57 Maltose/maltodextrin-binding periplasmic protein OS=Escherichia coli O157:H7 OX=83334 GN=malE PE=1 SV=1;>sp|P0AEX9|MALE_ECOLI Maltose/maltodextrin-binding periplasmic protein OS=Escherichia coli (strain K12) OX=83333 GN=malE PE=1 SV=1	Escherichia coli O157:H7	83334	NA	Proteobacteria	Gammaproteobacteria	Enterobacterales	Enterobacteriaceae	Escherichia	Escherichia coli	7	21;21;21;21;21;11;3	21;21;21;21;21;11;3	8;8;8;8;8;0;0	43.387	396	0	119980000000	27634000	1316200000	30831000	13311000000	14703000000	14399000000	739920000	830220000	547340000	132140000	703870000	555800000	2281000000	3241900000	2030000000	432590000	196650000	340910000	18983000000	16470000000	14782000000	721150000	620580000	965900000	311980000	316050000
R7NBL5;A0A174LX20;A0A4Q0VUB7;A0A1G9XLQ3;A0A1L8ZKB2	R7NBL5;A0A174LX20	R7NBL5_9FIRM	unreviewed	Flagellin	BN774_01357	>tr|R7NBL5|R7NBL5_9FIRM Flagellin OS=Eubacterium sp. CAG:76 OX=1262892 GN=BN774_01357 PE=3 SV=1;>tr|A0A174LX20|A0A174LX20_9FIRM Flagellin OS=Lachnospira pectinoschiza OX=28052 GN=hag_4 PE=3 SV=1	Eubacterium sp. CAG:76	1262892	Terrabacteria group	Firmicutes	Clostridia	Clostridiales	Eubacteriaceae	Eubacterium	Eubacterium sp. CAG:76	5	12;11;2;2;2	12;11;2;2;2	5;4;0;0;0	28.709	270	0	119800000000	0	83728000	30669000	134390000	228540000	208930000	347550000	0	31314000	10958000000	4473400000	1143900000	52224000	36227000	131300000	168860000	145160000	58604000	730700000	617850000	388520000	214730000	310560000	48012000	91096000000	2775900000
P0A7W9;P0A7W7;A9MN62;A7ZSJ5;A0A315HXE3;A0A0F6TXC7;A0A080FNM1;A0A073H3D9;A0A2X4SX96;D2ZLD5;A0A378AJX8;A0A3N2F3B9;G5SHI7;A0A085G4Y2;A0A1A8XFV9	P0A7W9;P0A7W7;A9MN62;A7ZSJ5;A0A315HXE3;A0A0F6TXC7;A0A080FNM1;A0A073H3D9;A0A2X4SX96;D2ZLD5;A0A378AJX8;A0A3N2F3B9;G5SHI7	RS8_ECO57	reviewed	30S ribosomal protein S8	rpsH Z4676 ECs4171	>sp|P0A7W9|RS8_ECO57 30S ribosomal protein S8 OS=Escherichia coli O157:H7 OX=83334 GN=rpsH PE=3 SV=2;>sp|P0A7W7|RS8_ECOLI 30S ribosomal protein S8 OS=Escherichia coli (strain K12) OX=83333 GN=rpsH PE=1 SV=2;>sp|A9MN62|RS8_SALAR 30S ribosomal protein S8 OS=	Escherichia coli O157:H7	83334	NA	Proteobacteria	Gammaproteobacteria	Enterobacterales	Enterobacteriaceae	Escherichia	Escherichia coli	15	8;8;8;8;8;8;8;8;8;7;6;6;4;3;1	8;8;8;8;8;8;8;8;8;7;6;6;4;3;1	5;5;5;5;5;5;5;5;5;4;4;3;3;0;0	14.126	130	3.4309e-28	119490000000	1230900000	3456400000	1410100000	5427400000	5857100000	4432000000	4347100000	6090600000	8458400000	4633600000	7011900000	5069100000	1369700000	2348300000	905320000	2144400000	1985400000	1116800000	6447000000	4586800000	7014500000	3821400000	4806600000	4846300000	3263300000	3439000000
A0A414ZTJ1;A0A396A6J0	A0A414ZTJ1;A0A396A6J0	A0A414ZTJ1_9ACTN	unreviewed	GGGtGRT protein	DW171_06705	>tr|A0A414ZTJ1|A0A414ZTJ1_9ACTN GGGtGRT protein OS=Collinsella sp. AM15-2 OX=2292025 GN=DW171_06705 PE=4 SV=1;>tr|A0A396A6J0|A0A396A6J0_9ACTN GGGtGRT protein OS=Collinsella sp. AM36-4AA OX=2292317 GN=DW850_06025 PE=4 SV=1	Collinsella sp. AM15-2	2292025	Terrabacteria group	Actinobacteria	Coriobacteriia	Coriobacteriales	Coriobacteriaceae	Collinsella	Collinsella sp. AM15-2	2	16;16	11;11	4;4	35.269	334	0	119000000000	123260000	1083800000	150830000	4603200000	6221300000	4252400000	1136500000	1392300000	561670000	1438300000	2511100000	1289300000	319720000	0	33239000	330680000	431470000	132900000	24531000000	19670000000	25735000000	5630800000	3757600000	218620000	9607800000	1478900000
I9SX30;A7M384;A0A373GAC7	I9SX30;A7M384;A0A373GAC7	I9SX30_BACOV	unreviewed	60 kDa chaperonin (GroEL protein) (Protein Cpn60)	groL groEL HMPREF1069_03608	>tr|I9SX30|I9SX30_BACOV 60 kDa chaperonin OS=Bacteroides ovatus CL02T12C04 OX=997885 GN=groL PE=3 SV=1;>tr|A7M384|A7M384_BACO1 60 kDa chaperonin OS=Bacteroides ovatus (strain ATCC 8483 / DSM 1896 / JCM 5824 / NCTC 11153) OX=411476 GN=groL PE=3 SV=1;>tr|A0A	Bacteroides ovatus CL02T12C04	997885	FCB group	Bacteroidetes	Bacteroidia	Bacteroidales	Bacteroidaceae	Bacteroides	Bacteroides ovatus	3	39;39;39	5;5;5	0;0;0	58.234	545	0	118930000000	0	295680000	86912000	1685800000	8809800000	9337000000	8824600000	1970500000	4494100000	3472900000	8852400000	7529000000	720930000	2508400000	2574300000	0	11577000	0	3940900000	4540800000	4784800000	695000000	2488500000	3066100000	2043100000	13106000000
P61177;P61175;D2ZLE4;A9MN53;A7ZSK4;A0A3N2F3F7;A0A378AK07;A0A315GKZ5;A0A2X4TBW3;A0A0F6TXC9;A0A080FNP6;A0A073HGL3;A0A085G4Z1;J7SJF9	P61177;P61175;D2ZLE4;A9MN53;A7ZSK4;A0A3N2F3F7;A0A378AK07;A0A315GKZ5;A0A2X4TBW3;A0A0F6TXC9;A0A080FNP6;A0A073HGL3;A0A085G4Z1	RL22_ECO57	reviewed	50S ribosomal protein L22	rplV Z4686 ECs4180	>sp|P61177|RL22_ECO57 50S ribosomal protein L22 OS=Escherichia coli O157:H7 OX=83334 GN=rplV PE=3 SV=1;>sp|P61175|RL22_ECOLI 50S ribosomal protein L22 OS=Escherichia coli (strain K12) OX=83333 GN=rplV PE=1 SV=1;>tr|D2ZLE4|D2ZLE4_9ENTR 50S ribosomal protein	Escherichia coli O157:H7	83334	NA	Proteobacteria	Gammaproteobacteria	Enterobacterales	Enterobacteriaceae	Escherichia	Escherichia coli	14	8;8;8;8;8;8;8;8;8;8;8;7;5;3	8;8;8;8;8;8;8;8;8;8;8;7;5;3	8;8;8;8;8;8;8;8;8;8;8;7;5;3	12.226	110	0	118620000000	641750000	4657000000	803020000	2762700000	7896800000	7572300000	8176100000	3246700000	5148700000	4049200000	5550000000	3928500000	618510000	1440200000	320070000	1215900000	2115700000	505240000	6274900000	8219900000	8927600000	4716300000	6052100000	2660400000	3936600000	4082600000
A0A372Z1B7;I9AI23;D6CX44;D4VM56	A0A372Z1B7;I9AI23;D6CX44;D4VM56	A0A372Z1B7_9BACE	unreviewed	OmpA family protein	DW173_12750	>tr|A0A372Z1B7|A0A372Z1B7_9BACE OmpA family protein OS=Bacteroides sp. AM16-13 OX=2292938 GN=DW173_12750 PE=4 SV=1;>tr|I9AI23|I9AI23_9BACE OmpA-like domain-containing protein OS=Bacteroides xylanisolvens CL03T12C04 OX=997892 GN=HMPREF1074_01250 PE=4 SV=1;>	Bacteroides sp. AM16-13	2292938	FCB group	Bacteroidetes	Bacteroidia	Bacteroidales	Bacteroidaceae	Bacteroides	Bacteroides sp. AM16-13	4	19;19;19;19	9;9;9;9	2;2;2;2	40.399	370	0	118470000000	112650000	106810000	90593000	8488500000	10522000000	8778600000	7457700000	4167300000	4417100000	5916500000	5956900000	5523700000	2317300000	3287400000	2965800000	0	0	0	4074300000	6756800000	3967800000	422610000	2998200000	2667300000	1903500000	7561100000
A0A174PV22	A0A174PV22	A0A174PV22_9BACE	unreviewed	Tetratricopeptide repeat	ERS852494_02672 ERS852558_00284	>tr|A0A174PV22|A0A174PV22_9BACE Tetratricopeptide repeat OS=Bacteroides caccae OX=47678 GN=ERS852494_02672 PE=4 SV=1	Bacteroides caccae	47678	FCB group	Bacteroidetes	Bacteroidia	Bacteroidales	Bacteroidaceae	Bacteroides	Bacteroides caccae	1	44	13	5	61.702	564	0	118110000000	1400400000	4655100000	1097500000	1589300000	3892900000	4438700000	18301000000	6655400000	11230000000	5109500000	8247400000	6506100000	832180000	1265400000	606760000	10223000	0	2763600	1889700000	1574200000	1609400000	1509800000	6931700000	5383000000	1864900000	8066400000
P0A906;P0A905;A7ZMA3;A0A080FTZ7;A0A073HGG1;A0A315GZG6;G5SC95;A9MEH6;A0A2X4TRE8;A0A377ZKS3;A0A0F6REU1;D2ZBN2;A0A3N2EVQ8	P0A906;P0A905;A7ZMA3;A0A080FTZ7;A0A073HGG1;A0A315GZG6;G5SC95;A9MEH6;A0A2X4TRE8;A0A377ZKS3;A0A0F6REU1;D2ZBN2	SLYB_ECO57	reviewed	Outer membrane lipoprotein SlyB	slyB Z2655 ECs2350	>sp|P0A906|SLYB_ECO57 Outer membrane lipoprotein SlyB OS=Escherichia coli O157:H7 OX=83334 GN=slyB PE=3 SV=1;>sp|P0A905|SLYB_ECOLI Outer membrane lipoprotein SlyB OS=Escherichia coli (strain K12) OX=83333 GN=slyB PE=2 SV=1;>tr|A7ZMA3|A7ZMA3_ECO24 Outer mem	Escherichia coli O157:H7	83334	NA	Proteobacteria	Gammaproteobacteria	Enterobacterales	Enterobacteriaceae	Escherichia	Escherichia coli	13	7;7;7;7;7;6;5;5;5;4;4;4;2	7;7;7;7;7;6;5;5;5;4;4;4;2	7;7;7;7;7;6;5;5;5;4;4;4;2	15.601	155	0	116960000000	885130000	2603300000	711400000	3375800000	7253000000	6047000000	12646000000	4350800000	5753100000	4324100000	4460000000	4429000000	1210800000	1580800000	788930000	966480000	1396900000	777570000	7171900000	7236500000	5590000000	5336700000	4219500000	4688100000	4498800000	3930700000
D2Q9D3;B6XWZ1;A1A0V0;A0A072MTE6;A0A087EFK6	D2Q9D3;B6XWZ1;A1A0V0;A0A072MTE6;A0A087EFK6	D2Q9D3_BIFDB	unreviewed	DNA-binding protein HU	BDP_0758	>tr|D2Q9D3|D2Q9D3_BIFDB DNA-binding protein HU OS=Bifidobacterium dentium (strain ATCC 27534 / DSM 20436 / JCM 1195 / Bd1) OX=401473 GN=BDP_0758 PE=3 SV=1;>tr|B6XWZ1|B6XWZ1_9BIFI DNA-binding protein HB1 OS=Bifidobacterium catenulatum DSM 16992 = JCM 1194 =	Bifidobacterium dentium (strain ATCC 27534 / DSM 20436 / JCM 1195 / Bd1)	401473	Terrabacteria group	Actinobacteria	Actinobacteria	Bifidobacteriales	Bifidobacteriaceae	Bifidobacterium	Bifidobacterium dentium	5	4;4;4;4;3	4;4;4;4;3	0;0;0;0;0	9.9573	93	0	116650000000	10834000	29489000	13860000	522130000	1081500000	1219000000	6323500000	3134200000	2305300000	621000000	1113400000	672130000	594490000	222320000	142400000	92470000	146780000	84315000	7618700000	7202700000	6337900000	26301000000	16293000000	6551200000	3732700000	2391700000
R6JLD8;I9URA3;I8YCK8;D6CW84;D4VQV2;A7LQM4;A0A4S2CET8;A0A3L8A9D7;A0A373GIX8;A0A372YXK7;P94598;R9MDK9	R6JLD8;I9URA3;I8YCK8;D6CW84;D4VQV2;A7LQM4;A0A4S2CET8;A0A3L8A9D7;A0A373GIX8;A0A372YXK7;P94598	R6JLD8_9BACE	unreviewed	Glutamate dehydrogenase	BN541_03995	>tr|R6JLD8|R6JLD8_9BACE Glutamate dehydrogenase OS=Bacteroides ovatus CAG:22 OX=1263050 GN=BN541_03995 PE=3 SV=1;>tr|I9URA3|I9URA3_9BACE Glutamate dehydrogenase OS=Bacteroides xylanisolvens CL03T12C04 OX=997892 GN=HMPREF1074_03334 PE=3 SV=1;>tr|I8YCK8|I8YC	Bacteroides ovatus CAG:22	1263050	FCB group	Bacteroidetes	Bacteroidia	Bacteroidales	Bacteroidaceae	Bacteroides	Bacteroides ovatus CAG:22	12	22;22;22;22;22;22;22;22;22;22;20;1	5;5;5;5;5;5;5;5;5;5;4;0	1;1;1;1;1;1;1;1;1;1;0;0	49.102	444	0	116600000000	0	0	0	6680800000	8468600000	7305400000	7654300000	5073500000	4508700000	5666400000	6302100000	7262600000	1035000000	1993800000	913630000	0	0	0	1693900000	4217100000	5812200000	210260000	4283900000	4041500000	1262700000	10336000000
P0A7R7;P0A7R5;A7ZSL0;A0A080FNN4;A0A073H3F1	P0A7R7;P0A7R5;A7ZSL0;A0A080FNN4;A0A073H3F1	RS10_ECO57	reviewed	30S ribosomal protein S10	rpsJ nusE Z4692 ECs4186	>sp|P0A7R7|RS10_ECO57 30S ribosomal protein S10 OS=Escherichia coli O157:H7 OX=83334 GN=rpsJ PE=3 SV=1;>sp|P0A7R5|RS10_ECOLI 30S ribosomal protein S10 OS=Escherichia coli (strain K12) OX=83333 GN=rpsJ PE=1 SV=1;>sp|A7ZSL0|RS10_ECO24 30S ribosomal protein S	Escherichia coli O157:H7	83334	NA	Proteobacteria	Gammaproteobacteria	Enterobacterales	Enterobacteriaceae	Escherichia	Escherichia coli	5	6;6;6;6;6	6;6;6;6;6	2;2;2;2;2	11.735	103	2.4469e-100	115720000000	1292400000	2883300000	1627600000	3653000000	6960500000	7419100000	5392800000	4611500000	5457300000	4832000000	5452200000	4069000000	1422500000	2078900000	652420000	1391900000	1687300000	829960000	7190000000	6751900000	8729100000	4457800000	3838900000	2560300000	2281100000	3983100000
E5VAL3;A0A139KI33	E5VAL3;A0A139KI33	E5VAL3_9BACE	unreviewed	AraC family transcription regulator (AraC family transcriptional regulator)	DXB40_17745 DXD65_05750 HMPREF1007_01796	>tr|E5VAL3|E5VAL3_9BACE AraC family transcription regulator OS=Bacteroides sp. 4_1_36 OX=457393 GN=DXB40_17745 PE=4 SV=1;>tr|A0A139KI33|A0A139KI33_BACUN AraC family transcriptional regulator OS=Bacteroides uniformis OX=820 GN=B5G17_10930 PE=4 SV=1	Bacteroides sp. 4_1_36	457393	FCB group	Bacteroidetes	Bacteroidia	Bacteroidales	Bacteroidaceae	Bacteroides	Bacteroides sp. 4_1_36	2	12;12	12;12	3;3	18.389	157	5.9405e-161	114680000000	952950000	1777900000	661050000	5530200000	10076000000	10428000000	6717600000	2260600000	4382900000	3934200000	5040900000	6926600000	2888500000	5053900000	3071700000	14980000	0	0	5894800000	2632700000	4483500000	386170000	499510000	1042100000	1394200000	6347400000
R9HG51;A6L1F1	R9HG51;A6L1F1	R9HG51_PHOVU	unreviewed	Uncharacterized protein	C800_02205	>tr|R9HG51|R9HG51_PHOVU Uncharacterized protein OS=Bacteroides vulgatus dnLKV7 OX=1235786 GN=C800_02205 PE=3 SV=1;>tr|A6L1F1|A6L1F1_BACV8 Putative outer membrane protein, probably involved in nutrient binding OS=Bacteroides vulgatus (strain ATCC 8482 / DSM	Bacteroides vulgatus dnLKV7	1235786	FCB group	Bacteroidetes	Bacteroidia	Bacteroidales	NA	Phocaeicola	Phocaeicola vulgatus	2	24;24	24;24	24;24	54.859	491	0	113750000000	198990000	1353400000	192860000	77988000	314600000	350940000	21195000	0	49313000	6234600000	6116700000	15975000000	710820000	846640000	85934000	0	0	0	310980000	850950000	805540000	0	0	0	3859800000	21833000000
P69799;P69797;A7ZMT9;A0A080FSQ6;A0A073HHD3;A0A601IWF5;A0A315GWJ0;A9MNJ3;A0A2X4T9T6;G5SAU0;A0A377ZI26;A0A3N2EWF3;D2ZDI6;M1K604;A0A085GAT2;J7SK58;E7G5N8;A0A0F6RE19	P69799;P69797;A7ZMT9;A0A080FSQ6;A0A073HHD3;A0A601IWF5;A0A315GWJ0;A9MNJ3;A0A2X4T9T6;G5SAU0;A0A377ZI26;A0A3N2EWF3	PTNAB_ECO57	reviewed	PTS system mannose-specific EIIAB component (EC 2.7.1.191) (EIIAB-Man) (EIII-Man) [Includes: Mannose-specific phosphotransferase enzyme IIA component (PTS system mannose-specific EIIA component); Mannose-specific phosphotransferase enzyme IIB component (PTS system mannose-specific EIIB component)]	manX Z2860 ECs2527	>sp|P69799|PTNAB_ECO57 PTS system mannose-specific EIIAB component OS=Escherichia coli O157:H7 OX=83334 GN=manX PE=3 SV=2;>sp|P69797|PTNAB_ECOLI PTS system mannose-specific EIIAB component OS=Escherichia coli (strain K12) OX=83333 GN=manX PE=1 SV=2;>tr|A7Z	Escherichia coli O157:H7	83334	NA	Proteobacteria	Gammaproteobacteria	Enterobacterales	Enterobacteriaceae	Escherichia	Escherichia coli	18	15;15;15;15;14;11;11;9;9;8;8;8;7;7;4;2;1;1	15;15;15;15;14;11;11;9;9;8;8;8;7;7;4;2;1;1	15;15;15;15;14;11;11;9;9;8;8;8;7;7;4;2;1;1	35.047	323	0	113280000000	517610000	1329600000	106590000	2171600000	10025000000	7587800000	10804000000	3897300000	3902100000	2190100000	2700500000	1649700000	772770000	1268500000	616710000	652280000	888240000	909750000	10330000000	8178100000	10930000000	6541900000	8473300000	4544400000	2482200000	1837700000
A0A174AH18;A0A096LEX5;G1WFC3	A0A174AH18;A0A096LEX5;G1WFC3	A0A174AH18_9ACTN	unreviewed	Phosphoglycerate kinase (EC 2.7.2.3)	pgk ERS852399_01535	>tr|A0A174AH18|A0A174AH18_9ACTN Phosphoglycerate kinase OS=Collinsella aerofaciens OX=74426 GN=pgk PE=3 SV=1;>tr|A0A096LEX5|A0A096LEX5_9ACTN Phosphoglycerate kinase OS=Collinsella sp. 4_8_47FAA OX=742722 GN=pgk PE=3 SV=1;>tr|G1WFC3|G1WFC3_9ACTN Phosphoglyc	Collinsella aerofaciens	74426	Terrabacteria group	Actinobacteria	Coriobacteriia	Coriobacteriales	Coriobacteriaceae	Collinsella	Collinsella aerofaciens	3	20;20;10	20;20;10	1;1;0	42.068	396	0	113260000000	95148000	113390000	166850000	3853200000	3409100000	2743500000	740510000	1092400000	281640000	907610000	1300700000	740590000	343200000	149810000	60308000	242050000	440320000	100620000	34491000000	22373000000	26590000000	4339000000	2309600000	125670000	4737800000	444390000
I9UNY4;D6CX87;A0A372YZ30;D4VNF5;A0A4S2DBV1;A0A235E4Z4	I9UNY4;D6CX87;A0A372YZ30;D4VNF5;A0A4S2DBV1	I9UNY4_9BACE	unreviewed	Polyribonucleotide nucleotidyltransferase (EC 2.7.7.8) (Polynucleotide phosphorylase) (PNPase)	pnp HMPREF1074_04378	>tr|I9UNY4|I9UNY4_9BACE Polyribonucleotide nucleotidyltransferase OS=Bacteroides xylanisolvens CL03T12C04 OX=997892 GN=pnp PE=3 SV=1;>tr|D6CX87|D6CX87_9BACE Polyribonucleotide nucleotidyltransferase OS=Bacteroides xylanisolvens XB1A OX=657309 GN=pnp PE=3 S	Bacteroides xylanisolvens CL03T12C04	997892	FCB group	Bacteroidetes	Bacteroidia	Bacteroidales	Bacteroidaceae	Bacteroides	Bacteroides xylanisolvens	6	33;33;33;32;31;3	19;19;19;18;18;2	0;0;0;0;0;0	78.277	708	0	112350000000	7138300	142800000	0	6960400000	9166700000	7982400000	9285100000	3500900000	6863300000	5849700000	6210000000	9288900000	1491200000	2544300000	2453100000	0	0	0	3261700000	3503100000	4544600000	238670000	2985600000	2366000000	1042300000	7284600000
Q8XEG2;P17169;A7ZTU0;A0A080FP41;A0A073H3G0;G5SIU7;A0A315GMY4;A0A601J581;A0A0F6TXN5;A9MJS3;A0A2X4TPI4;A0A2X4U6E8;A0A3N2ECM0;A0A378ARM3;A0A085G4P1;J7TQ04;A0A4Q5V6U9;A0A1H8YHK5;A0A2H0QJF4;A0A374I8I7;A0A173QTK2;A0A0M6WE27;G5IGG0;A0A1H6TZP4;A0A1T5F8G6;A0A143B3J2;H3K7K9;A0A415EJG7;A0A316S9S5;V5BTN2;A0A1V3PBS5;A0A1I2XYZ1	Q8XEG2;P17169;A7ZTU0;A0A080FP41;A0A073H3G0;G5SIU7;A0A315GMY4;A0A601J581;A0A0F6TXN5;A9MJS3	GLMS_ECO57	reviewed	Glutamine--fructose-6-phosphate aminotransferase [isomerizing] (EC 2.6.1.16) (D-fructose-6-phosphate amidotransferase) (GFAT) (Glucosamine-6-phosphate synthase) (Hexosephosphate aminotransferase) (L-glutamine--D-fructose-6-phosphate amidotransferase)	glmS Z5227 ECs4671	>sp|Q8XEG2|GLMS_ECO57 Glutamine--fructose-6-phosphate aminotransferase [isomerizing] OS=Escherichia coli O157:H7 OX=83334 GN=glmS PE=3 SV=3;>sp|P17169|GLMS_ECOLI Glutamine--fructose-6-phosphate aminotransferase [isomerizing] OS=Escherichia coli (strain K12	Escherichia coli O157:H7	83334	NA	Proteobacteria	Gammaproteobacteria	Enterobacterales	Enterobacteriaceae	Escherichia	Escherichia coli	32	24;24;24;24;24;22;21;20;17;14;7;7;6;5;3;3;2;1;1;1;1;1;1;1;1;1;1;1;1;1;1;1	24;24;24;24;24;22;21;20;17;14;7;7;6;5;3;3;2;1;1;1;1;1;1;1;1;1;1;1;1;1;1;1	14;14;14;14;14;13;13;11;9;6;7;2;1;1;0;0;0;0;0;0;0;0;0;0;0;0;0;0;0;0;0;0	66.908	609	0	111670000000	100280000	1176600000	112660000	1251500000	5591300000	5606100000	2957600000	3173700000	5501200000	1836800000	2774200000	2101700000	34035000	512300000	342440000	2199200000	4223400000	1543500000	15014000000	6882300000	12530000000	10011000000	5717100000	3765100000	4776800000	2452200000
A1A3C5	A1A3C5	ATPB_BIFAA	reviewed	ATP synthase subunit beta (EC 7.1.2.2) (ATP synthase F1 sector subunit beta) (F-ATPase subunit beta)	atpD BAD_1427	>sp|A1A3C5|ATPB_BIFAA ATP synthase subunit beta OS=Bifidobacterium adolescentis (strain ATCC 15703 / DSM 20083 / NCTC 11814 / E194a) OX=367928 GN=atpD PE=3 SV=1	Bifidobacterium adolescentis (strain ATCC 15703 / DSM 20083 / NCTC 11814 / E194a)	367928	Terrabacteria group	Actinobacteria	Actinobacteria	Bifidobacteriales	Bifidobacteriaceae	Bifidobacterium	Bifidobacterium adolescentis	1	27	27	2	53.797	494	0	110140000000	0	432140000	0	613160000	1422000000	749890000	5444700000	1685300000	1783100000	845810000	1753200000	1158600000	263110000	82137000	211210000	50664000	47266000	6343200	3806600000	7512000000	5357700000	28036000000	18898000000	3183300000	3654100000	2527100000
R6JMG6	R6JMG6	R6JMG6_9BACE	unreviewed	HlyD_D23 domain-containing protein	BN541_00540	>tr|R6JMG6|R6JMG6_9BACE HlyD_D23 domain-containing protein OS=Bacteroides ovatus CAG:22 OX=1263050 GN=BN541_00540 PE=3 SV=1	Bacteroides ovatus CAG:22	1263050	FCB group	Bacteroidetes	Bacteroidia	Bacteroidales	Bacteroidaceae	Bacteroides	Bacteroides ovatus CAG:22	1	24	24	0	45.014	411	0	109620000000	0	73038000	0	10155000000	9568900000	7633900000	10804000000	5176900000	7516300000	4373200000	3875100000	6488800000	1191900000	1671900000	776010000	0	0	0	2502200000	5048200000	5309600000	622950000	4587200000	3448600000	312620000	6157800000
R9H222;A6KXR9;R9IBU3;R6ZNV1;R7P8I6;A0A354WYS1	R9H222;A6KXR9;R9IBU3;R6ZNV1;R7P8I6	R9H222_PHOVU	unreviewed	Phosphate acetyltransferase	C800_03941	>tr|R9H222|R9H222_PHOVU Phosphate acetyltransferase OS=Bacteroides vulgatus dnLKV7 OX=1235786 GN=C800_03941 PE=3 SV=1;>tr|A6KXR9|A6KXR9_BACV8 Phosphate acetyltransferase OS=Bacteroides vulgatus (strain ATCC 8482 / DSM 1447 / JCM 5826 / NBRC 14291 / NCTC 11	Bacteroides vulgatus dnLKV7	1235786	FCB group	Bacteroidetes	Bacteroidia	Bacteroidales	NA	Phocaeicola	Phocaeicola vulgatus	6	22;22;19;14;12;4	21;21;18;13;11;4	0;0;0;0;0;0	35.49	337	0	108730000000	0	116320000	82407000	2771500000	2526200000	2891900000	4002100000	1206500000	1040500000	5141000000	5921500000	8405000000	626720000	607270000	452680000	0	0	0	2143100000	3531500000	2157300000	80603000	1892400000	946660000	3622400000	24972000000
I8YV28;A0A3E5E2F4	I8YV28;A0A3E5E2F4	I8YV28_BACOV	unreviewed	Uncharacterized protein	HMPREF1069_01241	>tr|I8YV28|I8YV28_BACOV Uncharacterized protein OS=Bacteroides ovatus CL02T12C04 OX=997885 GN=HMPREF1069_01241 PE=4 SV=1;>tr|A0A3E5E2F4|A0A3E5E2F4_9BACE Fimbrillin family protein OS=Bacteroides sp. 4_1_36 OX=457393 GN=DXB40_11085 PE=4 SV=1	Bacteroides ovatus CL02T12C04	997885	FCB group	Bacteroidetes	Bacteroidia	Bacteroidales	Bacteroidaceae	Bacteroides	Bacteroides ovatus	2	15;12	15;12	15;12	36.092	343	0	108720000000	19320000	105400000	18515000	8783300000	16865000000	9121500000	179610000	61153000	35912000	4862700000	5224300000	8340100000	2324100000	2506900000	1087800000	7235300	0	0	8161300000	8542600000	7693900000	50377000	38793000	25233000	2146500000	9204600000
A0A174AKN2;A0A096LMQ8;A0A414ZUI6;A0A396A8E0	A0A174AKN2;A0A096LMQ8;A0A414ZUI6;A0A396A8E0	A0A174AKN2_9ACTN	unreviewed	NADH peroxidase (EC 1.11.1.1) (Reverse rubrerythrin-1)	rbr3A CKJAJONC_00670 ERS852381_01540 ERS852399_01549 ERS852514_00474 NCTC11838_00585	>tr|A0A174AKN2|A0A174AKN2_9ACTN NADH peroxidase OS=Collinsella aerofaciens OX=74426 GN=rbr3A PE=4 SV=1;>tr|A0A096LMQ8|A0A096LMQ8_9ACTN Uncharacterized protein OS=Collinsella sp. 4_8_47FAA OX=742722 GN=HMPREF9463_00614 PE=4 SV=1;>tr|A0A414ZUI6|A0A414ZUI6_9A	Collinsella aerofaciens	74426	Terrabacteria group	Actinobacteria	Coriobacteriia	Coriobacteriales	Coriobacteriaceae	Collinsella	Collinsella aerofaciens	4	13;13;13;13	13;13;13;13	3;3;3;3	20.464	186	0	108440000000	592970000	1629300000	296020000	1859200000	5523400000	4131200000	4890100000	1674300000	1018500000	1606800000	3751400000	3405100000	8289400000	388880000	863040000	801550000	1431700000	1312300000	9822200000	7218700000	13710000000	5932900000	2616500000	734220000	7918500000	1774800000
R6J787;I8YTU0;D6CX48;A7LVC7;A0A373G5K0;I9JKJ6;D4VM60;A0A372Z0W2;A0A4S2D657;A0A3L8AD28;D9R5T5;R6KGY8;R6FX04;A0A136WFT7;A0A143B784	R6J787;I8YTU0;D6CX48;A7LVC7;A0A373G5K0;I9JKJ6;D4VM60;A0A372Z0W2;A0A4S2D657;A0A3L8AD28	R6J787_9BACE	unreviewed	Threonine--tRNA ligase (EC 6.1.1.3) (Threonyl-tRNA synthetase) (ThrRS)	thrS BN541_01998	>tr|R6J787|R6J787_9BACE Threonine--tRNA ligase OS=Bacteroides ovatus CAG:22 OX=1263050 GN=thrS PE=3 SV=1;>tr|I8YTU0|I8YTU0_BACOV Threonine--tRNA ligase OS=Bacteroides ovatus CL02T12C04 OX=997885 GN=thrS PE=3 SV=1;>tr|D6CX48|D6CX48_9BACE Threonine--tRNA lig	Bacteroides ovatus CAG:22	1263050	FCB group	Bacteroidetes	Bacteroidia	Bacteroidales	Bacteroidaceae	Bacteroides	Bacteroides ovatus CAG:22	15	31;31;31;31;31;30;30;30;27;27;1;1;1;1;1	31;31;31;31;31;30;30;30;27;27;1;1;1;1;1	4;4;4;4;4;4;4;4;2;2;0;0;0;0;0	74.542	646	2.2874e-163	108380000000	168660000	850660000	0	5931600000	8835000000	6126700000	6631200000	2750500000	4246900000	5237000000	5452800000	8828400000	1627400000	2279200000	1502000000	0	0	0	2630400000	2910000000	5237900000	119410000	2464900000	2538000000	893650000	9756000000
P23538;A7ZMG8;A0A080G1D1;A0A0H3JHM3;A0A315GXU9;A0A0F6TU88;A0A601IV05;G5SCL5;A9MEQ4;A0A2X4TRN1;A0A3N2EW10;A0A378BA61;A0A378BAC5;A0A085GAJ0;V4YNA4;G5SCL4;A0A1V3P8U8;A0A378BAA4;A0A1I2ZDD7	P23538;A7ZMG8;A0A080G1D1;A0A0H3JHM3;A0A315GXU9;A0A0F6TU88;A0A601IV05	PPSA_ECOLI	reviewed	Phosphoenolpyruvate synthase (PEP synthase) (EC 2.7.9.2) (Pyruvate, water dikinase)	ppsA pps b1702 JW1692	>sp|P23538|PPSA_ECOLI Phosphoenolpyruvate synthase OS=Escherichia coli (strain K12) OX=83333 GN=ppsA PE=1 SV=5;>tr|A7ZMG8|A7ZMG8_ECO24 Phosphoenolpyruvate synthase OS=Escherichia coli O139:H28 (strain E24377A / ETEC) OX=331111 GN=ppsA PE=3 SV=1;>tr|A0A080G	Escherichia coli (strain K12)	83333	NA	Proteobacteria	Gammaproteobacteria	Enterobacterales	Enterobacteriaceae	Escherichia	Escherichia coli	19	42;42;42;41;24;22;21;20;20;18;16;12;8;7;3;2;2;1;1	42;42;42;41;24;22;21;20;20;18;16;12;8;7;3;2;2;1;1	3;3;3;3;2;1;1;2;3;1;0;0;0;0;0;0;0;0;0	87.434	792	0	108100000000	367940000	2882900000	551920000	594810000	5066200000	4349800000	3101300000	232210000	2266700000	2081900000	2430800000	2122900000	468780000	947670000	372510000	5935500000	7823200000	3931900000	12513000000	7081500000	10908000000	2237600000	810450000	1550300000	4391900000	3517500000
P66607;G5SHK7;A7ZSL6;A0A601J6A6;A0A080FSB1;A0A073H411;P02359;A9MN38;A0A315GLA0;A0A2X4VZL2;A0A378AKJ5;A0A0F6TX39;M1SRH1;A0A085G502;D2ZIJ7;A0A3N2EDT7	P66607;G5SHK7;A7ZSL6;A0A601J6A6;A0A080FSB1;A0A073H411;P02359;A9MN38;A0A315GLA0;A0A2X4VZL2;A0A378AKJ5;A0A0F6TX39;M1SRH1;A0A085G502;D2ZIJ7;A0A3N2EDT7	RS7_ECO57	reviewed	30S ribosomal protein S7	rpsG Z4699 ECs4192	>sp|P66607|RS7_ECO57 30S ribosomal protein S7 OS=Escherichia coli O157:H7 OX=83334 GN=rpsG PE=3 SV=2;>tr|G5SHK7|G5SHK7_SALET 30S ribosomal protein S7 OS=Salmonella enterica subsp. enterica serovar Wandsworth str. A4-580 OX=913086 GN=rpsG PE=3 SV=1;>sp|A7ZS	Escherichia coli O157:H7	83334	NA	Proteobacteria	Gammaproteobacteria	Enterobacterales	Enterobacteriaceae	Escherichia	Escherichia coli	16	8;8;8;8;8;8;8;7;7;6;5;5;5;5;4;4	8;8;8;8;8;8;8;7;7;6;5;5;5;5;4;4	8;8;8;8;8;8;8;7;7;6;5;5;5;5;4;4	17.604	156	0	108100000000	841520000	2092200000	842880000	3522900000	5481800000	6046800000	4045400000	3610700000	4852400000	3360200000	3260400000	3412500000	1103300000	1577500000	952810000	2368400000	1941500000	652870000	9548200000	5426400000	10904000000	5186200000	4586700000	3798000000	3808700000	2557400000
I9UQP7;I8XZF3;A0A372YUQ1;A0A373FTJ6;A7LZ04;R6JI26;A0A496KGK1;R6X406;A0A1F1E5W5;A0A3L7Z7V6;W4P993;Q5LHX3;U2QAA8;A0A4S2D1I6;A0A4S2CWK0;A0A401LW17;Q8A2M6;A0A1H2YPV0	I9UQP7;I8XZF3;A0A372YUQ1;A0A373FTJ6;A7LZ04;R6JI26	I9UQP7_9BACE	unreviewed	SusC/RagA family TonB-linked outer membrane protein (Fragment)	HMPREF1074_03673	>tr|I9UQP7|I9UQP7_9BACE SusC/RagA family TonB-linked outer membrane protein (Fragment) OS=Bacteroides xylanisolvens CL03T12C04 OX=997892 GN=HMPREF1074_03673 PE=3 SV=1;>tr|I8XZF3|I8XZF3_BACOV SusC/RagA family TonB-linked outer membrane protein (Fragment) OS	Bacteroides xylanisolvens CL03T12C04	997892	FCB group	Bacteroidetes	Bacteroidia	Bacteroidales	Bacteroidaceae	Bacteroides	Bacteroides xylanisolvens	18	38;38;38;38;38;28;2;2;2;2;1;1;1;1;1;1;1;1	38;38;38;38;38;28;2;2;2;2;1;1;1;1;1;1;1;1	34;34;34;34;34;26;0;0;0;0;0;0;0;0;0;0;0;0	104.72	944	0	107230000000	0	0	0	3977100000	7642400000	7396200000	7163800000	1813600000	6733200000	3689600000	4895700000	11983000000	1275200000	4234400000	2807500000	0	0	0	1314700000	1706300000	2397800000	59057000	2523700000	2610200000	244900000	14088000000
A6KXV7;U6RC22;R6YCW5;B6VV98	A6KXV7	A6KXV7_BACV8	unreviewed	Putative outer membrane protein, probably involved in nutrient binding	BVU_0563	>tr|A6KXV7|A6KXV7_BACV8 Putative outer membrane protein, probably involved in nutrient binding OS=Bacteroides vulgatus (strain ATCC 8482 / DSM 1447 / JCM 5826 / NBRC 14291 / NCTC 11154) OX=435590 GN=BVU_0563 PE=3 SV=1	Bacteroides vulgatus (strain ATCC 8482 / DSM 1447 / JCM 5826 / NBRC 14291 / NCTC 11154)	435590	FCB group	Bacteroidetes	Bacteroidia	Bacteroidales	NA	Phocaeicola	Phocaeicola vulgatus	4	51;1;1;1	51;1;1;1	6;0;0;0	124.9	1136	0	107140000000	190550000	359210000	73632000	204600000	406900000	285160000	241340000	0	18356000	2451800000	2250600000	3842700000	1392000000	1223000000	74654000	0	0	0	397060000	1869500000	1876400000	0	0	0	2047800000	23457000000
P59666;P59665	P59666;P59665	DEF3_HUMAN	reviewed	Neutrophil defensin 3 (Defensin, alpha 3) (HNP-3) (HP-3) (HP3) [Cleaved into: HP 3-56; Neutrophil defensin 2 (HNP-2) (HP-2) (HP2)]	DEFA3 DEF3	>sp|P59666|DEF3_HUMAN Neutrophil defensin 3 OS=Homo sapiens OX=9606 GN=DEFA3 PE=1 SV=1;>sp|P59665|DEF1_HUMAN Neutrophil defensin 1 OS=Homo sapiens OX=9606 GN=DEFA1 PE=1 SV=1	Homo sapiens (Human)	9606	Opisthokonta	Chordata	Mammalia	Primates	Hominidae	Homo	Homo sapiens	2	4;4	4;4	4;4	10.245	94	9.1802e-23	107050000000	1370300000	4661200000	325830000	2500500000	2730700000	3021200000	4135900000	3917200000	3782700000	2732300000	3833400000	2013700000	1216100000	1966700000	279060000	2348600000	6118600000	3172000000	3969500000	2444000000	3696000000	1935600000	2070500000	2086000000	2504500000	3629900000
A0A414ZMV2;A0A396A918;A0A096LMQ4;A0A174IY73;G1WLH6	A0A414ZMV2;A0A396A918;A0A096LMQ4;A0A174IY73;G1WLH6	A0A414ZMV2_9ACTN	unreviewed	Class II fructose-1,6-bisphosphate aldolase (EC 4.1.2.13)	fba DW171_09855	>tr|A0A414ZMV2|A0A414ZMV2_9ACTN Class II fructose-1,6-bisphosphate aldolase OS=Collinsella sp. AM15-2 OX=2292025 GN=fba PE=4 SV=1;>tr|A0A396A918|A0A396A918_9ACTN Class II fructose-1,6-bisphosphate aldolase OS=Collinsella sp. AM36-4AA OX=2292317 GN=fba PE=4	Collinsella sp. AM15-2	2292025	Terrabacteria group	Actinobacteria	Coriobacteriia	Coriobacteriales	Coriobacteriaceae	Collinsella	Collinsella sp. AM15-2	5	12;12;12;10;8	12;12;12;10;8	9;9;9;7;7	30.675	288	0	107030000000	127530000	640290000	121480000	4944800000	7670500000	5631500000	2548300000	2093900000	1057900000	1403900000	2193700000	1292400000	384620000	101630000	32821000	231720000	560840000	48209000	17967000000	17676000000	23177000000	4028300000	3560400000	262060000	5393600000	1360500000
D6D4C5	D6D4C5	D6D4C5_9BACE	unreviewed	Alpha-glucan phosphorylases (EC 2.4.1.1)	BXY_00190	>tr|D6D4C5|D6D4C5_9BACE Alpha-glucan phosphorylases OS=Bacteroides xylanisolvens XB1A OX=657309 GN=BXY_00190 PE=3 SV=1	Bacteroides xylanisolvens XB1A	657309	FCB group	Bacteroidetes	Bacteroidia	Bacteroidales	Bacteroidaceae	Bacteroides	Bacteroides xylanisolvens	1	35	35	0	98.467	854	0	106990000000	46628000	200040000	172760000	4162300000	9768000000	7629700000	4762700000	1647700000	3918700000	4114100000	5511700000	5865500000	588860000	1350100000	1653700000	0	0	0	4268000000	3281100000	7730200000	441470000	2525400000	1202400000	1404700000	11235000000
R6JDD8;I9JCU0;I8YBX9;D6D518;D4VI57;A7M2C7;A0A373GK67;A0A372Z2J7	R6JDD8;I9JCU0;I8YBX9;D6D518;D4VI57;A7M2C7;A0A373GK67;A0A372Z2J7	R6JDD8_9BACE	unreviewed	Inos-1-P_synth domain-containing protein	BN541_03811	>tr|R6JDD8|R6JDD8_9BACE Inos-1-P_synth domain-containing protein OS=Bacteroides ovatus CAG:22 OX=1263050 GN=BN541_03811 PE=3 SV=1;>tr|I9JCU0|I9JCU0_9BACE Inos-1-P_synth domain-containing protein OS=Bacteroides xylanisolvens CL03T12C04 OX=997892 GN=HMPREF10	Bacteroides ovatus CAG:22	1263050	FCB group	Bacteroidetes	Bacteroidia	Bacteroidales	Bacteroidaceae	Bacteroides	Bacteroides ovatus CAG:22	8	13;13;13;13;13;13;13;13	13;13;13;13;13;13;13;13	0;0;0;0;0;0;0;0	48.411	429	0	106870000000	0	189040000	23499000	3912800000	11060000000	9205500000	7366700000	3270100000	5267300000	4371600000	5742300000	7699600000	465990000	580380000	1223900000	0	0	0	4873200000	4060000000	7045600000	252170000	2954500000	1874900000	1690200000	8218900000
P08202;P58538;A0A073HVT8;A7ZHF3;A0A080G9J9;G5S645;A0A315GTS7;A0A2X4TIM6;A0A0F6RDF8;A9MQF1;A0A601J3U6;A0A3N2E8C5;A0A378C1H0;A0A657ZMS8;A0A2T4Q9L9;A0A254NQL2;A0A4Q0VN45;A0A3N1KXS1;F8JJB7	P08202;P58538;A0A073HVT8;A7ZHF3;A0A080G9J9;G5S645;A0A315GTS7;A0A2X4TIM6;A0A0F6RDF8	ARAA_ECOLI	reviewed	L-arabinose isomerase (EC 5.3.1.4)	araA b0062 JW0061	>sp|P08202|ARAA_ECOLI L-arabinose isomerase OS=Escherichia coli (strain K12) OX=83333 GN=araA PE=1 SV=3;>sp|P58538|ARAA_ECO57 L-arabinose isomerase OS=Escherichia coli O157:H7 OX=83334 GN=araA PE=3 SV=1;>tr|A0A073HVT8|A0A073HVT8_ECOLX L-arabinose isomerase	Escherichia coli (strain K12)	83333	NA	Proteobacteria	Gammaproteobacteria	Enterobacterales	Enterobacteriaceae	Escherichia	Escherichia coli	19	23;22;21;21;21;12;12;12;12;11;10;7;7;1;1;1;1;1;1	23;22;21;21;21;12;12;12;12;11;10;7;7;1;1;1;1;1;1	17;16;15;15;15;6;6;6;6;5;4;1;1;0;0;0;0;0;0	56.073	500	0	106670000000	0	22636000	0	6034200000	11587000000	11846000000	36184000	0	0	1013700000	1454500000	930830000	261110000	413830000	116820000	0	0	0	23060000000	18472000000	21575000000	44526000	50888000	28072000	1699100000	2707600000
P0A6Z5;P0A6Z3;A7ZIN3;A0A073I3X6;A0A080GAQ9;A0A1I2YN66	P0A6Z5;P0A6Z3;A7ZIN3;A0A073I3X6;A0A080GAQ9	HTPG_ECO57	reviewed	Chaperone protein HtpG (Heat shock protein HtpG) (High temperature protein G)	htpG Z0590 ECs0526	>sp|P0A6Z5|HTPG_ECO57 Chaperone protein HtpG OS=Escherichia coli O157:H7 OX=83334 GN=htpG PE=3 SV=1;>sp|P0A6Z3|HTPG_ECOLI Chaperone protein HtpG OS=Escherichia coli (strain K12) OX=83333 GN=htpG PE=1 SV=1;>sp|A7ZIN3|HTPG_ECO24 Chaperone protein HtpG OS=Esc	Escherichia coli O157:H7	83334	NA	Proteobacteria	Gammaproteobacteria	Enterobacterales	Enterobacteriaceae	Escherichia	Escherichia coli	6	27;27;26;26;25;1	27;27;26;26;25;1	11;11;11;11;11;0	71.422	624	0	106620000000	341600000	2578000000	671930000	3624700000	4646000000	4595500000	6696300000	4757900000	5173900000	5605400000	6703700000	4445600000	669920000	939640000	658940000	1514800000	1832000000	1170100000	8070400000	5597500000	6913100000	4427700000	3633700000	4426600000	2939400000	3542100000
A1A3P5	A1A3P5	DNAK_BIFAA	reviewed	Chaperone protein DnaK (HSP70) (Heat shock 70 kDa protein) (Heat shock protein 70)	dnaK BAD_1547	>sp|A1A3P5|DNAK_BIFAA Chaperone protein DnaK OS=Bifidobacterium adolescentis (strain ATCC 15703 / DSM 20083 / NCTC 11814 / E194a) OX=367928 GN=dnaK PE=3 SV=1	Bifidobacterium adolescentis (strain ATCC 15703 / DSM 20083 / NCTC 11814 / E194a)	367928	Terrabacteria group	Actinobacteria	Actinobacteria	Bifidobacteriales	Bifidobacteriaceae	Bifidobacterium	Bifidobacterium adolescentis	1	28	28	2	66.839	626	0	106560000000	89805000	121230000	126450000	602960000	787050000	730080000	7468100000	2709200000	2274400000	663230000	964650000	1630500000	1120900000	334520000	45161000	80211000	382120000	12081000	2717600000	3745400000	3390400000	31068000000	15176000000	5462800000	2440900000	2138800000
W6P3J9;R6J3I6;I9I5L0;I9AGZ0;D6D4C1;A7LQK4;A0A373FY83;A0A372YX01;A0A4S2CTB1;A0A3L7Z0X9	W6P3J9;R6J3I6;I9I5L0;I9AGZ0;D6D4C1;A7LQK4;A0A373FY83;A0A372YX01;A0A4S2CTB1;A0A3L7Z0X9	W6P3J9_9BACE	unreviewed	V-type ATP synthase subunit B (EC 3.6.3.14)	BN890_1580	>tr|W6P3J9|W6P3J9_9BACE V-type ATP synthase subunit B OS=Bacteroides xylanisolvens SD CC 1b OX=702447 GN=BN890_1580 PE=3 SV=1;>tr|R6J3I6|R6J3I6_9BACE Uncharacterized protein OS=Bacteroides ovatus CAG:22 OX=1263050 GN=BN541_02121 PE=3 SV=1;>tr|I9I5L0|I9I5L0	Bacteroides xylanisolvens SD CC 1b	702447	FCB group	Bacteroidetes	Bacteroidia	Bacteroidales	Bacteroidaceae	Bacteroides	Bacteroides xylanisolvens	10	21;21;21;21;21;21;21;21;20;20	21;21;21;21;21;21;21;21;20;20	2;2;2;2;2;2;2;2;2;2	48.34	442	0	106560000000	100960000	56914000	166640000	8238600000	6813900000	6046800000	5321700000	2625200000	4771800000	5021800000	5625400000	8276800000	2634100000	4147400000	2031000000	0	0	0	1387600000	3164300000	4218500000	72007000	1191400000	1418400000	748890000	10939000000
D4VGN8	D4VGN8	D4VGN8_9BACE	unreviewed	CTP synthase (EC 6.3.4.2) (Cytidine 5'-triphosphate synthase) (Cytidine triphosphate synthetase) (CTP synthetase) (CTPS) (UTP--ammonia ligase)	pyrG BN890_33650	>tr|D4VGN8|D4VGN8_9BACE CTP synthase OS=Bacteroides xylanisolvens SD CC 1b OX=702447 GN=pyrG PE=3 SV=1	Bacteroides xylanisolvens SD CC 1b	702447	FCB group	Bacteroidetes	Bacteroidia	Bacteroidales	Bacteroidaceae	Bacteroides	Bacteroides xylanisolvens	1	32	32	0	60.249	541	7.7957e-257	105710000000	47516000	218280000	82945000	5591700000	9473700000	7099600000	4452500000	2779000000	4176900000	6391600000	5787600000	8965800000	1727300000	2720300000	1627300000	0	0	0	1571000000	1396300000	3384600000	8571800	1269100000	646860000	1377000000	11022000000
B2URP9	B2URP9	B2URP9_AKKM8	unreviewed	17 kDa surface antigen	Amuc_1310	>tr|B2URP9|B2URP9_AKKM8 17 kDa surface antigen OS=Akkermansia muciniphila (strain ATCC BAA-835 / Muc) OX=349741 GN=Amuc_1310 PE=4 SV=1	Akkermansia muciniphila (strain ATCC BAA-835 / Muc)	349741	PVC group	Verrucomicrobia	Verrucomicrobiae	Verrucomicrobiales	Akkermansiaceae	Akkermansia	Akkermansia muciniphila	1	6	6	6	16.195	159	0	105170000000	23824000000	49970000000	28517000000	0	0	0	0	0	0	0	0	0	408010000	1968900000	367930000	109720000	0	0	0	0	0	0	0	0	0	0
A7ZUP3;A0A080FHL3	A7ZUP3;A0A080FHL3	G6PI_ECO24	reviewed	Glucose-6-phosphate isomerase (GPI) (EC 5.3.1.9) (Phosphoglucose isomerase) (PGI) (Phosphohexose isomerase) (PHI)	pgi EcE24377A_4573	>sp|A7ZUP3|G6PI_ECO24 Glucose-6-phosphate isomerase OS=Escherichia coli O139:H28 (strain E24377A / ETEC) OX=331111 GN=pgi PE=3 SV=1;>tr|A0A080FHL3|A0A080FHL3_ECOLX Glucose-6-phosphate isomerase OS=Escherichia coli 1-392-07_S4_C3 OX=1444275 GN=pgi PE=3 SV=1	Escherichia coli O139:H28 (strain E24377A / ETEC)	331111	NA	Proteobacteria	Gammaproteobacteria	Enterobacterales	Enterobacteriaceae	Escherichia	Escherichia coli	2	26;25	26;25	1;1	61.471	549	0	104930000000	278310000	1405400000	395360000	2398600000	5090000000	5166000000	6998200000	5232100000	9019600000	3811700000	3889800000	3379800000	675210000	842480000	168940000	705210000	1652300000	595810000	8665300000	6316200000	7420500000	6778400000	4927300000	5054100000	2940200000	1861800000
A0A414ZRS8	A0A414ZRS8	A0A414ZRS8_9ACTN	unreviewed	Arginine--tRNA ligase (EC 6.1.1.19) (Arginyl-tRNA synthetase) (ArgRS)	argS DW171_08585	>tr|A0A414ZRS8|A0A414ZRS8_9ACTN Arginine--tRNA ligase OS=Collinsella sp. AM15-2 OX=2292025 GN=argS PE=3 SV=1	Collinsella sp. AM15-2	2292025	Terrabacteria group	Actinobacteria	Coriobacteriia	Coriobacteriales	Coriobacteriaceae	Collinsella	Collinsella sp. AM15-2	1	36	36	5	68.786	617	0	104780000000	0	144550000	0	4128100000	3927900000	2352300000	603710000	437990000	77940000	1182000000	2724500000	350580000	0	0	0	4165800	58430000	4035100	24465000000	15963000000	30881000000	3792100000	1753500000	0	10768000000	696850000
P0A7T1;P0A7S9;A7ZSI7;A0A080FNQ0;A0A073H5L6;A0A228J408;V5DY04;A0A4Q5V6P5;A0A1V3PK99;A0A1A8XFT4;A0A143B595;A0A1I3ABK1;M1S465	P0A7T1;P0A7S9;A7ZSI7;A0A080FNQ0;A0A073H5L6;A0A228J408	RS13_ECO57	reviewed	30S ribosomal protein S13	rpsM Z4668 ECs4163	>sp|P0A7T1|RS13_ECO57 30S ribosomal protein S13 OS=Escherichia coli O157:H7 OX=83334 GN=rpsM PE=3 SV=2;>sp|P0A7S9|RS13_ECOLI 30S ribosomal protein S13 OS=Escherichia coli (strain K12) OX=83333 GN=rpsM PE=1 SV=2;>tr|A7ZSI7|A7ZSI7_ECO24 30S ribosomal protein	Escherichia coli O157:H7	83334	NA	Proteobacteria	Gammaproteobacteria	Enterobacterales	Enterobacteriaceae	Escherichia	Escherichia coli	13	8;8;8;8;8;4;2;2;2;2;2;2;1	8;8;8;8;8;4;2;2;2;2;2;2;1	2;2;2;2;2;0;0;0;0;0;0;0;1	13.099	118	1.1988e-271	104650000000	243350000	2169100000	308370000	1297200000	7869600000	11507000000	11391000000	1244700000	2645300000	2135800000	5114300000	3222500000	440280000	758480000	558770000	545050000	904340000	431030000	6139100000	7085500000	11031000000	4708800000	4264800000	852990000	3011700000	4313900000
I9JKF2;D6D6S4;A0A4S2CV20;A0A372Z6W7;D4VFP2;A0A3L7Z3B2;A0A174KN83	I9JKF2;D6D6S4;A0A4S2CV20;A0A372Z6W7;D4VFP2;A0A3L7Z3B2;A0A174KN83	I9JKF2_9BACE	unreviewed	Chaperone htpG	HMPREF1074_01655	>tr|I9JKF2|I9JKF2_9BACE Chaperone htpG OS=Bacteroides xylanisolvens CL03T12C04 OX=997892 GN=HMPREF1074_01655 PE=3 SV=1;>tr|D6D6S4|D6D6S4_9BACE Molecular chaperone, HSP90 family OS=Bacteroides xylanisolvens XB1A OX=657309 GN=BXY_04700 PE=3 SV=1;>tr|A0A4S2CV	Bacteroides xylanisolvens CL03T12C04	997892	FCB group	Bacteroidetes	Bacteroidia	Bacteroidales	Bacteroidaceae	Bacteroides	Bacteroides xylanisolvens	7	29;29;28;27;26;23;22	29;29;28;27;26;23;22	1;1;1;1;1;0;0	78.262	681	0	104290000000	132110000	995870000	0	4179500000	6572000000	4926800000	6740000000	2153500000	3282200000	5046400000	6728700000	8367900000	1793000000	2455800000	1215900000	9365200	0	0	2917000000	3029000000	4699700000	302030000	2172100000	2582800000	1018600000	10702000000
C0ESA2;A0A173SD86;A0A374NAN8;A0A415G6D0;A0A174BCX5	C0ESA2;A0A173SD86;A0A374NAN8;A0A415G6D0;A0A174BCX5	C0ESA2_9FIRM	unreviewed	Pyruvate synthase (EC 1.2.7.1)	nifJ EUBHAL_00273	>tr|C0ESA2|C0ESA2_9FIRM Pyruvate synthase OS=Anaerobutyricum hallii DSM 3353 OX=411469 GN=nifJ PE=3 SV=1;>tr|A0A173SD86|A0A173SD86_9FIRM Pyruvate synthase subunit porA OS=Anaerobutyricum hallii OX=39488 GN=porA PE=3 SV=1;>tr|A0A374NAN8|A0A374NAN8_9FIRM Pyr	Anaerobutyricum hallii DSM 3353	411469	Terrabacteria group	Firmicutes	Clostridia	Clostridiales	Lachnospiraceae	Anaerobutyricum	Anaerobutyricum hallii	5	53;53;52;52;51	31;31;30;30;29	8;8;8;8;6	128.62	1185	0	103750000000	0	0	0	0	2365200000	3026000000	446770000	131290000	1654100000	554010000	895520000	736590000	174880000	165600000	0	12268000	71371000	33048000	367150000	31325000000	44629000000	111850000	3536500000	5408900000	262360000	523110000
R6JRS5;I9JJI9;I9I371;D6D7G9;D4VK30;A0A4S2DGM1;A0A372Z052	R6JRS5;I9JJI9;I9I371;D6D7G9;D4VK30;A0A4S2DGM1;A0A372Z052	R6JRS5_9BACE	unreviewed	OmpA-like domain-containing protein	BN541_01395	>tr|R6JRS5|R6JRS5_9BACE OmpA-like domain-containing protein OS=Bacteroides ovatus CAG:22 OX=1263050 GN=BN541_01395 PE=4 SV=1;>tr|I9JJI9|I9JJI9_9BACE OmpA-like domain-containing protein OS=Bacteroides xylanisolvens CL03T12C04 OX=997892 GN=HMPREF1074_01355 P	Bacteroides ovatus CAG:22	1263050	FCB group	Bacteroidetes	Bacteroidia	Bacteroidales	Bacteroidaceae	Bacteroides	Bacteroides ovatus CAG:22	7	12;12;12;12;12;12;12	12;12;12;12;12;12;12	2;2;2;2;2;2;2	24.475	238	0	102560000000	204780000	818640000	445300000	9268900000	9034200000	7608400000	6171800000	3389600000	4123400000	3628700000	5388300000	7068400000	2262900000	4120300000	1745200000	0	0	0	2808000000	5254800000	3095500000	190110000	248520000	1133900000	480980000	6463200000
I9UZ77;D6D242;D4VJ11;A0A372Z5A1;A0A1M5BC43	I9UZ77;D6D242;D4VJ11;A0A372Z5A1	I9UZ77_9BACE	unreviewed	TPR_REGION domain-containing protein	HMPREF1074_00452	>tr|I9UZ77|I9UZ77_9BACE TPR_REGION domain-containing protein OS=Bacteroides xylanisolvens CL03T12C04 OX=997892 GN=HMPREF1074_00452 PE=4 SV=1;>tr|D6D242|D6D242_9BACE TPR_REGION domain-containing protein OS=Bacteroides xylanisolvens XB1A OX=657309 GN=BXY_350	Bacteroides xylanisolvens CL03T12C04	997892	FCB group	Bacteroidetes	Bacteroidia	Bacteroidales	Bacteroidaceae	Bacteroides	Bacteroides xylanisolvens	5	23;23;23;23;3	23;23;23;23;3	6;6;6;6;0	48.747	441	0	102460000000	132740000	1150500000	120660000	4253700000	5164500000	5010400000	3123800000	1925100000	2398800000	4667100000	4701900000	7394000000	1101600000	2028600000	1078000000	0	0	0	2017200000	2063300000	3810200000	223780000	2634400000	2683300000	2432500000	14467000000
A0A080FUD5	A0A080FUD5	A0A080FUD5_ECOLX	unreviewed	Outer membrane protein C	ompC AD40_2762	>tr|A0A080FUD5|A0A080FUD5_ECOLX Outer membrane protein C OS=Escherichia coli 1-392-07_S4_C3 OX=1444275 GN=ompC PE=3 SV=1	Escherichia coli 1-392-07_S4_C3	1444275	NA	Proteobacteria	Gammaproteobacteria	Enterobacterales	Enterobacteriaceae	Escherichia	Escherichia coli	1	20	7	1	41.234	374	0	102270000000	33483000	2734500000	26910000	653400000	7279500000	6803800000	5096500000	2596300000	9516600000	2612200000	4532000000	2569900000	51984000	688570000	951510000	1253200000	1460500000	505600000	8042400000	6491400000	6114100000	3174400000	3916400000	6428300000	2352700000	3964800000
A0A4Q3L726;E7H599	A0A4Q3L726;E7H599	A0A4Q3L726_9FLAO	unreviewed	Enolase (EC 4.2.1.11) (2-phospho-D-glycerate hydro-lyase) (2-phosphoglycerate dehydratase)	eno EOO42_19930	>tr|A0A4Q3L726|A0A4Q3L726_9FLAO Enolase OS=Flavobacteriales bacterium OX=2021391 GN=eno PE=3 SV=1;>tr|E7H599|E7H599_9BURK Enolase OS=Sutterella wadsworthensis 3_1_45B OX=742821 GN=eno PE=3 SV=1	Flavobacteriales bacterium	2021391	FCB group	Bacteroidetes	Flavobacteriia	Flavobacteriales	NA	NA	Flavobacteriales bacterium	2	2;1	1;1	1;1	46.318	431	8.5315e-18	102200000000	290270000	2887600000	861210000	3553300000	5189600000	3868500000	10583000000	9432800000	8916600000	2615800000	3477600000	2929700000	245180000	371150000	564600000	419380000	655380000	414950000	4122600000	4194100000	8171000000	5026600000	5443500000	4854800000	2199600000	2717300000
E5V7A1;A0A139K387	E5V7A1;A0A139K387	E5V7A1_9BACE	unreviewed	Phosphoenolpyruvate carboxykinase (ATP) (PCK) (PEP carboxykinase) (PEPCK) (EC 4.1.1.49)	pckA DXB40_03670 DXD65_12870 HMPREF1007_00614	>tr|E5V7A1|E5V7A1_9BACE Phosphoenolpyruvate carboxykinase (ATP) OS=Bacteroides sp. 4_1_36 OX=457393 GN=pckA PE=3 SV=1;>tr|A0A139K387|A0A139K387_BACUN Phosphoenolpyruvate carboxykinase (ATP) OS=Bacteroides uniformis OX=820 GN=pckA PE=3 SV=1	Bacteroides sp. 4_1_36	457393	FCB group	Bacteroidetes	Bacteroidia	Bacteroidales	Bacteroidaceae	Bacteroides	Bacteroides sp. 4_1_36	2	40;40	10;10	1;1	59.075	535	0	102040000000	43027000	581740000	174090000	6454400000	7322200000	5398700000	3262300000	1557400000	3032200000	2018800000	2381700000	3448700000	819220000	736820000	518420000	0	16171000	0	8219800000	6653300000	10619000000	1884400000	2715300000	2805200000	2410200000	6604700000
A6L661;R9GYX9;B6VYV0;A0A4S2FG64;R9I2E1;U6RGQ8	A6L661;R9GYX9;B6VYV0	A6L661_BACV8	unreviewed	Thiol:disulfide interchange protein	BVU_3557	>tr|A6L661|A6L661_BACV8 Thiol:disulfide interchange protein OS=Bacteroides vulgatus (strain ATCC 8482 / DSM 1447 / JCM 5826 / NBRC 14291 / NCTC 11154) OX=435590 GN=BVU_3557 PE=4 SV=1;>tr|R9GYX9|R9GYX9_PHOVU Thioredoxin domain-containing protein OS=Bacteroi	Bacteroides vulgatus (strain ATCC 8482 / DSM 1447 / JCM 5826 / NBRC 14291 / NCTC 11154)	435590	FCB group	Bacteroidetes	Bacteroidia	Bacteroidales	NA	Phocaeicola	Phocaeicola vulgatus	6	14;14;10;5;5;1	14;14;10;5;5;1	14;14;10;5;5;1	40.187	363	0	102020000000	103100000	697150000	22126000	271630000	346270000	290710000	225670000	0	110380000	3806300000	4980200000	8880600000	2159500000	1433900000	517670000	0	0	0	371680000	1234100000	537930000	0	0	0	1412400000	21072000000
R6JBK7;Q8A3H6;I9UT81;I8Y547;D6CYB8;D4VG75;A0A4S2DBT0;A0A401LPG5;A0A3L7YWP0;A0A373G657;A0A372Z1N9;A0A1M4T8A8;A0A1H3C9I1;A0A1E9BZT5;A0A174N523;A7LWJ6;W4P577;R5PT35;A0A0M0N1S5;R6F0W8;U2P4L0	R6JBK7;Q8A3H6;I9UT81;I8Y547;D6CYB8;D4VG75;A0A4S2DBT0;A0A401LPG5;A0A3L7YWP0;A0A373G657;A0A372Z1N9;A0A1M4T8A8;A0A1H3C9I1;A0A1E9BZT5;A0A174N523;A7LWJ6;W4P577	R6JBK7_9BACE	unreviewed	HTH asnC-type domain-containing protein	BN541_03211	>tr|R6JBK7|R6JBK7_9BACE HTH asnC-type domain-containing protein OS=Bacteroides ovatus CAG:22 OX=1263050 GN=BN541_03211 PE=4 SV=1;>tr|Q8A3H6|Q8A3H6_BACTN Transcriptional regulator OS=Bacteroides thetaiotaomicron (strain ATCC 29148 / DSM 2079 / NCTC 10582 /	Bacteroides ovatus CAG:22	1263050	FCB group	Bacteroidetes	Bacteroidia	Bacteroidales	Bacteroidaceae	Bacteroides	Bacteroides ovatus CAG:22	21	11;11;11;11;11;11;11;11;11;11;11;11;11;11;11;11;8;1;1;1;1	11;11;11;11;11;11;11;11;11;11;11;11;11;11;11;11;8;1;1;1;1	1;1;1;1;1;1;1;1;1;1;1;1;1;1;1;1;0;0;0;0;0	17.372	154	0	101840000000	290020000	746870000	320200000	3900400000	8496400000	6056900000	5316400000	1802600000	2966000000	4140300000	5912300000	7593000000	1574300000	2144600000	1892400000	0	0	0	2792300000	1866000000	5952900000	159900000	2180000000	631000000	1918600000	9943000000
P0A6B9;P0A6B7;A7ZPX4;A0A080FW26;A0A073HAJ4;A0A315GVB3;A9MHJ4;A0A2X4TIS4;A0A0F6TVW7;D2ZFF8;A0A3N2EY76;A0A378A7H2;G5SF84;J7SKE0;A0A085GM26;V5BK81	P0A6B9;P0A6B7;A7ZPX4;A0A080FW26;A0A073HAJ4;A0A315GVB3;A9MHJ4;A0A2X4TIS4;A0A0F6TVW7;D2ZFF8;A0A3N2EY76;A0A378A7H2	ISCS_ECO57	reviewed	Cysteine desulfurase IscS (EC 2.8.1.7)	iscS Z3797 ECs3396	>sp|P0A6B9|ISCS_ECO57 Cysteine desulfurase IscS OS=Escherichia coli O157:H7 OX=83334 GN=iscS PE=1 SV=1;>sp|P0A6B7|ISCS_ECOLI Cysteine desulfurase IscS OS=Escherichia coli (strain K12) OX=83333 GN=iscS PE=1 SV=1;>sp|A7ZPX4|ISCS_ECO24 Cysteine desulfurase Is	Escherichia coli O157:H7	83334	NA	Proteobacteria	Gammaproteobacteria	Enterobacterales	Enterobacteriaceae	Escherichia	Escherichia coli	16	23;23;23;23;23;17;15;15;14;12;12;12;10;9;3;2	23;23;23;23;23;17;15;15;14;12;12;12;10;9;3;2	20;20;20;20;20;14;12;12;11;9;9;9;8;7;1;1	45.089	404	0	101730000000	47821000	1092300000	37119000	1443300000	5200700000	3785800000	6329500000	4339500000	6226400000	4887000000	7006000000	5512500000	32752000	328110000	274760000	578950000	1687300000	727030000	10114000000	5139600000	5100700000	7696700000	3291400000	2124800000	6603800000	3042700000
I9UVZ7;D6D736;D4VMC4;I8Z1Q3;A7LXG7;A0A372Z179;R6JN05;R6KAF1;W4PB85	I9UVZ7;D6D736;D4VMC4;I8Z1Q3;A7LXG7;A0A372Z179	I9UVZ7_9BACE	unreviewed	Malonyl CoA-acyl carrier protein transacylase (EC 2.3.1.39)	HMPREF1074_01744	>tr|I9UVZ7|I9UVZ7_9BACE Malonyl CoA-acyl carrier protein transacylase OS=Bacteroides xylanisolvens CL03T12C04 OX=997892 GN=HMPREF1074_01744 PE=3 SV=1;>tr|D6D736|D6D736_9BACE Malonyl CoA-acyl carrier protein transacylase OS=Bacteroides xylanisolvens XB1A OX	Bacteroides xylanisolvens CL03T12C04	997892	FCB group	Bacteroidetes	Bacteroidia	Bacteroidales	Bacteroidaceae	Bacteroides	Bacteroides xylanisolvens	9	15;15;15;13;13;13;7;6;3	15;15;15;13;13;13;7;6;3	0;0;0;0;0;0;0;0;0	31.213	295	0	101570000000	0	251280000	0	4461800000	5172500000	4130300000	4276500000	1516600000	2735100000	2986600000	4258800000	7518100000	930550000	1147500000	806530000	0	0	0	2369900000	5007400000	4716400000	243170000	1797500000	1913600000	2065900000	14875000000
R6KD45;I9AC32;I8YB28;D4VKE0;A7LZC5;A0A373GEP8;A0A372Z4A8;A0A4S2D720	R6KD45;I9AC32;I8YB28;D4VKE0;A7LZC5;A0A373GEP8;A0A372Z4A8;A0A4S2D720	R6KD45_9BACE	unreviewed	Vitamin B12-dependent ribonucleotide reductase (EC 1.17.4.1)	BN541_01037	>tr|R6KD45|R6KD45_9BACE Vitamin B12-dependent ribonucleotide reductase OS=Bacteroides ovatus CAG:22 OX=1263050 GN=BN541_01037 PE=3 SV=1;>tr|I9AC32|I9AC32_9BACE Vitamin B12-dependent ribonucleotide reductase OS=Bacteroides xylanisolvens CL03T12C04 OX=997892	Bacteroides ovatus CAG:22	1263050	FCB group	Bacteroidetes	Bacteroidia	Bacteroidales	Bacteroidaceae	Bacteroides	Bacteroides ovatus CAG:22	8	34;34;34;34;34;34;34;25	34;34;34;34;34;34;34;25	3;3;3;3;3;3;3;0	95.987	847	0	101370000000	34964000	207980000	16838000	6408700000	8719000000	7095000000	5071200000	2088900000	4998000000	5329700000	5787200000	7769600000	1523400000	3173800000	1572400000	0	0	0	1826000000	2048100000	4412200000	48650000	1990000000	2009600000	804980000	10488000000
A6KWQ8;A0A4S2FRA8;R9IAJ3;R5PQH7;A0A1Q3LTT4;A0A4Q0U9G6;E6MNT3;A0A1K1LS34;A0A496K6H2;U2C114;B7CDF8;A0A3P1S182;A0A1W1XG29;A0A1M5UZ27;V9HG58;R6KX56;R6FM80;A0A416W6X0;A0A1T4KJ73;A0A1S9BZE3;A0A1I2R1C0;R9IRK8;H3KAX6;G9RX24;A0A3A9J7Z4;A0A1V4SWJ6;A0A174UI65;A0A174I4M6;A0A173W7Y5;A0A173SKL0;R6BL28;G5IMJ3;A0A1G9K009;S0J4C3;R5C6C9;C4IJM7;A0A3A9IZI3;G2SNM5;A0A0R2C7P9;R6TYS2;A0A1H3YGH5;A0A4R5C2X8;G9YMQ6;A0A1Y4…	A6KWQ8;A0A4S2FRA8;R9IAJ3	A6KWQ8_BACV8	unreviewed	Aminotransferase (EC 2.6.1.-)	BVU_0144	>tr|A6KWQ8|A6KWQ8_BACV8 Aminotransferase OS=Bacteroides vulgatus (strain ATCC 8482 / DSM 1447 / JCM 5826 / NBRC 14291 / NCTC 11154) OX=435590 GN=BVU_0144 PE=3 SV=1;>tr|A0A4S2FRA8|A0A4S2FRA8_9BACT Aminotransferase OS=Phocaeicola sartorii OX=671267 GN=E5339_	Bacteroides vulgatus (strain ATCC 8482 / DSM 1447 / JCM 5826 / NBRC 14291 / NCTC 11154)	435590	FCB group	Bacteroidetes	Bacteroidia	Bacteroidales	NA	Phocaeicola	Phocaeicola vulgatus	52	19;15;13;2;2;2;2;2;1;1;1;1;1;1;1;1;1;1;1;1;1;1;1;1;1;1;1;1;1;1;1;1;1;1;1;1;1;1;1;1;1;1;1;1;1;1;1;1;1;1;1;1	19;15;13;2;2;2;2;2;1;1;1;1;1;1;1;1;1;1;1;1;1;1;1;1;1;1;1;1;1;1;1;1;1;1;1;1;1;1;1;1;1;1;1;1;1;1;1;1;1;1;1;1	0;0;0;0;0;0;0;0;0;0;0;0;0;0;0;0;0;0;0;0;0;0;0;0;0;0;0;0;0;0;0;0;0;0;0;0;0;0;0;0;0;0;0;0;0;0;0;0;0;0;0;0	43.065	397	0	100980000000	0	133380000	0	2844200000	3901100000	2968500000	2923400000	876540000	2544800000	2564500000	3870600000	5288100000	990050000	1039800000	731100000	0	0	0	1346200000	2703800000	2817900000	84795000	1601400000	1533400000	1602000000	18948000000
R9I903;R9HG88	R9I903;R9HG88	R9I903_9BACT	unreviewed	RagB/SusD family nutrient uptake outer membrane protein	C802_03443 E5339_01160	>tr|R9I903|R9I903_9BACT RagB/SusD family nutrient uptake outer membrane protein OS=Phocaeicola sartorii OX=671267 GN=C802_03443 PE=3 SV=1;>tr|R9HG88|R9HG88_PHOVU Uncharacterized protein OS=Bacteroides vulgatus dnLKV7 OX=1235786 GN=C800_02241 PE=3 SV=1	Phocaeicola sartorii	671267	FCB group	Bacteroidetes	Bacteroidia	Bacteroidales	NA	Phocaeicola	Phocaeicola sartorii	2	36;36	36;36	9;9	80.097	717	0	100790000000	0	0	0	0	0	0	0	0	0	2852800000	3800100000	6684000000	0	0	0	0	0	0	0	0	0	0	0	0	5351800000	43388000000
R6KCQ1;I9SHE3;I9AM38;D6D0R1;D4VHG6;A7LTF3;A0A4S2DEU2;A0A401LT27;A0A3L7Z0T2;A0A373GK91;A0A372Z0H6;A0A1M5AUL4;A0A174W5K0;A0A174BJP5;F3ZPN6	R6KCQ1;I9SHE3;I9AM38;D6D0R1;D4VHG6;A7LTF3;A0A4S2DEU2;A0A401LT27;A0A3L7Z0T2;A0A373GK91;A0A372Z0H6;A0A1M5AUL4;A0A174W5K0;A0A174BJP5	R6KCQ1_9BACE	unreviewed	30S ribosomal protein S9	rpsI BN541_00877	>tr|R6KCQ1|R6KCQ1_9BACE 30S ribosomal protein S9 OS=Bacteroides ovatus CAG:22 OX=1263050 GN=rpsI PE=3 SV=1;>tr|I9SHE3|I9SHE3_BACOV 30S ribosomal protein S9 OS=Bacteroides ovatus CL02T12C04 OX=997885 GN=rpsI PE=3 SV=1;>tr|I9AM38|I9AM38_9BACE 30S ribosomal p	Bacteroides ovatus CAG:22	1263050	FCB group	Bacteroidetes	Bacteroidia	Bacteroidales	Bacteroidaceae	Bacteroides	Bacteroides ovatus CAG:22	15	5;5;5;5;5;5;5;5;5;5;5;5;5;5;2	5;5;5;5;5;5;5;5;5;5;5;5;5;5;2	0;0;0;0;0;0;0;0;0;0;0;0;0;0;0	14.38	128	3.6026e-137	100210000000	307430000	1035600000	364710000	6348900000	6700100000	5710200000	5897200000	3437800000	6154500000	5261900000	5086000000	7050900000	2199200000	3513000000	1845300000	0	0	0	3479700000	3873000000	3354700000	229020000	1917800000	2389300000	976530000	6143600000
D4K340	D4K340	D4K340_9FIRM	unreviewed	Glyceraldehyde-3-phosphate dehydrogenase (EC 1.2.1.-)	FP2_02530	>tr|D4K340|D4K340_9FIRM Glyceraldehyde-3-phosphate dehydrogenase OS=Faecalibacterium prausnitzii L2-6 OX=718252 GN=FP2_02530 PE=3 SV=1	Faecalibacterium prausnitzii L2-6	853	Terrabacteria group	Firmicutes	Clostridia	Clostridiales	Ruminococcaceae	Faecalibacterium	Faecalibacterium prausnitzii	1	15	11	1	36.89	343	0	100110000000	915820000	402120000	893890000	10692000000	2450900000	2554600000	11157000000	7106800000	2212800000	5608300000	9994800000	2254100000	5892300000	1998200000	558560000	441800000	681340000	588740000	1980900000	1464600000	542160000	922430000	205090000	214070000	4403700000	587090000
R9HKB2;A6L7E0;D4IQ80;A0A1K1M9U2;A0A416W700;V5B4Y6;A0A1F3IUL6	R9HKB2;A6L7E0	R9HKB2_PHOVU	unreviewed	Glutamine synthetase	C800_01465	>tr|R9HKB2|R9HKB2_PHOVU Glutamine synthetase OS=Bacteroides vulgatus dnLKV7 OX=1235786 GN=C800_01465 PE=3 SV=1;>tr|A6L7E0|A6L7E0_BACV8 Glutamine synthetase OS=Bacteroides vulgatus (strain ATCC 8482 / DSM 1447 / JCM 5826 / NBRC 14291 / NCTC 11154) OX=435590	Bacteroides vulgatus dnLKV7	1235786	FCB group	Bacteroidetes	Bacteroidia	Bacteroidales	NA	Phocaeicola	Phocaeicola vulgatus	7	31;31;4;3;1;1;1	22;22;2;1;0;0;0	3;3;0;0;0;0;0	81.974	729	0	99443000000	0	0	0	0	0	0	0	0	0	1710700000	1602300000	5489000000	1156500000	690700000	269370000	0	0	0	70052000	345540000	200840000	0	0	0	930280000	21924000000
A1A0J8	A1A0J8	A1A0J8_BIFAA	unreviewed	Inosine-5'-monophosphate dehydrogenase (IMP dehydrogenase) (IMPD) (IMPDH) (EC 1.1.1.205)	guaB BAD_0450	>tr|A1A0J8|A1A0J8_BIFAA Inosine-5-monophosphate dehydrogenase OS=Bifidobacterium adolescentis (strain ATCC 15703 / DSM 20083 / NCTC 11814 / E194a) OX=367928 GN=guaB PE=3 SV=1	Bifidobacterium adolescentis (strain ATCC 15703 / DSM 20083 / NCTC 11814 / E194a)	367928	Terrabacteria group	Actinobacteria	Actinobacteria	Bifidobacteriales	Bifidobacteriaceae	Bifidobacterium	Bifidobacterium adolescentis	1	28	28	3	54.716	514	0	97939000000	494190000	1643200000	676070000	0	106550000	65955000	3034800000	1037100000	589120000	116900000	115940000	320510000	475280000	227030000	6987300	10340000	36708000	44347000	4287400000	4161800000	3253600000	35414000000	15893000000	4800600000	1367900000	668670000
A7AIR2	A7AIR2	A7AIR2_9BACT	unreviewed	Uncharacterized protein	PARMER_03319	>tr|A7AIR2|A7AIR2_9BACT Uncharacterized protein OS=Parabacteroides merdae ATCC 43184 OX=411477 GN=PARMER_03319 PE=4 SV=1	Parabacteroides merdae ATCC 43184	411477	FCB group	Bacteroidetes	Bacteroidia	Bacteroidales	Tannerellaceae	Parabacteroides	Parabacteroides merdae	1	43	43	43	116.41	1060	0	97726000000	542990000	1763700000	480860000	6343300000	13070000000	12909000000	12530000000	4770800000	4991200000	7004200000	10049000000	14032000000	1130800000	2307300000	614060000	0	0	8339600	524390000	360120000	1340100000	0	0	24143000	46603000	1253200000
A1A172;D2Q9R8;A0A087EFD7;A0A401YY12;A0A2S4YX71;F8JZ17;A0A222STZ9;A0A3N1L518;F9EGH5;A0A2N9JG56;E1MDS7	A1A172;D2Q9R8;A0A087EFD7	A1A172_BIFAA	unreviewed	30S ribosomal protein S1	rpsA BAD_0674	>tr|A1A172|A1A172_BIFAA 30S ribosomal protein S1 OS=Bifidobacterium adolescentis (strain ATCC 15703 / DSM 20083 / NCTC 11814 / E194a) OX=367928 GN=rpsA PE=4 SV=1;>tr|D2Q9R8|D2Q9R8_BIFDB 30S ribosomal protein S1 OS=Bifidobacterium dentium (strain ATCC 27534	Bifidobacterium adolescentis (strain ATCC 15703 / DSM 20083 / NCTC 11814 / E194a)	367928	Terrabacteria group	Actinobacteria	Actinobacteria	Bifidobacteriales	Bifidobacteriaceae	Bifidobacterium	Bifidobacterium adolescentis	11	30;25;21;4;4;4;4;4;2;2;2	30;25;21;4;4;4;4;4;2;2;2	2;0;0;0;0;0;0;0;0;0;0	54.664	490	0	97647000000	12629000	52660000	0	151850000	930780000	819450000	5080700000	2519100000	1491100000	418860000	958190000	730020000	878810000	195470000	23114000	73151000	50082000	95799000	4139500000	5012800000	4555800000	24301000000	13226000000	4199000000	3549300000	2829500000
R6JAS0;I9HJG6;A7LZK5;A0A373GMR3;A0A0M0MSR7;A0A4Y8WPE9	R6JAS0;I9HJG6;A7LZK5;A0A373GMR3	R6JAS0_9BACE	unreviewed	Methylmalonyl-CoA mutase (EC 5.4.99.2)	BN541_00760	>tr|R6JAS0|R6JAS0_9BACE Methylmalonyl-CoA mutase OS=Bacteroides ovatus CAG:22 OX=1263050 GN=BN541_00760 PE=3 SV=1;>tr|I9HJG6|I9HJG6_BACOV Methylmalonyl-CoA mutase OS=Bacteroides ovatus CL02T12C04 OX=997885 GN=HMPREF1069_03852 PE=3 SV=1;>tr|A7LZK5|A7LZK5_BA	Bacteroides ovatus CAG:22	1263050	FCB group	Bacteroidetes	Bacteroidia	Bacteroidales	Bacteroidaceae	Bacteroides	Bacteroides ovatus CAG:22	6	25;25;25;25;2;1	22;22;22;22;1;1	7;7;7;7;0;0	70.193	633	0	97508000000	368330000	1085900000	378790000	6033200000	11037000000	9576000000	8424700000	2538600000	3848500000	2829700000	5637200000	6221000000	2017000000	2475500000	1247700000	0	0	0	1983900000	2576400000	4754100000	364920000	2483300000	1257500000	964740000	5646000000
R6JF12;I9UVD2;D6D4C0;D4VSP2;A0A373FY72;I9TGS9;A7LQK3;A0A372YX82;A0A4S2CSA6;A0A3L7YXR9;A0A174KKY6	R6JF12;I9UVD2;D6D4C0;D4VSP2;A0A373FY72;I9TGS9;A7LQK3;A0A372YX82;A0A4S2CSA6;A0A3L7YXR9;A0A174KKY6	R6JF12_9BACE	unreviewed	V-type ATP synthase alpha chain (EC 7.1.2.2) (V-ATPase subunit A)	atpA BN541_02122	>tr|R6JF12|R6JF12_9BACE V-type ATP synthase alpha chain OS=Bacteroides ovatus CAG:22 OX=1263050 GN=atpA PE=3 SV=1;>tr|I9UVD2|I9UVD2_9BACE V-type ATP synthase alpha chain OS=Bacteroides xylanisolvens CL03T12C04 OX=997892 GN=atpA PE=3 SV=1;>tr|D6D4C0|D6D4C0_	Bacteroides ovatus CAG:22	1263050	FCB group	Bacteroidetes	Bacteroidia	Bacteroidales	Bacteroidaceae	Bacteroides	Bacteroides ovatus CAG:22	11	24;24;24;24;24;23;23;23;21;21;17	24;24;24;24;24;23;23;23;21;21;17	2;2;2;2;2;2;2;2;1;1;0	65.856	586	0	97204000000	92028000	424780000	79407000	5123900000	7283900000	7068400000	4415800000	1858900000	3736100000	5007600000	4778100000	7100000000	1158900000	2928400000	1862500000	0	0	0	1948500000	2611000000	3805200000	239230000	829370000	998590000	1240400000	10119000000
P04746;H7BZQ8;Q5T084;C9J2Z5;C9JWK7	P04746	AMYP_HUMAN	reviewed	Pancreatic alpha-amylase (PA) (EC 3.2.1.1) (1,4-alpha-D-glucan glucanohydrolase)	AMY2A	>sp|P04746|AMYP_HUMAN Pancreatic alpha-amylase OS=Homo sapiens OX=9606 GN=AMY2A PE=1 SV=2	Homo sapiens (Human)	9606	Opisthokonta	Chordata	Mammalia	Primates	Hominidae	Homo	Homo sapiens	5	24;6;4;3;2	24;6;4;3;2	2;0;0;0;0	57.706	511	0	96911000000	86016000	240420000	19185000	0	254510000	107760000	224780000	134920000	107850000	159750000	202630000	54826000	0	52263000	0	365900000	630470000	887580000	971740000	436110000	830880000	359600000	148030000	194750000	707830000	413690000
A0A3L8A4I6;A0A174UA75;A0A174I165	A0A3L8A4I6;A0A174UA75;A0A174I165	A0A3L8A4I6_9BACE	unreviewed	50S ribosomal protein L22	rplV D7Y07_16560 E4T97_19355 E5356_16515	>tr|A0A3L8A4I6|A0A3L8A4I6_9BACE 50S ribosomal protein L22 OS=Bacteroides acidifaciens OX=85831 GN=rplV PE=3 SV=1;>tr|A0A174UA75|A0A174UA75_9BACE 50S ribosomal protein L22 OS=Bacteroides caccae OX=47678 GN=rplV PE=3 SV=1;>tr|A0A174I165|A0A174I165_9BACE 50S	Bacteroides acidifaciens	85831	FCB group	Bacteroidetes	Bacteroidia	Bacteroidales	Bacteroidaceae	Bacteroides	Bacteroides acidifaciens	3	11;11;11	11;11;11	0;0;0	15.406	136	1.0544e-43	96684000000	317320000	1218700000	160780000	3535000000	4463800000	3574600000	5402400000	2374600000	5111900000	4476400000	4363300000	6533700000	2882700000	3107700000	1828000000	0	0	0	1948000000	2391400000	2903900000	0	1028000000	1213100000	825980000	12350000000
R9HK80;R9I7J2;A6L7D6;B6VU64;A0A4S2FP97;U6RMA7	R9HK80;R9I7J2;A6L7D6;B6VU64;A0A4S2FP97;U6RMA7	R9HK80_PHOVU	unreviewed	Carbamoyl-phosphate synthase (glutamine-hydrolyzing) (EC 6.3.5.5)	C800_01461	>tr|R9HK80|R9HK80_PHOVU Carbamoyl-phosphate synthase (glutamine-hydrolyzing) OS=Bacteroides vulgatus dnLKV7 OX=1235786 GN=C800_01461 PE=3 SV=1;>tr|R9I7J2|R9I7J2_9BACT Carbamoyl-phosphate synthase (glutamine-hydrolyzing) OS=Phocaeicola sartorii OX=671267 GN	Bacteroides vulgatus dnLKV7	1235786	FCB group	Bacteroidetes	Bacteroidia	Bacteroidales	NA	Phocaeicola	Phocaeicola vulgatus	6	42;42;42;41;41;29	42;42;42;41;41;29	13;13;13;13;12;4	119.64	1074	0	96577000000	0	70371000	0	3936300000	4580700000	4273600000	3460800000	1190900000	2415000000	2201000000	2966600000	3403800000	574710000	1190400000	965780000	69831000	118360000	0	1163600000	2816300000	5160500000	460890000	3062200000	2601600000	650610000	16696000000
R6J9R5;I9ACS7;D4VEU3;A0A373GL72;A0A372Z416;A0A4S2DJI8;A0A173Y583	R6J9R5;I9ACS7;D4VEU3;A0A373GL72;A0A372Z416;A0A4S2DJI8;A0A173Y583	R6J9R5_9BACE	unreviewed	Ketol-acid reductoisomerase	BN541_02683	>tr|R6J9R5|R6J9R5_9BACE Ketol-acid reductoisomerase OS=Bacteroides ovatus CAG:22 OX=1263050 GN=BN541_02683 PE=3 SV=1;>tr|I9ACS7|I9ACS7_9BACE Ketol-acid reductoisomerase OS=Bacteroides xylanisolvens CL03T12C04 OX=997892 GN=HMPREF1074_03403 PE=3 SV=1;>tr|D4V	Bacteroides ovatus CAG:22	1263050	FCB group	Bacteroidetes	Bacteroidia	Bacteroidales	Bacteroidaceae	Bacteroides	Bacteroides ovatus CAG:22	7	13;13;13;13;13;12;10	13;13;13;13;13;12;10	0;0;0;0;0;0;0	38.161	347	0	96265000000	112720000	77078000	77124000	4139900000	5487400000	4604600000	4300500000	2442600000	3060600000	3466600000	4373000000	5279200000	2250600000	2253100000	1150700000	0	0	0	2569600000	3650700000	4090500000	235900000	2020400000	2698900000	1988200000	9655700000
R9HI86;R6ZQP7;A0A4S2FEU1;R9HVP0	R9HI86	R9HI86_PHOVU	unreviewed	SusC/RagA family TonB-linked outer membrane protein	C800_02201	>tr|R9HI86|R9HI86_PHOVU SusC/RagA family TonB-linked outer membrane protein OS=Bacteroides vulgatus dnLKV7 OX=1235786 GN=C800_02201 PE=3 SV=1	Bacteroides vulgatus dnLKV7	1235786	FCB group	Bacteroidetes	Bacteroidia	Bacteroidales	NA	Phocaeicola	Phocaeicola vulgatus	4	49;6;2;2	49;6;2;2	1;0;0;0	109.46	983	0	95944000000	8136000	180410000	0	1127300000	742590000	931780000	414760000	392810000	478770000	644510000	615840000	2111000000	1614200000	1567800000	681040000	21260000	56801000	0	1455600000	1251400000	965390000	409300000	293580000	214660000	721360000	18365000000
R6KAP7;I9UNY9;I8YE80;D6D541;D4VJ74;A7M2F5;A0A373GI36;A0A372Z2L7;A0A174DQE4;A0A4S2DDS7	R6KAP7;I9UNY9;I8YE80;D6D541;D4VJ74;A7M2F5;A0A373GI36;A0A372Z2L7;A0A174DQE4;A0A4S2DDS7	R6KAP7_9BACE	unreviewed	Uncharacterized protein	BN541_03833	>tr|R6KAP7|R6KAP7_9BACE Uncharacterized protein OS=Bacteroides ovatus CAG:22 OX=1263050 GN=BN541_03833 PE=3 SV=1;>tr|I9UNY9|I9UNY9_9BACE Uncharacterized protein OS=Bacteroides xylanisolvens CL03T12C04 OX=997892 GN=HMPREF1074_04114 PE=3 SV=1;>tr|I8YE80|I8YE	Bacteroides ovatus CAG:22	1263050	FCB group	Bacteroidetes	Bacteroidia	Bacteroidales	Bacteroidaceae	Bacteroides	Bacteroides ovatus CAG:22	10	28;28;28;28;28;28;28;28;28;26	23;23;23;23;23;23;23;23;23;21	1;1;1;1;1;1;1;1;1;0	64.613	581	0	95757000000	27101000	238510000	56094000	3690600000	9539600000	8573200000	4002400000	1123700000	1403900000	1925500000	3280700000	3587800000	1479700000	1862800000	1478200000	0	0	0	3885400000	4919100000	8845500000	414490000	3174600000	3007800000	1719500000	8020700000
W4P3X3;Q8A486;Q5L8B9;I9H675;I9AG17;D6CXN9;D4VGW7;A7LT77;A0A4S2DDT9;A0A401M190;A0A3L8A4K5;A0A373GHT0;A0A372YZD0;A0A1M5CYV5;A0A1H3DDN2;A0A1E9CIY7;A0A174I1N0;A0A174UAH4;E2NEJ8;B3C882;A0A415I772;A0A1F3J0E6;A0A4P6PDM0;F9EEX6;F8JYF9;A0A316S3Y1;A0A2S4Z362;A0A222T010;A0A3N1L4H2	W4P3X3;Q8A486;Q5L8B9;I9H675;I9AG17;D6CXN9;D4VGW7;A7LT77;A0A4S2DDT9;A0A401M190;A0A3L8A4K5;A0A373GHT0;A0A372YZD0;A0A1M5CYV5;A0A1H3DDN2;A0A1E9CIY7;A0A174I1N0;A0A174UAH4;E2NEJ8;B3C882;A0A415I772	W4P3X3_9BACE	unreviewed	50S ribosomal protein L14	rplN JCM6292_607	>tr|W4P3X3|W4P3X3_9BACE 50S ribosomal protein L14 OS=Bacteroides pyogenes JCM 6292 OX=1235809 GN=rplN PE=3 SV=1;>sp|Q8A486|RL14_BACTN 50S ribosomal protein L14 OS=Bacteroides thetaiotaomicron (strain ATCC 29148 / DSM 2079 / NCTC 10582 / E50 / VPI-5482) OX=	Bacteroides pyogenes JCM 6292	1235809	FCB group	Bacteroidetes	Bacteroidia	Bacteroidales	Bacteroidaceae	Bacteroides	Bacteroides pyogenes	29	6;6;6;6;6;6;6;6;6;6;6;6;6;6;6;6;6;5;3;3;3;1;1;1;1;1;1;1;1	4;4;4;4;4;4;4;4;4;4;4;4;4;4;4;4;4;3;1;1;1;1;0;1;1;1;1;1;1	0;0;0;0;0;0;0;0;0;0;0;0;0;0;0;0;0;0;0;0;0;0;0;0;0;0;0;0;0	13.028	121	2.1903e-17	95740000000	275180000	972640000	603260000	5114700000	4801100000	3395900000	4776400000	2689200000	4193800000	3972800000	2924100000	6164300000	2439000000	4178600000	2668100000	0	0	0	1569200000	2162600000	3263900000	207700000	1531900000	1973100000	1356000000	7574400000
D6CXW3;D4VQJ7;A0A372YWU0	D6CXW3;D4VQJ7;A0A372YWU0	D6CXW3_9BACE	unreviewed	Phosphoenolpyruvate carboxykinase (ATP) (PCK) (PEP carboxykinase) (PEPCK) (EC 4.1.1.49)	pckA BXY_19220	>tr|D6CXW3|D6CXW3_9BACE Phosphoenolpyruvate carboxykinase (ATP) OS=Bacteroides xylanisolvens XB1A OX=657309 GN=pckA PE=3 SV=1;>tr|D4VQJ7|D4VQJ7_9BACE Phosphoenolpyruvate carboxykinase (ATP) OS=Bacteroides xylanisolvens SD CC 1b OX=702447 GN=pckA PE=3 SV=1;	Bacteroides xylanisolvens XB1A	657309	FCB group	Bacteroidetes	Bacteroidia	Bacteroidales	Bacteroidaceae	Bacteroides	Bacteroides xylanisolvens	3	38;38;38	2;2;2	0;0;0	59.085	535	0	95636000000	23597000	377250000	36564000	9872200000	7718500000	6795400000	4546300000	3307500000	4310300000	2267700000	2490200000	3719900000	1533200000	1481700000	906220000	119650000	119640000	3715400	3899200000	7215400000	6875800000	508240000	2863800000	3503400000	1284500000	3175000000
B2UP94	B2UP94	B2UP94_AKKM8	unreviewed	Rubrerythrin domain-containing protein	Amuc_2055	>tr|B2UP94|B2UP94_AKKM8 Rubrerythrin domain-containing protein OS=Akkermansia muciniphila (strain ATCC BAA-835 / Muc) OX=349741 GN=Amuc_2055 PE=4 SV=1	Akkermansia muciniphila (strain ATCC BAA-835 / Muc)	349741	PVC group	Verrucomicrobia	Verrucomicrobiae	Verrucomicrobiales	Akkermansiaceae	Akkermansia	Akkermansia muciniphila	1	6	6	4	12.73	114	0	95472000000	24490000000	40885000000	29174000000	0	0	0	0	0	0	0	0	0	0	475010000	255300000	192910000	0	0	0	0	0	0	0	0	0	0
R9HN50;A6L3G1;R9IHT3;B6W3S7;U6RRB5	R9HN50;A6L3G1;R9IHT3;B6W3S7;U6RRB5	R9HN50_PHOVU	unreviewed	Protein translocase subunit SecA	secA C800_00511	>tr|R9HN50|R9HN50_PHOVU Protein translocase subunit SecA OS=Bacteroides vulgatus dnLKV7 OX=1235786 GN=secA PE=3 SV=1;>sp|A6L3G1|SECA_BACV8 Protein translocase subunit SecA OS=Bacteroides vulgatus (strain ATCC 8482 / DSM 1447 / JCM 5826 / NBRC 14291 / NCTC	Bacteroides vulgatus dnLKV7	1235786	FCB group	Bacteroidetes	Bacteroidia	Bacteroidales	NA	Phocaeicola	Phocaeicola vulgatus	5	49;48;44;42;36	49;48;44;42;36	15;15;12;10;6	125.09	1098	0	95272000000	55544000	131780000	116510000	3942500000	4524100000	2720200000	4192400000	1984200000	2202700000	3718200000	4562200000	7423100000	1927600000	2848900000	1336500000	0	0	0	1996900000	1666700000	2656500000	61827000	1092800000	1651600000	1578200000	13965000000
A1A2I1;D1NST3	A1A2I1	A1A2I1_BIFAA	unreviewed	Antigen 84 (Cell wall synthesis protein Wag31)	BAD_1133	>tr|A1A2I1|A1A2I1_BIFAA Antigen 84 OS=Bifidobacterium adolescentis (strain ATCC 15703 / DSM 20083 / NCTC 11814 / E194a) OX=367928 GN=BAD_1133 PE=3 SV=1	Bifidobacterium adolescentis (strain ATCC 15703 / DSM 20083 / NCTC 11814 / E194a)	367928	Terrabacteria group	Actinobacteria	Actinobacteria	Bifidobacteriales	Bifidobacteriaceae	Bifidobacterium	Bifidobacterium adolescentis	2	44;5	44;5	30;1	58.7	532	0	95213000000	0	0	0	58441000	36116000	40803000	799150000	892030000	295070000	13541000	47463000	0	1230700000	93135000	0	0	0	4173300	2084800000	2594500000	1820600000	45707000000	12613000000	2580100000	1040100000	699710000
R6KBN0;I8YZH8;A7LWZ9;A0A373GKV8;A0A372Z1U1;A0A401M1T1;A0A401M1M7	R6KBN0;I8YZH8;A7LWZ9;A0A373GKV8;A0A372Z1U1	R6KBN0_9BACE	unreviewed	OMP_b-brl_2 domain-containing protein	BN541_00623	>tr|R6KBN0|R6KBN0_9BACE OMP_b-brl_2 domain-containing protein OS=Bacteroides ovatus CAG:22 OX=1263050 GN=BN541_00623 PE=4 SV=1;>tr|I8YZH8|I8YZH8_BACOV OMP_b-brl_2 domain-containing protein OS=Bacteroides ovatus CL02T12C04 OX=997885 GN=HMPREF1069_00325 PE=4	Bacteroides ovatus CAG:22	1263050	FCB group	Bacteroidetes	Bacteroidia	Bacteroidales	Bacteroidaceae	Bacteroides	Bacteroides ovatus CAG:22	7	9;9;9;9;9;3;1	9;9;9;9;9;3;1	1;1;1;1;1;0;0	20.397	190	0	94957000000	6352100	12210000	0	7243900000	8806600000	7593200000	4473500000	2521400000	3772800000	3734200000	3940700000	6917500000	1198700000	3485800000	1524500000	0	0	0	2910800000	1792000000	4449800000	257660000	1955600000	2571100000	1122900000	6453400000
A0A414ZNY9	A0A414ZNY9	A0A414ZNY9_9ACTN	unreviewed	Glycoside hydrolase family 1 protein	DW171_09835	>tr|A0A414ZNY9|A0A414ZNY9_9ACTN Glycoside hydrolase family 1 protein OS=Collinsella sp. AM15-2 OX=2292025 GN=DW171_09835 PE=3 SV=1	Collinsella sp. AM15-2	2292025	Terrabacteria group	Actinobacteria	Coriobacteriia	Coriobacteriales	Coriobacteriaceae	Collinsella	Collinsella sp. AM15-2	1	27	27	7	53.912	466	0	94887000000	0	0	0	7115100000	5773700000	4523000000	0	0	0	0	0	0	0	0	0	0	0	0	30224000000	19002000000	28242000000	6551900	0	0	0	0
A0A1H3HD47;A0A1E9BYP0	A0A1H3HD47;A0A1E9BYP0	A0A1H3HD47_9BACE	unreviewed	Citrulline--aspartate ligase (EC 6.3.4.5)	SAMN05444400_14212	>tr|A0A1H3HD47|A0A1H3HD47_9BACE Citrulline--aspartate ligase OS=Bacteroides faecis MAJ27 OX=1077285 GN=SAMN05444400_14212 PE=4 SV=1;>tr|A0A1E9BYP0|A0A1E9BYP0_9BACE Citrulline--aspartate ligase OS=Bacteroides sp. HMSC067B03 OX=1739298 GN=HMPREF2794_12445 PE	Bacteroides faecis MAJ27	1077285	FCB group	Bacteroidetes	Bacteroidia	Bacteroidales	Bacteroidaceae	Bacteroides	Bacteroides faecis	2	20;20	20;20	0;0	45.155	402	1.2327e-264	94705000000	103460000	250950000	104380000	2941700000	6346400000	5321200000	4557900000	1985400000	4795500000	4538600000	5047200000	8176900000	1410600000	1852000000	1674100000	0	0	0	2492500000	6726800000	3166600000	261980000	2903800000	2316100000	774960000	7510400000
I9ACZ9;D6D6B2;D4VIA6;A0A372Z2M0;A0A4S2D3P2;A0A174IM79;A0A3L7Z3P5;Q5LI40	I9ACZ9;D6D6B2;D4VIA6;A0A372Z2M0;A0A4S2D3P2;A0A174IM79;A0A3L7Z3P5	I9ACZ9_9BACE	unreviewed	Uncharacterized protein	HMPREF1074_03164	>tr|I9ACZ9|I9ACZ9_9BACE Uncharacterized protein OS=Bacteroides xylanisolvens CL03T12C04 OX=997892 GN=HMPREF1074_03164 PE=3 SV=1;>tr|D6D6B2|D6D6B2_9BACE Alkaline phosphatase OS=Bacteroides xylanisolvens XB1A OX=657309 GN=BXY_47680 PE=3 SV=1;>tr|D4VIA6|D4VIA	Bacteroides xylanisolvens CL03T12C04	997892	FCB group	Bacteroidetes	Bacteroidia	Bacteroidales	Bacteroidaceae	Bacteroides	Bacteroides xylanisolvens	8	18;18;18;18;17;12;12;3	18;18;18;18;17;12;12;3	4;4;4;4;4;1;2;1	51.44	466	0	94539000000	0	0	0	9899200000	12214000000	8798300000	5398700000	2377100000	3190300000	3010600000	3789400000	6701800000	2033400000	2805900000	2191500000	0	0	0	3772600000	4032100000	4299200000	143760000	2247800000	980620000	626460000	5414100000
R6JEB1;I9UU70;D6CXQ8;D4VRW8;A0A4S2DE00;A0A373GHW4;A0A372YXZ5;W4P414	R6JEB1;I9UU70;D6CXQ8;D4VRW8;A0A4S2DE00;A0A373GHW4;A0A372YXZ5	R6JEB1_9BACE	unreviewed	Uncharacterized protein	BN541_00626	>tr|R6JEB1|R6JEB1_9BACE Uncharacterized protein OS=Bacteroides ovatus CAG:22 OX=1263050 GN=BN541_00626 PE=3 SV=1;>tr|I9UU70|I9UU70_9BACE Uncharacterized protein OS=Bacteroides xylanisolvens CL03T12C04 OX=997892 GN=HMPREF1074_02171 PE=3 SV=1;>tr|D6CXQ8|D6CX	Bacteroides ovatus CAG:22	1263050	FCB group	Bacteroidetes	Bacteroidia	Bacteroidales	Bacteroidaceae	Bacteroides	Bacteroides ovatus CAG:22	8	7;7;7;7;7;7;7;2	7;7;7;7;7;7;7;2	2;2;2;2;2;2;2;0	18.585	172	0	93480000000	0	0	0	1876700000	12333000000	10543000000	5129800000	174550000	187330000	1638600000	1237800000	2602100000	534310000	1216700000	2325500000	0	0	0	6750900000	3826400000	7562200000	791500000	1778100000	219030000	3325800000	9131400000
A0A073HP90;Q8X6N9	A0A073HP90;Q8X6N9	A0A073HP90_ECOLX	unreviewed	Lysine-arginine-ornithine-binding periplasmic family protein	AB67_0871	>tr|A0A073HP90|A0A073HP90_ECOLX Lysine-arginine-ornithine-binding periplasmic family protein OS=Escherichia coli 5-366-08_S1_C3 OX=1444102 GN=AB67_0871 PE=3 SV=1;>tr|Q8X6N9|Q8X6N9_ECO57 Arginine ABC transporter substrate-binding protein OS=Escherichia coli	Escherichia coli 5-366-08_S1_C3	1444102	NA	Proteobacteria	Gammaproteobacteria	Enterobacterales	Enterobacteriaceae	Escherichia	Escherichia coli	2	13;11	13;11	1;1	26.959	243	0	93279000000	126740000	373840000	30023000	614060000	3432700000	2065400000	5272300000	6146100000	8842700000	5205900000	5642300000	4644000000	0	64457000	10090000	773430000	5061100000	1852500000	7012600000	2448300000	4392500000	4359100000	4675300000	6327500000	5344300000	1962100000
E5VAJ9	E5VAJ9	E5VAJ9_9BACE	unreviewed	60 kDa chaperonin (GroEL protein) (Protein Cpn60)	groL groEL DXB40_20450 DXD65_05815 HMPREF1007_01782	>tr|E5VAJ9|E5VAJ9_9BACE 60 kDa chaperonin OS=Bacteroides sp. 4_1_36 OX=457393 GN=groL PE=3 SV=1	Bacteroides sp. 4_1_36	457393	FCB group	Bacteroidetes	Bacteroidia	Bacteroidales	Bacteroidaceae	Bacteroides	Bacteroides sp. 4_1_36	1	37	12	2	58.26	545	0	92799000000	102800000	788020000	103070000	7451500000	6221500000	6087600000	3613300000	1056700000	1774700000	1246100000	2874900000	2073900000	2108600000	2901900000	1822700000	13639000	38496000	0	9869400000	6513700000	6678100000	1670000000	1933300000	921430000	1182000000	5084100000
P0A7D9;P0A7D7;A7ZPS1;A0A080FWE0;A0A073HAH2;A9MHQ4;A0A2X4T7M7;A0A3N2EY48;A0A0F6TVK3;D2ZF98;G5SF12;A0A315GSR8;A0A377ZBU2	P0A7D9;P0A7D7;A7ZPS1;A0A080FWE0;A0A073HAH2;A9MHQ4;A0A2X4T7M7;A0A3N2EY48;A0A0F6TVK3;D2ZF98;G5SF12;A0A315GSR8	PUR7_ECO57	reviewed	Phosphoribosylaminoimidazole-succinocarboxamide synthase (EC 6.3.2.6) (SAICAR synthetase)	purC Z3735 ECs3338	>sp|P0A7D9|PUR7_ECO57 Phosphoribosylaminoimidazole-succinocarboxamide synthase OS=Escherichia coli O157:H7 OX=83334 GN=purC PE=3 SV=1;>sp|P0A7D7|PUR7_ECOLI Phosphoribosylaminoimidazole-succinocarboxamide synthase OS=Escherichia coli (strain K12) OX=83333 G	Escherichia coli O157:H7	83334	NA	Proteobacteria	Gammaproteobacteria	Enterobacterales	Enterobacteriaceae	Escherichia	Escherichia coli	13	14;14;14;14;14;10;10;9;9;9;8;8;6	14;14;14;14;14;10;10;9;9;9;8;8;6	13;13;13;13;13;9;9;8;9;8;7;7;5	26.995	237	0	92684000000	54461000	0	26650000	413410000	484320000	440350000	849670000	718370000	1054800000	441690000	551520000	536790000	97601000	99215000	0	1352700000	626790000	305480000	14705000000	9396900000	11561000000	10048000000	8617900000	7097200000	5585900000	3491000000
D4VLP4;A0A4S2D4A5;A0A372YWY8;I9AG09;D6D5P6;A0A401M042;A0A1M4SQW5	D4VLP4;A0A4S2D4A5;A0A372YWY8;I9AG09;D6D5P6;A0A401M042;A0A1M4SQW5	D4VLP4_9BACE	unreviewed	ATP synthase subunit beta (EC 7.1.2.2) (ATP synthase F1 sector subunit beta) (F-ATPase subunit beta)	atpD BN890_34870	>tr|D4VLP4|D4VLP4_9BACE ATP synthase subunit beta OS=Bacteroides xylanisolvens SD CC 1b OX=702447 GN=atpD PE=3 SV=1;>tr|A0A4S2D4A5|A0A4S2D4A5_9BACE ATP synthase subunit beta OS=Bacteroides caecimuri OX=2516958 GN=atpD PE=3 SV=1;>tr|A0A372YWY8|A0A372YWY8_9B	Bacteroides xylanisolvens SD CC 1b	702447	FCB group	Bacteroidetes	Bacteroidia	Bacteroidales	Bacteroidaceae	Bacteroides	Bacteroides xylanisolvens	7	21;21;21;20;20;16;16	19;19;19;18;18;14;14	1;1;1;1;1;1;1	55.356	505	0	92671000000	39581000	465170000	53298000	5027800000	7627000000	6094800000	7442200000	3681700000	4590700000	3348600000	4794700000	5747900000	1252900000	1851400000	1187400000	0	0	0	3494700000	3959800000	5128000000	313900000	2006600000	2027700000	1516500000	6619900000
P0AF93;A0A0H3JRT5;A0A080FI35;A7ZVC5;A0A073GYW4;G5SKI9;A9MEW4;A0A735GK18;A0A315GUA3;A0A2X4TMH7;A0A0F6RI53;D2ZLU1;A0A378B0J2;A0A085GPL4;A0A3N2E715;R6IZX3;R7HBJ8;R6BVH9;D4S2V1;A0A657ZLK9;A0A4Q0VU74;A0A374HW43;A0A2T4Q6P0;A0A1H6T6M8;A0A0M6WEM7;V9H3G6;R6KWU2;C4Z3Y3;A0A1T4PNM6;A0A1G9SWL8;C0EZ98;A8SXB7;A0A414B1J6;A0A413PYS5;A0A3R6CUT6;A0A374MTG2;A0A1T5CFK1;A0A174GTI0;A0A173SE29;R5E962;A0A285PN68	P0AF93;A0A0H3JRT5;A0A080FI35;A7ZVC5;A0A073GYW4;G5SKI9;A9MEW4;A0A735GK18;A0A315GUA3;A0A2X4TMH7;A0A0F6RI53;D2ZLU1;A0A378B0J2	RIDA_ECOLI	reviewed	2-iminobutanoate/2-iminopropanoate deaminase (EC 3.5.99.10) (Enamine/imine deaminase)	ridA yjgF b4243 JW5755	>sp|P0AF93|RIDA_ECOLI 2-iminobutanoate/2-iminopropanoate deaminase OS=Escherichia coli (strain K12) OX=83333 GN=ridA PE=1 SV=2;>tr|A0A0H3JRT5|A0A0H3JRT5_ECO57 2-iminobutanoate/2-iminopropanoate deaminase OS=Escherichia coli O157:H7 OX=83334 GN=ridA PE=3 SV	Escherichia coli (strain K12)	83333	NA	Proteobacteria	Gammaproteobacteria	Enterobacterales	Enterobacteriaceae	Escherichia	Escherichia coli	41	7;7;7;6;6;5;5;5;5;5;5;4;4;3;3;2;2;2;2;2;2;2;2;2;2;2;2;2;2;2;2;2;2;2;2;2;2;2;2;2;2	7;7;7;6;6;5;5;5;5;5;5;4;4;3;3;2;2;2;2;2;2;2;2;2;2;2;2;2;2;2;2;2;2;2;2;2;2;2;2;2;2	5;5;5;4;4;3;3;3;3;3;3;2;2;1;1;0;0;0;0;0;0;0;0;0;0;0;0;0;0;0;0;0;0;0;0;0;0;0;0;0;0	13.611	128	0	92635000000	609610000	2870200000	441530000	2865300000	1992100000	1570800000	3965100000	5039600000	5166300000	4176000000	3521900000	3819400000	501150000	1056900000	469460000	2031100000	3049400000	1380800000	3209800000	4493700000	3496000000	3980900000	6106800000	8514000000	2971300000	4101300000
R6K6D0;I9URC9;I9HNG4;D6D6K3;D4VMT2;A7M0M4;A0A372Z0Q2;A0A3L8ADW9;A0A4S2D128;A0A401LV26;A0A1M4UJV1;W4PA17;R6FL12	R6K6D0;I9URC9;I9HNG4;D6D6K3;D4VMT2;A7M0M4;A0A372Z0Q2;A0A3L8ADW9;A0A4S2D128;A0A401LV26;A0A1M4UJV1;W4PA17;R6FL12	R6K6D0_9BACE	unreviewed	Uncharacterized protein	BN541_02598	>tr|R6K6D0|R6K6D0_9BACE Uncharacterized protein OS=Bacteroides ovatus CAG:22 OX=1263050 GN=BN541_02598 PE=4 SV=1;>tr|I9URC9|I9URC9_9BACE Uncharacterized protein OS=Bacteroides xylanisolvens CL03T12C04 OX=997892 GN=HMPREF1074_03284 PE=4 SV=1;>tr|I9HNG4|I9HN	Bacteroides ovatus CAG:22	1263050	FCB group	Bacteroidetes	Bacteroidia	Bacteroidales	Bacteroidaceae	Bacteroides	Bacteroides ovatus CAG:22	13	15;15;15;15;15;15;15;14;13;10;9;9;8	15;15;15;15;15;15;15;14;13;10;9;9;8	0;0;0;0;0;0;0;0;0;0;0;0;0	33.78	303	0	92567000000	193260000	397330000	215160000	5672700000	7410900000	6102800000	3912400000	1503800000	2111400000	3293000000	3863000000	5636200000	1631400000	1687900000	839310000	0	0	0	2580200000	4269600000	4576100000	428730000	2807900000	1283000000	1891000000	7576900000
B2URF0;A0A401YWP8;A0A2S4YRM1;A0A222TBR8	B2URF0	B2URF0_AKKM8	unreviewed	Phosphoenolpyruvate carboxykinase [GTP] (PEP carboxykinase) (PEPCK) (EC 4.1.1.32) (GTP-dependent phosphoenolpyruvate carboxykinase) (GTP-PEPCK)	pckG Amuc_1210	>tr|B2URF0|B2URF0_AKKM8 Phosphoenolpyruvate carboxykinase [GTP] OS=Akkermansia muciniphila (strain ATCC BAA-835 / Muc) OX=349741 GN=pckG PE=3 SV=1	Akkermansia muciniphila (strain ATCC BAA-835 / Muc)	349741	PVC group	Verrucomicrobia	Verrucomicrobiae	Verrucomicrobiales	Akkermansiaceae	Akkermansia	Akkermansia muciniphila	4	18;1;1;1	18;1;1;1	18;1;1;1	67.52	608	0	92535000000	16187000000	46181000000	27715000000	0	0	0	0	0	0	0	0	0	299450000	1392600000	679970000	80190000	0	0	0	0	0	0	0	0	0	0
Q8XB65;P39396;A0A080GDI9;A0A073GZD8;A7ZVP3;A0A0F6RG59;A0A2X4TXN2;A9MRY7;A0A601J3M3;A0A315GV34;A0A5Y1DIN6;G5SKR8;A0A378ARZ2;A0A3N2E8R0;D2ZA08;J7U252;A0A5Y1DE77;A0A5U0F3W2	Q8XB65;P39396;A0A080GDI9;A0A073GZD8;A7ZVP3;A0A0F6RG59;A0A2X4TXN2;A9MRY7;A0A601J3M3;A0A315GV34	Q8XB65_ECO57	unreviewed	Carbon starvation protein involved in peptide utilization	cstA ECs_5313	>tr|Q8XB65|Q8XB65_ECO57 Carbon starvation protein A OS=Escherichia coli O157:H7 OX=83334 GN=cstA PE=3 SV=2;>sp|P39396|BTST_ECOLI Pyruvate/proton symporter BtsT OS=Escherichia coli (strain K12) OX=83333 GN=btsT PE=1 SV=2;>tr|A0A080GDI9|A0A080GDI9_ECOLX Inne	Escherichia coli O157:H7	83334	NA	Proteobacteria	Gammaproteobacteria	Enterobacterales	Enterobacteriaceae	Escherichia	Escherichia coli	18	9;9;9;9;9;7;5;5;5;5;4;4;4;4;3;2;1;1	9;9;9;9;9;7;5;5;5;5;4;4;4;4;3;2;1;1	9;9;9;9;9;7;5;5;5;5;4;4;4;4;3;2;1;1	77.309	716	7.1831e-280	92508000000	33572000	1910700000	217270000	3316100000	4124400000	3846900000	5094600000	3933700000	7314300000	1954000000	2819500000	2958200000	169680000	866140000	467650000	462420000	1422600000	531450000	8305600000	8332700000	7191600000	3472700000	5533600000	5786500000	2765300000	2169100000
A0A373I858;R7GQ22;A0A3P1SCY2	A0A373I858;R7GQ22	A0A373I858_9FIRM	unreviewed	Phosphoglycerate kinase (EC 2.7.2.3)	pgk DW257_02105	>tr|A0A373I858|A0A373I858_9FIRM Phosphoglycerate kinase OS=Catenibacterium sp. AM22-15 OX=2292991 GN=pgk PE=3 SV=1;>tr|R7GQ22|R7GQ22_9FIRM Phosphoglycerate kinase OS=Catenibacterium sp. CAG:290 OX=1262767 GN=pgk PE=3 SV=1	Catenibacterium sp. AM22-15	2292991	Terrabacteria group	Firmicutes	Erysipelotrichia	Erysipelotrichales	Erysipelotrichaceae	Catenibacterium	Catenibacterium sp. AM22-15	3	24;23;1	24;23;1	6;5;0	41.669	394	0	92217000000	0	0	0	3596100000	1092700000	1361200000	1144500000	827760000	1007700000	10570000	184260000	0	0	0	0	0	60470000	0	17019000000	11468000000	5985500000	37405000000	8061000000	2652700000	49787000	34895000
A0A417GU81	A0A417GU81	A0A417GU81_9FIRM	unreviewed	Uncharacterized protein (Fragment)	DW759_18755	>tr|A0A417GU81|A0A417GU81_9FIRM Uncharacterized protein (Fragment) OS=Ruminococcus sp. AM29-12LB OX=2293198 GN=DW759_18755 PE=4 SV=1	Ruminococcus sp. AM29-12LB	2293198	Terrabacteria group	Firmicutes	Clostridia	Clostridiales	Ruminococcaceae	Ruminococcus	Ruminococcus sp. AM29-12LB	1	45	45	42	121.84	1140	0	92197000000	22526000	45854000	34839000	108610000	479470000	313690000	66907000	0	5110800000	671900000	784980000	1113000000	688180000	90921000	0	389700000	456300000	590260000	922770000	34520000000	4058100000	6228100000	14512000000	5733700000	278210000	321130000
D6D5K9;I9AH76;A0A372Z3C0;A0A4S2CHY1	D6D5K9;I9AH76;A0A372Z3C0;A0A4S2CHY1	D6D5K9_9BACE	unreviewed	Superoxide dismutase (EC 1.15.1.1)	BXY_02250	>tr|D6D5K9|D6D5K9_9BACE Superoxide dismutase OS=Bacteroides xylanisolvens XB1A OX=657309 GN=BXY_02250 PE=3 SV=1;>tr|I9AH76|I9AH76_9BACE Superoxide dismutase OS=Bacteroides xylanisolvens CL03T12C04 OX=997892 GN=HMPREF1074_01869 PE=3 SV=1;>tr|A0A372Z3C0|A0A3	Bacteroides xylanisolvens XB1A	657309	FCB group	Bacteroidetes	Bacteroidia	Bacteroidales	Bacteroidaceae	Bacteroides	Bacteroides xylanisolvens	4	9;8;8;6	9;8;8;6	1;0;0;0	22.088	196	0	91532000000	53319000	334730000	125720000	4160600000	7804800000	7340500000	3698300000	849640000	1766400000	2390200000	3746400000	4312600000	980770000	2244500000	1710000000	0	33791000	0	4720800000	4171100000	8352400000	690890000	1385800000	495130000	1129100000	8381500000
B2UQY9	B2UQY9	EFTU_AKKM8	reviewed	Elongation factor Tu (EF-Tu)	tuf Amuc_1048	>sp|B2UQY9|EFTU_AKKM8 Elongation factor Tu OS=Akkermansia muciniphila (strain ATCC BAA-835 / Muc) OX=349741 GN=tuf PE=3 SV=1	Akkermansia muciniphila (strain ATCC BAA-835 / Muc)	349741	PVC group	Verrucomicrobia	Verrucomicrobiae	Verrucomicrobiales	Akkermansiaceae	Akkermansia	Akkermansia muciniphila	1	19	17	10	43.43	394	0	91051000000	13370000000	43130000000	22942000000	0	0	220010000	6215700000	0	0	0	97731000	0	104780000	1709100000	2307000000	204390000	5281100	0	146530000	40755000	0	0	15356000	224680000	0	0
R9HIR0;B6VTT9;A6KWG1;R9I722;A0A4S2FRJ4;A0A1V5JNN3;B3C7L5;D1PCM5;A0A0M0MWX5	R9HIR0;B6VTT9;A6KWG1;R9I722;A0A4S2FRJ4	R9HIR0_PHOVU	unreviewed	Uncharacterized protein	C800_01697	>tr|R9HIR0|R9HIR0_PHOVU Uncharacterized protein OS=Bacteroides vulgatus dnLKV7 OX=1235786 GN=C800_01697 PE=3 SV=1;>tr|B6VTT9|B6VTT9_9BACT Uncharacterized protein OS=Bacteroides dorei DSM 17855 OX=483217 GN=BACDOR_00535 PE=3 SV=1;>tr|A6KWG1|A6KWG1_BACV8 Put	Bacteroides vulgatus dnLKV7	1235786	FCB group	Bacteroidetes	Bacteroidia	Bacteroidales	NA	Phocaeicola	Phocaeicola vulgatus	9	30;30;28;23;21;5;5;1;1	30;30;28;23;21;5;5;1;1	28;28;26;21;19;4;3;0;0	71.554	644	0	90315000000	0	0	0	325400000	456500000	411490000	0	0	0	0	0	0	6036800000	3854100000	1220300000	0	0	0	2896600000	4009300000	4722500000	0	0	0	0	0
P0A788;P0A786;A7ZVC7;A0A080FI22;A0A073H0Z4;A0A315GTF4;A0A0F6RHW3;A9MEW2;A0A2X4TJA4;D2ZLU3;A0A378B0J6;A0A3N2E647;G5SKJ2;A0A085GPL6;G5SKJ1;J7U4M5	P0A788;P0A786;A7ZVC7;A0A080FI22;A0A073H0Z4;A0A315GTF4;A0A0F6RHW3;A9MEW2;A0A2X4TJA4;D2ZLU3;A0A378B0J6	PYRB_ECO57	reviewed	Aspartate carbamoyltransferase catalytic subunit (EC 2.1.3.2) (Aspartate transcarbamylase) (ATCase)	pyrB Z5856 ECs5222	>sp|P0A788|PYRB_ECO57 Aspartate carbamoyltransferase catalytic subunit OS=Escherichia coli O157:H7 OX=83334 GN=pyrB PE=3 SV=2;>sp|P0A786|PYRB_ECOLI Aspartate carbamoyltransferase catalytic subunit OS=Escherichia coli (strain K12) OX=83333 GN=pyrB PE=1 SV=2	Escherichia coli O157:H7	83334	NA	Proteobacteria	Gammaproteobacteria	Enterobacterales	Enterobacteriaceae	Escherichia	Escherichia coli	16	21;21;21;19;14;14;14;13;13;12;12;10;9;6;4;4	21;21;21;19;14;14;14;13;13;12;12;10;9;6;4;4	21;21;21;19;14;14;14;13;13;12;12;10;9;6;4;4	34.427	311	0	89147000000	0	75646000	0	28058000	0	99633000	201390000	5994200	246000000	162430000	0	267460000	0	0	0	1305000000	460640000	264160000	6233600000	6749800000	7028600000	5024300000	9999700000	5831300000	4081800000	7265200000
P62709;P62707;A7ZJD0;A0A080GAS9;A0A073H306;A0A0F6RE67;G5S8S3;A0A735GL34;A0A315GQ11;A0A2X4TWS4;A9MJI8;A0A3D5KA79	P62709;P62707;A7ZJD0;A0A080GAS9;A0A073H306;A0A0F6RE67;G5S8S3;A0A735GL34;A0A315GQ11;A0A2X4TWS4;A9MJI8	GPMA_ECO57	reviewed	2,3-bisphosphoglycerate-dependent phosphoglycerate mutase (BPG-dependent PGAM) (PGAM) (Phosphoglyceromutase) (dPGM) (EC 5.4.2.11)	gpmA gpm pgm pgmA Z0925 ECs0783	>sp|P62709|GPMA_ECO57 2,3-bisphosphoglycerate-dependent phosphoglycerate mutase OS=Escherichia coli O157:H7 OX=83334 GN=gpmA PE=3 SV=2;>sp|P62707|GPMA_ECOLI 2,3-bisphosphoglycerate-dependent phosphoglycerate mutase OS=Escherichia coli (strain K12) OX=83333	Escherichia coli O157:H7	83334	NA	Proteobacteria	Gammaproteobacteria	Enterobacterales	Enterobacteriaceae	Escherichia	Escherichia coli	12	13;13;13;13;13;9;9;9;9;8;8;2	13;13;13;13;13;9;9;9;9;8;8;2	6;6;6;6;6;3;2;2;2;1;1;0	28.556	250	2.149e-91	89050000000	234000000	1779400000	366340000	1582300000	4815800000	4910900000	6817400000	9787600000	8668500000	2886700000	3466000000	3371200000	158540000	601790000	967450000	530110000	845100000	503540000	5980200000	2598500000	5385300000	2508200000	6404700000	4579600000	1258000000	2072400000
R9H3K8;B6VV66;A6KXZ0;R9IK39;A0A4S2FI52	R9H3K8;B6VV66;A6KXZ0;R9IK39;A0A4S2FI52	R9H3K8_PHOVU	unreviewed	L-rhamnose isomerase (EC 5.3.1.14)	rhaA C800_03518	>tr|R9H3K8|R9H3K8_PHOVU L-rhamnose isomerase OS=Bacteroides vulgatus dnLKV7 OX=1235786 GN=rhaA PE=3 SV=1;>tr|B6VV66|B6VV66_9BACT L-rhamnose isomerase OS=Bacteroides dorei DSM 17855 OX=483217 GN=rhaA PE=3 SV=1;>tr|A6KXZ0|A6KXZ0_BACV8 L-rhamnose isomerase OS	Bacteroides vulgatus dnLKV7	1235786	FCB group	Bacteroidetes	Bacteroidia	Bacteroidales	NA	Phocaeicola	Phocaeicola vulgatus	5	19;19;19;18;18	19;19;19;18;18	3;3;3;3;3	47.402	417	1.2223e-231	88998000000	0	0	0	55207000	157640000	68171000	25732000	0	0	8450200000	9702200000	11215000000	552300000	650090000	147040000	0	0	0	108540000	271710000	176090000	0	0	0	10286000000	20232000000
P0AEU9;P0AEU7;A7ZHR8;A0A080G8X9;A0A073HVI1;A0A377Z480;A0A0F6TSU0;G5S6L9;D2Z9A1;A9MPI3;A0A3N2E6P4;A0A315GQN9;A0A2X4U379	P0AEU9;P0AEU7;A7ZHR8;A0A080G8X9;A0A073HVI1;A0A377Z480;A0A0F6TSU0	SKP_ECO57	reviewed	Chaperone protein Skp	skp hlpA Z0190 ECs0180	>sp|P0AEU9|SKP_ECO57 Chaperone protein Skp OS=Escherichia coli O157:H7 OX=83334 GN=skp PE=3 SV=1;>sp|P0AEU7|SKP_ECOLI Chaperone protein Skp OS=Escherichia coli (strain K12) OX=83333 GN=skp PE=1 SV=1;>tr|A7ZHR8|A7ZHR8_ECO24 Chaperone protein Skp OS=Escheric	Escherichia coli O157:H7	83334	NA	Proteobacteria	Gammaproteobacteria	Enterobacterales	Enterobacteriaceae	Escherichia	Escherichia coli	13	6;6;6;6;6;3;3;1;1;1;1;1;1	6;6;6;6;6;3;3;1;1;1;1;1;1	6;6;6;6;6;3;3;1;1;1;1;1;1	17.688	161	0	88946000000	527620000	2168700000	599390000	2988800000	4129900000	3716700000	5307500000	4976200000	6043600000	4457800000	5161200000	5617400000	659460000	1303100000	508540000	835490000	1214700000	1093100000	4342100000	3436000000	4381000000	3565700000	4114300000	5046500000	2240000000	2884300000
R9HKQ0;A6L7L6;U6RLW1	R9HKQ0;A6L7L6	R9HKQ0_PHOVU	unreviewed	Efflux transporter, RND family, MFP subunit	C800_01518	>tr|R9HKQ0|R9HKQ0_PHOVU Efflux transporter, RND family, MFP subunit OS=Bacteroides vulgatus dnLKV7 OX=1235786 GN=C800_01518 PE=3 SV=1;>tr|A6L7L6|A6L7L6_BACV8 Periplasmic linker protein, putative multidrug resistance protein OS=Bacteroides vulgatus (strain	Bacteroides vulgatus dnLKV7	1235786	FCB group	Bacteroidetes	Bacteroidia	Bacteroidales	NA	Phocaeicola	Phocaeicola vulgatus	3	18;18;8	18;18;8	4;4;0	37.819	343	0	88338000000	88269000	706420000	107520000	67393000	398260000	293420000	100640000	0	83933000	2180900000	2202100000	6620200000	1417000000	843690000	395310000	0	0	0	486230000	456300000	638170000	0	0	0	3140100000	24660000000
P0A7D6;P0A7D4;A7ZV47;A0A080FHB0;A0A073H0F8;A0A315GQP3;A0A601IZX6;G5SK86;A0A3N2E6I3;A0A378AZ23;D2ZLJ8;A0A0F6RI22;A9MFN5;A0A2X4TY25;M1SQ44;A0A085G2M0;G5SK85;A0A1V3NXN6;A0A4Q5V8G8;A0A2X4TJI6;V5C686;A0A2X4TJN2;A0A1F3SMV7;A0A2H0QBZ7;A0A1H8UY10;K1JPA4;E7H2V7;A0A228HPK8;A0A1I2XRB4;A0A228J3P3;V4YG25	P0A7D6;P0A7D4;A7ZV47;A0A080FHB0;A0A073H0F8;A0A315GQP3;A0A601IZX6;G5SK86	PURA_ECO57	reviewed	Adenylosuccinate synthetase (AMPSase) (AdSS) (EC 6.3.4.4) (IMP--aspartate ligase)	purA Z5784 ECs5153	>sp|P0A7D6|PURA_ECO57 Adenylosuccinate synthetase OS=Escherichia coli O157:H7 OX=83334 GN=purA PE=3 SV=2;>sp|P0A7D4|PURA_ECOLI Adenylosuccinate synthetase OS=Escherichia coli (strain K12) OX=83333 GN=purA PE=1 SV=2;>sp|A7ZV47|PURA_ECO24 Adenylosuccinate sy	Escherichia coli O157:H7	83334	NA	Proteobacteria	Gammaproteobacteria	Enterobacterales	Enterobacteriaceae	Escherichia	Escherichia coli	31	25;25;25;25;25;22;21;13;12;12;11;10;10;7;5;5;4;3;3;2;2;1;1;1;1;1;1;1;1;1;1	25;25;25;25;25;22;21;13;12;12;11;10;10;7;5;5;4;3;3;2;2;1;1;1;1;1;1;1;1;1;1	24;24;24;24;24;21;20;13;11;11;10;9;9;6;4;4;3;2;2;2;1;1;0;0;0;0;0;0;0;0;0	47.344	432	0	88205000000	119740000	907490000	173830000	1841100000	4828500000	4646600000	3990500000	3143300000	4200500000	3238800000	3238800000	2893200000	137390000	397870000	95275000	1655200000	2086700000	1190500000	8555300000	5605100000	7846600000	4085700000	4914000000	6699100000	3603200000	2104300000
A6LEJ3;A0A4Q0UA73;A0A0A2DSJ6	A6LEJ3	EFG_PARD8	reviewed	Elongation factor G (EF-G)	fusA BDI_2382	>sp|A6LEJ3|EFG_PARD8 Elongation factor G OS=Parabacteroides distasonis (strain ATCC 8503 / DSM 20701 / CIP 104284 / JCM 5825 / NCTC 11152) OX=435591 GN=fusA PE=3 SV=1	Parabacteroides distasonis (strain ATCC 8503 / DSM 20701 / CIP 104284 / JCM 5825 / NCTC 11152)	435591	FCB group	Bacteroidetes	Bacteroidia	Bacteroidales	Tannerellaceae	Parabacteroides	Parabacteroides distasonis	3	29;8;6	27;6;5	13;1;2	78.377	708	0	88149000000	216690000	983090000	451840000	3859800000	5928000000	5116200000	6207500000	2337300000	2901900000	3597000000	4004600000	5009900000	2874400000	2579800000	1516300000	7521000	0	0	1868000000	3686500000	6754500000	155880000	591820000	796450000	1267800000	5739200000
A0A073HNM8	A0A073HNM8	A0A073HNM8_ECOLX	unreviewed	Outer membrane protein A (Outer membrane porin A)	ompA AB67_0972	>tr|A0A073HNM8|A0A073HNM8_ECOLX Outer membrane protein A OS=Escherichia coli 5-366-08_S1_C3 OX=1444102 GN=ompA PE=3 SV=1	Escherichia coli 5-366-08_S1_C3	1444102	NA	Proteobacteria	Gammaproteobacteria	Enterobacterales	Enterobacteriaceae	Escherichia	Escherichia coli	1	25	3	0	37.479	350	0	88096000000	108670000	2671100000	131210000	1312100000	5237400000	4590500000	7013000000	3086500000	3093800000	3300100000	4707500000	3625000000	126140000	213210000	667780000	797200000	1065300000	450200000	8121200000	6446100000	7604600000	5234600000	3787100000	1508400000	3380200000	2805300000
E5V783;A0A174QCN6	E5V783;A0A174QCN6	E5V783_9BACE	unreviewed	Tetratricopeptide (Tetratricopeptide repeat protein)	DXB40_03760 HMPREF1007_00596	>tr|E5V783|E5V783_9BACE Tetratricopeptide OS=Bacteroides sp. 4_1_36 OX=457393 GN=DXB40_03760 PE=4 SV=1;>tr|A0A174QCN6|A0A174QCN6_BACUN Tetratricopeptide repeat OS=Bacteroides uniformis OX=820 GN=ERS852554_01506 PE=4 SV=1	Bacteroides sp. 4_1_36	457393	FCB group	Bacteroidetes	Bacteroidia	Bacteroidales	Bacteroidaceae	Bacteroides	Bacteroides sp. 4_1_36	2	37;37	22;22	1;1	62.077	564	0	88041000000	203720000	502890000	193560000	11449000000	8858800000	7301400000	3783200000	1603300000	3804300000	476590000	583290000	586760000	706560000	881080000	416120000	10028000	191070000	227130000	12533000000	13901000000	8041900000	2144400000	2381500000	2394700000	895050000	331850000
R7NB71;A0A174JZC3;R6K6Z4;E7ML45;D2MQK3	R7NB71;A0A174JZC3;R6K6Z4	R7NB71_9FIRM	unreviewed	Uncharacterized protein	BN774_02105	>tr|R7NB71|R7NB71_9FIRM Uncharacterized protein OS=Eubacterium sp. CAG:76 OX=1262892 GN=BN774_02105 PE=4 SV=1;>tr|A0A174JZC3|A0A174JZC3_9FIRM Gluconate 5-dehydrogenase OS=Lachnospira pectinoschiza OX=28052 GN=gno PE=4 SV=1;>tr|R6K6Z4|R6K6Z4_9FIRM Uncharact	Eubacterium sp. CAG:76	1262892	Terrabacteria group	Firmicutes	Clostridia	Clostridiales	Eubacteriaceae	Eubacterium	Eubacterium sp. CAG:76	5	18;18;16;6;5	18;18;16;6;5	4;4;2;0;0	28.297	265	0	88005000000	0	0	0	99456000	636100000	310340000	471080000	279160000	244480000	4723200000	5942000000	5096000000	739390000	1245200000	371470000	0	0	0	1703200000	467260000	1235100000	253960000	668750000	0	37300000000	7784100000
Q8XD33;P33195;A7ZR12;A0A080FM01;A0A735GGH1;A0A0F6RGE2;G5SGJ0;A0A085G687;A0A2X4TM25;G5SGJ2;A0A1W2PQV3;A0A1W2PP74;A0A5G2QHK8;A0A0A2EL82;J7TWR1;V5BKH3;P23378;F1SMN8	Q8XD33;P33195;A7ZR12;A0A080FM01	GCSP_ECO57	reviewed	Glycine dehydrogenase (decarboxylating) (EC 1.4.4.2) (Glycine cleavage system P-protein) (Glycine decarboxylase) (Glycine dehydrogenase (aminomethyl-transferring))	gcvP Z4240 ECs3774	>sp|Q8XD33|GCSP_ECO57 Glycine dehydrogenase (decarboxylating) OS=Escherichia coli O157:H7 OX=83334 GN=gcvP PE=3 SV=3;>sp|P33195|GCSP_ECOLI Glycine dehydrogenase (decarboxylating) OS=Escherichia coli (strain K12) OX=83333 GN=gcvP PE=1 SV=3;>sp|A7ZR12|GCSP_E	Escherichia coli O157:H7	83334	NA	Proteobacteria	Gammaproteobacteria	Enterobacterales	Enterobacteriaceae	Escherichia	Escherichia coli	18	33;32;32;32;16;14;11;5;3;3;1;1;1;1;1;1;1;1	33;32;32;32;16;14;11;5;3;3;1;1;1;1;1;1;1;1	1;1;1;1;0;0;0;0;0;0;0;0;0;0;0;0;0;0	104.35	957	0	87872000000	504530000	1832600000	287200000	1271700000	2622000000	2952200000	3479100000	1509200000	1868200000	1129200000	1109200000	730640000	566890000	783370000	128250000	2040700000	1878100000	1368600000	10999000000	10072000000	10265000000	3871200000	4042000000	4228200000	3317400000	2747000000
P0AEP0;P0AEN8;A7ZQP8;A0A080FV94;A0A073H7K0;A0A3N2EFV3;A0A0F6TWP4;A0A377Z5Y5;A0A377Z5S8;G5SGA3;A9MSA4;A0A601IZ50;A0A315GWB0;D2ZG12;A0A2X4WCA7	P0AEP0;P0AEN8;A7ZQP8;A0A080FV94;A0A073H7K0;A0A3N2EFV3	FUCM_ECO57	reviewed	L-fucose mutarotase (EC 5.1.3.29) (Fucose 1-epimerase) (Type-2 mutarotase)	fucU Z4121 ECs3664	>sp|P0AEP0|FUCM_ECO57 L-fucose mutarotase OS=Escherichia coli O157:H7 OX=83334 GN=fucU PE=3 SV=1;>sp|P0AEN8|FUCM_ECOLI L-fucose mutarotase OS=Escherichia coli (strain K12) OX=83333 GN=fucU PE=1 SV=1;>sp|A7ZQP8|FUCM_ECO24 L-fucose mutarotase OS=Escherichia	Escherichia coli O157:H7	83334	NA	Proteobacteria	Gammaproteobacteria	Enterobacterales	Enterobacteriaceae	Escherichia	Escherichia coli	15	6;6;6;6;6;3;2;1;1;1;1;1;1;1;1	6;6;6;6;6;3;2;1;1;1;1;1;1;1;1	6;6;6;6;6;3;2;1;1;1;1;1;1;1;1	15.473	140	1.5934e-240	87785000000	265520000	6634000000	139790000	1400700000	9045400000	7668800000	16266000000	2511800000	16936000000	1824800000	10625000000	8011400000	442910000	1633000000	1123800000	66465000	37478000	23324000	227340000	374640000	277970000	163280000	136390000	120410000	407020000	450040000
R6JH95;I9UXW4;D6D2L3;D4VNT4;A0A372Z3T2;A0A173W8E9;Q89YZ1	R6JH95;I9UXW4;D6D2L3;D4VNT4;A0A372Z3T2;A0A173W8E9;Q89YZ1	R6JH95_9BACE	unreviewed	50S ribosomal protein L25 (General stress protein CTC)	rplY ctc BN541_02091	>tr|R6JH95|R6JH95_9BACE 50S ribosomal protein L25 OS=Bacteroides ovatus CAG:22 OX=1263050 GN=rplY PE=3 SV=1;>tr|I9UXW4|I9UXW4_9BACE 50S ribosomal protein L25 OS=Bacteroides xylanisolvens CL03T12C04 OX=997892 GN=rplY PE=3 SV=1;>tr|D6D2L3|D6D2L3_9BACE 50S ri	Bacteroides ovatus CAG:22	1263050	FCB group	Bacteroidetes	Bacteroidia	Bacteroidales	Bacteroidaceae	Bacteroides	Bacteroides ovatus CAG:22	7	9;9;9;9;9;7;6	9;9;9;9;9;7;6	0;0;0;0;0;0;0	21.207	196	5.9133e-203	87735000000	60171000	0	41545000	5256000000	7907000000	5300000000	4441700000	3744300000	5119700000	4776400000	4752600000	5621300000	1325900000	2768100000	3016100000	0	0	0	2640100000	1642000000	4119600000	56725000	2125200000	1746100000	1308400000	8253400000
E2NPI0	E2NPI0	E2NPI0_CATMR	unreviewed	Chaperone protein DnaK (HSP70) (Heat shock 70 kDa protein) (Heat shock protein 70)	dnaK CATMIT_00471	>tr|E2NPI0|E2NPI0_CATMR Chaperone protein DnaK OS=Catenibacterium mitsuokai (strain DSM 15897 / JCM 10609 / CIP 106738 / RCA14-39) OX=451640 GN=dnaK PE=2 SV=1	Catenibacterium mitsuokai (strain DSM 15897 / JCM 10609 / CIP 106738 / RCA14-39)	451640	Terrabacteria group	Firmicutes	Erysipelotrichia	Erysipelotrichales	Erysipelotrichaceae	Catenibacterium	Catenibacterium mitsuokai	1	32	32	9	65.103	604	0	87197000000	0	17682000	0	4683700000	2211200000	1987700000	2397800000	4077800000	605880000	47723000	77547000	82885000	0	0	0	0	0	0	9533600000	9033500000	7176600000	25949000000	9295800000	9939300000	0	56367000
R9HFT2;A0A4S2FF68	R9HFT2	R9HFT2_PHOVU	unreviewed	Uncharacterized protein	C800_02436	>tr|R9HFT2|R9HFT2_PHOVU Uncharacterized protein OS=Bacteroides vulgatus dnLKV7 OX=1235786 GN=C800_02436 PE=4 SV=1	Bacteroides vulgatus dnLKV7	1235786	FCB group	Bacteroidetes	Bacteroidia	Bacteroidales	NA	Phocaeicola	Phocaeicola vulgatus	2	36;13	36;13	36;13	95.462	888	0	86749000000	523270000	1794600000	325840000	0	541810000	203170000	328330000	27638000	762420000	6039800000	6421800000	12727000000	428450000	2137700000	59367000	0	0	0	32998000	136830000	29464000	0	0	0	6552100000	24964000000
I9ALJ0;D6D127;D4VF49;A0A372Z2C9;A0A4S2DD86;A0A4Q0U867;F3ZSN6;A0A0A2DSN7;A0A4Y8WS24	I9ALJ0;D6D127;D4VF49;A0A372Z2C9;A0A4S2DD86	I9ALJ0_9BACE	unreviewed	Alanine--tRNA ligase (EC 6.1.1.7) (Alanyl-tRNA synthetase) (AlaRS)	alaS HMPREF1074_00185	>tr|I9ALJ0|I9ALJ0_9BACE Alanine--tRNA ligase OS=Bacteroides xylanisolvens CL03T12C04 OX=997892 GN=alaS PE=3 SV=1;>tr|D6D127|D6D127_9BACE Alanine--tRNA ligase OS=Bacteroides xylanisolvens XB1A OX=657309 GN=alaS PE=3 SV=1;>tr|D4VF49|D4VF49_9BACE Alanine--tRN	Bacteroides xylanisolvens CL03T12C04	997892	FCB group	Bacteroidetes	Bacteroidia	Bacteroidales	Bacteroidaceae	Bacteroides	Bacteroides xylanisolvens	9	26;26;26;26;24;6;5;4;3	26;26;26;26;24;6;5;4;3	2;2;2;2;1;0;0;0;0	97.684	872	0	86665000000	56354000	120160000	47263000	5046400000	6947600000	5522600000	4976200000	1883400000	3393700000	4090600000	5592800000	6693000000	1029300000	1929000000	1789800000	0	0	0	1701600000	2796200000	4230500000	132540000	1880600000	2209700000	1130800000	7529000000
A0A080G6X6;A7ZKA7;A0A073HNG5;A0A0F6TU01;A0A3N2ESW0;G5SA78;A9MH47;A0A315GZ15;A0A2X4WPA0;D2ZAT4;A0A378BKL7	A0A080G6X6;A7ZKA7;A0A073HNG5	A0A080G6X6_ECOLX	unreviewed	Glucose-1-phosphatase (EC 3.1.3.10)	agp AD40_1155	>tr|A0A080G6X6|A0A080G6X6_ECOLX Glucose-1-phosphatase OS=Escherichia coli 1-392-07_S4_C3 OX=1444275 GN=agp PE=4 SV=1;>tr|A7ZKA7|A7ZKA7_ECO24 Glucose-1-phosphatase OS=Escherichia coli O139:H28 (strain E24377A / ETEC) OX=331111 GN=agp PE=4 SV=1;>tr|A0A073HNG	Escherichia coli 1-392-07_S4_C3	1444275	NA	Proteobacteria	Gammaproteobacteria	Enterobacterales	Enterobacteriaceae	Escherichia	Escherichia coli	11	16;15;14;4;3;1;1;1;1;1;1	16;15;14;4;3;1;1;1;1;1;1	2;2;0;0;0;0;0;0;0;0;0	45.633	413	0	86637000000	151880000	1385900000	322770000	2626100000	4417600000	3514400000	6404700000	5608500000	6980500000	2709400000	4245900000	3287400000	505590000	1018000000	205430000	257180000	1016300000	428190000	6560800000	6691300000	5005900000	3252700000	4917000000	4406100000	1781700000	1431200000
I9UQR7;D6CW87;D4VQV4;A0A372YXU4;R6KB89;I9HJ71;A7LQM7;A0A373GIU7;A0A3L7YY39;A0A4S2CD81;Q8A6B5;A0A401LRF1;A0A1M5C373	I9UQR7;D6CW87;D4VQV4;A0A372YXU4;R6KB89;I9HJ71;A7LQM7;A0A373GIU7;A0A3L7YY39;A0A4S2CD81;Q8A6B5;A0A401LRF1;A0A1M5C373	I9UQR7_9BACE	unreviewed	Uncharacterized protein	HMPREF1074_03332	>tr|I9UQR7|I9UQR7_9BACE Uncharacterized protein OS=Bacteroides xylanisolvens CL03T12C04 OX=997892 GN=HMPREF1074_03332 PE=3 SV=1;>tr|D6CW87|D6CW87_9BACE Allosteric NADP-dependent malic enzyme OS=Bacteroides xylanisolvens XB1A OX=657309 GN=BXY_12990 PE=3 SV=	Bacteroides xylanisolvens CL03T12C04	997892	FCB group	Bacteroidetes	Bacteroidia	Bacteroidales	Bacteroidaceae	Bacteroides	Bacteroides xylanisolvens	13	27;27;27;27;26;26;26;26;25;24;24;16;16	20;20;20;20;20;20;20;20;19;18;19;12;12	0;0;0;0;0;0;0;0;0;0;0;0;0	83.964	763	0	86166000000	0	47028000	0	5246100000	7500300000	5800700000	5283700000	3612200000	2617600000	4782100000	5881900000	6446900000	1424700000	2039900000	1384600000	0	0	0	1913000000	2361800000	3412500000	61993000	1261800000	2066600000	1097200000	7946800000
D4JZK3	D4JZK3	D4JZK3_9FIRM	unreviewed	Acetyl-CoA acetyltransferases (EC 2.3.1.9)	FP2_20600	>tr|D4JZK3|D4JZK3_9FIRM Acetyl-CoA acetyltransferases OS=Faecalibacterium prausnitzii L2-6 OX=718252 GN=FP2_20600 PE=3 SV=1	Faecalibacterium prausnitzii L2-6	853	Terrabacteria group	Firmicutes	Clostridia	Clostridiales	Ruminococcaceae	Faecalibacterium	Faecalibacterium prausnitzii	1	15	15	5	42.137	405	0	86123000000	306920000	194770000	185530000	10011000000	4282700000	3950300000	11013000000	8451100000	2030300000	4012500000	9171200000	1724100000	2807700000	1290500000	263560000	294650000	276280000	25115000	3447700000	2499300000	949190000	1067300000	48388000	28485000	3536900000	219720000
C0EX14;A0A174EB77;A0A414B6G1;A0A374NWV7;A0A285PR92;R9KU53;R9IWP1;S0J2S8	C0EX14;A0A174EB77;A0A414B6G1;A0A374NWV7;A0A285PR92	C0EX14_9FIRM	unreviewed	Electron transfer flavoprotein subunit beta	etfB EUBHAL_01955	>tr|C0EX14|C0EX14_9FIRM Electron transfer flavoprotein subunit beta OS=Anaerobutyricum hallii DSM 3353 OX=411469 GN=etfB PE=4 SV=1;>tr|A0A174EB77|A0A174EB77_9FIRM Electron transfer flavoprotein beta subunit/FixA family protein OS=Anaerobutyricum hallii OX=	Anaerobutyricum hallii DSM 3353	411469	Terrabacteria group	Firmicutes	Clostridia	Clostridiales	Lachnospiraceae	Anaerobutyricum	Anaerobutyricum hallii	8	19;19;18;17;16;4;4;3	19;19;18;17;16;4;4;3	19;19;18;17;16;4;4;3	28.993	267	0	85875000000	0	0	0	17829000	2123100000	2247800000	128900000	20902000	1252300000	370620000	174450000	415090000	199520000	271990000	57409000	0	56053000	0	0	21605000000	40880000000	0	2461600000	8439700000	0	236140000
A0A415A406;A0A096LL37	A0A415A406;A0A096LL37	A0A415A406_9ACTN	unreviewed	ABC transporter substrate-binding protein	DW171_00640	>tr|A0A415A406|A0A415A406_9ACTN ABC transporter substrate-binding protein OS=Collinsella sp. AM15-2 OX=2292025 GN=DW171_00640 PE=3 SV=1;>tr|A0A096LL37|A0A096LL37_9ACTN SBP_bac_5 domain-containing protein OS=Collinsella sp. 4_8_47FAA OX=742722 GN=HMPREF9463	Collinsella sp. AM15-2	2292025	Terrabacteria group	Actinobacteria	Coriobacteriia	Coriobacteriales	Coriobacteriaceae	Collinsella	Collinsella sp. AM15-2	2	20;20	20;20	0;0	57.37	537	0	85845000000	1640100000	1625700000	1346100000	1854300000	738270000	569560000	2737400000	712360000	447500000	3553700000	4534500000	1351500000	867190000	222020000	296900000	977450000	2602400000	914830000	15188000000	22549000000	4533300000	2892700000	2638800000	35686000	5979000000	646090000
A0A415A2C9;A0A396A6N9;A0A173WQW7;A0A096LHA9	A0A415A2C9;A0A396A6N9;A0A173WQW7;A0A096LHA9	A0A415A2C9_9ACTN	unreviewed	30S ribosomal protein S7	rpsG DW171_01815	>tr|A0A415A2C9|A0A415A2C9_9ACTN 30S ribosomal protein S7 OS=Collinsella sp. AM15-2 OX=2292025 GN=rpsG PE=3 SV=1;>tr|A0A396A6N9|A0A396A6N9_9ACTN 30S ribosomal protein S7 OS=Collinsella sp. AM36-4AA OX=2292317 GN=rpsG PE=3 SV=1;>tr|A0A173WQW7|A0A173WQW7_9ACT	Collinsella sp. AM15-2	2292025	Terrabacteria group	Actinobacteria	Coriobacteriia	Coriobacteriales	Coriobacteriaceae	Collinsella	Collinsella sp. AM15-2	4	12;12;12;12	12;12;12;12	6;6;6;6	17.682	157	7.6156e-187	85540000000	389920000	937320000	131270000	3569900000	2594200000	2147300000	2606200000	882570000	285120000	1174800000	2182300000	673150000	555960000	99598000	0	212910000	837290000	73855000	14910000000	10829000000	13786000000	7399400000	4627000000	631530000	8573900000	1290000000
R9H2A4;B6VVK0;A6KXK8;R9IC24;U6RFK1	R9H2A4;B6VVK0;A6KXK8;R9IC24;U6RFK1	R9H2A4_PHOVU	unreviewed	Malate dehydrogenase	C800_04001	>tr|R9H2A4|R9H2A4_PHOVU Malate dehydrogenase OS=Bacteroides vulgatus dnLKV7 OX=1235786 GN=C800_04001 PE=3 SV=1;>tr|B6VVK0|B6VVK0_9BACT Uncharacterized protein OS=Bacteroides dorei DSM 17855 OX=483217 GN=BACDOR_01308 PE=3 SV=1;>tr|A6KXK8|A6KXK8_BACV8 Malate	Bacteroides vulgatus dnLKV7	1235786	FCB group	Bacteroidetes	Bacteroidia	Bacteroidales	NA	Phocaeicola	Phocaeicola vulgatus	5	12;12;12;10;9	8;8;8;6;5	4;4;4;2;1	36.085	333	8.7744e-153	85437000000	56153000	254250000	57996000	1401200000	1934300000	2502700000	2075000000	1189200000	711030000	3694300000	3406200000	4993300000	2187000000	1520500000	586710000	0	3613800	0	394420000	718670000	1751000000	0	219020000	0	2418800000	15983000000
W4P5S7;U6RCB8;R9H3I5;Q5L8D3;A6KYH3;R9IBE2;B6W5J6;Q8A499;I9UUE5;I9SHD3;D6CXM6;D4VGX9;A7LT64;A0A4S2DAT8;A0A3L8A9B0;A0A373GHT3;A0A372YXQ3;A0A1H3DD40;A0A1E9CK60;A0A174P4Q4;A0A174I2I8	W4P5S7;U6RCB8;R9H3I5;Q5L8D3;A6KYH3;R9IBE2;B6W5J6;Q8A499;I9UUE5;I9SHD3;D6CXM6;D4VGX9;A7LT64;A0A4S2DAT8;A0A3L8A9B0;A0A373GHT3;A0A372YXQ3;A0A1H3DD40;A0A1E9CK60;A0A174P4Q4;A0A174I2I8	W4P5S7_9BACE	unreviewed	30S ribosomal protein S13	rpsM JCM6292_595	>tr|W4P5S7|W4P5S7_9BACE 30S ribosomal protein S13 OS=Bacteroides pyogenes JCM 6292 OX=1235809 GN=rpsM PE=3 SV=1;>tr|U6RCB8|U6RCB8_9BACT 30S ribosomal protein S13 OS=Bacteroides massiliensis B84634 = Timone 84634 = DSM 17679 = JCM 13223 OX=1121098 GN=rpsM P	Bacteroides pyogenes JCM 6292	1235809	FCB group	Bacteroidetes	Bacteroidia	Bacteroidales	Bacteroidaceae	Bacteroides	Bacteroides pyogenes	21	6;6;6;6;6;5;5;5;5;5;5;5;5;5;5;5;5;5;5;5;5	6;6;6;6;6;5;5;5;5;5;5;5;5;5;5;5;5;5;5;5;5	1;1;1;1;1;1;1;1;1;1;1;1;1;1;1;1;1;1;1;1;1	14.12	126	2.0811e-15	85365000000	458490000	748290000	437640000	5727400000	5158300000	4770600000	4526000000	3415700000	3194100000	3235700000	4178200000	5792100000	2046800000	3204500000	1088900000	0	0	0	1263000000	2370700000	2099900000	273010000	1300300000	1254900000	872390000	8562300000
A7ZI69;A0A080G501;Q8X6A6;A0A073HRV4;A0A378C3Q5	A7ZI69;A0A080G501;Q8X6A6;A0A073HRV4	A7ZI69_ECO24	unreviewed	Autoinducer 2-binding protein LsrB	EcE24377A_0345	>tr|A7ZI69|A7ZI69_ECO24 Autoinducer 2-binding protein LsrB OS=Escherichia coli O139:H28 (strain E24377A / ETEC) OX=331111 GN=EcE24377A_0345 PE=3 SV=1;>tr|A0A080G501|A0A080G501_ECOLX Autoinducer 2-binding protein LsrB OS=Escherichia coli 1-392-07_S4_C3 OX=1	Escherichia coli O139:H28 (strain E24377A / ETEC)	331111	NA	Proteobacteria	Gammaproteobacteria	Enterobacterales	Enterobacteriaceae	Escherichia	Escherichia coli	5	19;17;17;16;9	19;17;17;16;9	19;17;17;16;9	35.538	327	0	85283000000	0	91521000	0	4000700000	9261800000	8339100000	149030000	177690000	445310000	2160800000	3082800000	2930100000	163770000	366250000	352000000	0	0	0	13498000000	12839000000	14234000000	119130000	164270000	306710000	3499500000	2745500000
B6VYJ8	B6VYJ8	B6VYJ8_9BACT	unreviewed	Peptidyl-prolyl cis-trans isomerase (EC 5.2.1.8)	BACDOR_02342	>tr|B6VYJ8|B6VYJ8_9BACT Peptidyl-prolyl cis-trans isomerase OS=Bacteroides dorei DSM 17855 OX=483217 GN=BACDOR_02342 PE=3 SV=1	Bacteroides dorei DSM 17855	483217	FCB group	Bacteroidetes	Bacteroidia	Bacteroidales	NA	Phocaeicola	Phocaeicola dorei	1	12	12	0	31.385	288	0	85274000000	117850000	373140000	77564000	405330000	1953800000	2122500000	2063900000	204530000	598720000	3146700000	3192800000	5291000000	3329800000	1094900000	623360000	4775500	7329900	0	1570900000	1992600000	2398400000	302840000	591640000	0	2408400000	16568000000
R9HSQ9;A6KWE1;B6VU00	R9HSQ9;A6KWE1;B6VU00	R9HSQ9_PHOVU	unreviewed	Tetracycline resistance protein TetQ	C800_01684	>tr|R9HSQ9|R9HSQ9_PHOVU Tetracycline resistance protein TetQ OS=Bacteroides vulgatus dnLKV7 OX=1235786 GN=C800_01684 PE=3 SV=1;>tr|A6KWE1|A6KWE1_BACV8 Tetracycline resistance protein TetQ OS=Bacteroides vulgatus (strain ATCC 8482 / DSM 1447 / JCM 5826 / NB	Bacteroides vulgatus dnLKV7	1235786	FCB group	Bacteroidetes	Bacteroidia	Bacteroidales	NA	Phocaeicola	Phocaeicola vulgatus	3	39;39;36	29;29;26	0;0;0	80.53	719	0	84919000000	73004000	378530000	46089000	652510000	1109000000	1071800000	466460000	117390000	524110000	2458700000	3558600000	4295200000	1042900000	1324200000	426180000	0	0	0	865030000	2226400000	2734300000	6574700	0	0	2939200000	21792000000
A6LIG0	A6LIG0	CH60_PARD8	reviewed	60 kDa chaperonin (GroEL protein) (Protein Cpn60)	groL groEL BDI_3787	>sp|A6LIG0|CH60_PARD8 60 kDa chaperonin OS=Parabacteroides distasonis (strain ATCC 8503 / DSM 20701 / CIP 104284 / JCM 5825 / NCTC 11152) OX=435591 GN=groL PE=3 SV=1	Parabacteroides distasonis (strain ATCC 8503 / DSM 20701 / CIP 104284 / JCM 5825 / NCTC 11152)	435591	FCB group	Bacteroidetes	Bacteroidia	Bacteroidales	Tannerellaceae	Parabacteroides	Parabacteroides distasonis	1	34	24	11	58.361	546	0	84902000000	36494000	984720000	92813000	5747100000	15657000000	14903000000	3942500000	978900000	2790100000	718540000	1428200000	2043900000	349110000	1046900000	529840000	50650000	0	0	1010500000	8141600000	17896000000	69601000	2373300000	2586500000	9529700	352160000
I9ALI2;D6D683;A0A372Z0B1;D4VQL1	I9ALI2;D6D683;A0A372Z0B1;D4VQL1	I9ALI2_9BACE	unreviewed	Inosine-5'-monophosphate dehydrogenase (IMP dehydrogenase) (IMPD) (IMPDH) (EC 1.1.1.205)	guaB HMPREF1074_00014	>tr|I9ALI2|I9ALI2_9BACE Inosine-5-monophosphate dehydrogenase OS=Bacteroides xylanisolvens CL03T12C04 OX=997892 GN=guaB PE=3 SV=1;>tr|D6D683|D6D683_9BACE Inosine-5-monophosphate dehydrogenase OS=Bacteroides xylanisolvens XB1A OX=657309 GN=guaB PE=3 SV=1;	Bacteroides xylanisolvens CL03T12C04	997892	FCB group	Bacteroidetes	Bacteroidia	Bacteroidales	Bacteroidaceae	Bacteroides	Bacteroides xylanisolvens	4	22;22;22;21	21;21;21;20	1;1;1;1	52.564	492	0	84665000000	24692000	500980000	118130000	3436800000	4628600000	4035800000	4796800000	1356700000	1829800000	2895600000	3394800000	5238300000	1093500000	2370100000	1438500000	0	0	0	2315900000	2295200000	3404800000	228860000	1662300000	1641100000	1529000000	11098000000
R7GM58;E2NQU9;A0A373HJW0;V5BXM8	R7GM58;E2NQU9;A0A373HJW0	R7GM58_9FIRM	unreviewed	Ketol-acid reductoisomerase (NADP(+)) (KARI) (EC 1.1.1.86) (Acetohydroxy-acid isomeroreductase) (AHIR) (Alpha-keto-beta-hydroxylacyl reductoisomerase)	ilvC BN591_00266	>tr|R7GM58|R7GM58_9FIRM Ketol-acid reductoisomerase (NADP(+)) OS=Catenibacterium sp. CAG:290 OX=1262767 GN=ilvC PE=3 SV=1;>tr|E2NQU9|E2NQU9_CATMR Ketol-acid reductoisomerase (NADP(+)) OS=Catenibacterium mitsuokai (strain DSM 15897 / JCM 10609 / CIP 106738	Catenibacterium sp. CAG:290	1262767	Terrabacteria group	Firmicutes	Erysipelotrichia	Erysipelotrichales	Erysipelotrichaceae	Catenibacterium	Catenibacterium sp. CAG:290	4	17;17;17;1	16;16;16;1	12;12;12;0	37.082	338	0	84554000000	60154000	169680000	0	1660400000	841690000	1261100000	7433500000	3942600000	4190900000	58862000	161530000	112010000	108420000	93828000	0	0	195730000	28807000	4745900000	2637400000	1850600000	32540000000	14124000000	6670000000	91315000	76922000
A0A415A2F3;A0A396A7P9;A0A173W449;R7D4R2;A0A321LK04;A0A1L8ZE80;D6RAL1;A0A1F3SKM3;A0A254Q6F3;A0A1G1CFT4;A0A401YK63;A0A5G2QIE1;Q969S9	A0A415A2F3;A0A396A7P9;A0A173W449;R7D4R2	A0A415A2F3_9ACTN	unreviewed	Elongation factor G (EF-G)	fusA DW171_01810	>tr|A0A415A2F3|A0A415A2F3_9ACTN Elongation factor G OS=Collinsella sp. AM15-2 OX=2292025 GN=fusA PE=3 SV=1;>tr|A0A396A7P9|A0A396A7P9_9ACTN Elongation factor G OS=Collinsella sp. AM36-4AA OX=2292317 GN=fusA PE=3 SV=1;>tr|A0A173W449|A0A173W449_9ACTN Elongati	Collinsella sp. AM15-2	2292025	Terrabacteria group	Actinobacteria	Coriobacteriia	Coriobacteriales	Coriobacteriaceae	Collinsella	Collinsella sp. AM15-2	13	34;34;34;17;2;1;1;1;1;1;1;1;1	32;32;32;16;1;0;0;0;0;0;0;0;0	1;1;1;0;0;0;0;0;0;0;0;0;0	76.947	699	0	84080000000	0	0	0	4474200000	4948800000	3213500000	214910000	939090000	0	754290000	2143200000	226790000	83216000	0	0	61937000	137580000	0	21217000000	11230000000	14853000000	4279900000	2370100000	22316000	11317000000	1065700000
P0A7S1;P0A7R9;M1SAM8;A9MN70;A7ZSI6;A0A315GN68;A0A2X4TBY3;A0A0F6RGU5;A0A085G4X3;A0A080FNM9;A0A073H595;G5SHH8;A0A4Q5V6V0	P0A7S1;P0A7R9;M1SAM8;A9MN70;A7ZSI6;A0A315GN68;A0A2X4TBY3;A0A0F6RGU5;A0A085G4X3;A0A080FNM9;A0A073H595;G5SHH8	RS11_ECO57	reviewed	30S ribosomal protein S11	rpsK Z4667 ECs4162	>sp|P0A7S1|RS11_ECO57 30S ribosomal protein S11 OS=Escherichia coli O157:H7 OX=83334 GN=rpsK PE=3 SV=2;>sp|P0A7R9|RS11_ECOLI 30S ribosomal protein S11 OS=Escherichia coli (strain K12) OX=83333 GN=rpsK PE=1 SV=2;>tr|M1SAM8|M1SAM8_MORMO 30S ribosomal protein	Escherichia coli O157:H7	83334	NA	Proteobacteria	Gammaproteobacteria	Enterobacterales	Enterobacteriaceae	Escherichia	Escherichia coli	13	6;6;6;6;6;6;6;6;6;6;6;5;2	6;6;6;6;6;6;6;6;6;6;6;5;2	6;6;6;6;6;6;6;6;6;6;6;5;2	13.845	129	9.7865e-104	83948000000	766760000	2459400000	374660000	3864600000	5421900000	5020500000	5199300000	4062400000	3545400000	3915200000	3483700000	3119100000	915980000	1216100000	303510000	1103300000	1646300000	380630000	4410900000	3809500000	4374100000	2964700000	3717800000	3378100000	1996300000	3400000000
R6JQN1;I9UQX1;D4VP99;A0A4S2DA82;A0A372Z5D3	R6JQN1;I9UQX1;D4VP99;A0A4S2DA82;A0A372Z5D3	R6JQN1_9BACE	unreviewed	50S ribosomal protein L9	rplI BN541_01021	>tr|R6JQN1|R6JQN1_9BACE 50S ribosomal protein L9 OS=Bacteroides ovatus CAG:22 OX=1263050 GN=rplI PE=3 SV=1;>tr|I9UQX1|I9UQX1_9BACE 50S ribosomal protein L9 OS=Bacteroides xylanisolvens CL03T12C04 OX=997892 GN=rplI PE=3 SV=1;>tr|D4VP99|D4VP99_9BACE 50S ribo	Bacteroides ovatus CAG:22	1263050	FCB group	Bacteroidetes	Bacteroidia	Bacteroidales	Bacteroidaceae	Bacteroides	Bacteroides ovatus CAG:22	5	9;9;9;9;9	9;9;9;9;9	0;0;0;0;0	15.944	147	2.2767e-150	83457000000	18445000	416070000	290660000	4569900000	4565000000	3659500000	7222900000	2953800000	3131400000	4781300000	3309900000	5128200000	2277500000	3616500000	2175100000	0	0	0	989610000	1935600000	2724000000	39760000	1044100000	2088100000	754150000	7487900000
D4VK64;A7M1N7;A0A373GP38;A0A372YVY3;I9TDS5;R6JCS7;I9AI56;A0A4S2DGN0	D4VK64;A7M1N7;A0A373GP38;A0A372YVY3;I9TDS5;R6JCS7;I9AI56;A0A4S2DGN0	D4VK64_9BACE	unreviewed	Na(+)-translocating NADH-quinone reductase subunit A (Na(+)-NQR subunit A) (Na(+)-translocating NQR subunit A) (EC 7.2.1.1) (NQR complex subunit A) (NQR-1 subunit A)	nqrA BN890_13670 BN890_42340	>tr|D4VK64|D4VK64_9BACE Na(+)-translocating NADH-quinone reductase subunit A OS=Bacteroides xylanisolvens SD CC 1b OX=702447 GN=nqrA PE=3 SV=1;>tr|A7M1N7|A7M1N7_BACO1 Na(+)-translocating NADH-quinone reductase subunit A OS=Bacteroides ovatus (strain ATCC 8	Bacteroides xylanisolvens SD CC 1b	702447	FCB group	Bacteroidetes	Bacteroidia	Bacteroidales	Bacteroidaceae	Bacteroides	Bacteroides xylanisolvens	8	18;17;17;17;17;16;16;12	18;17;17;17;17;16;16;12	3;3;3;3;3;2;2;2	54.059	489	0	82935000000	54175000	676180000	41838000	5679400000	7293900000	8072300000	5642100000	1510200000	3322500000	1192900000	2020400000	1756900000	1350900000	1455900000	1063600000	0	0	0	4206400000	5556300000	6893500000	384630000	3319700000	1432400000	722190000	4487500000
A0A096LGU4;A0A414ZNY1	A0A096LGU4;A0A414ZNY1	A0A096LGU4_9ACTN	unreviewed	PTS EIIB type-3 domain-containing protein	HMPREF9463_01159	>tr|A0A096LGU4|A0A096LGU4_9ACTN PTS EIIB type-3 domain-containing protein OS=Collinsella sp. 4_8_47FAA OX=742722 GN=HMPREF9463_01159 PE=4 SV=1;>tr|A0A414ZNY1|A0A414ZNY1_9ACTN PTS sugar transporter subunit IIB OS=Collinsella sp. AM15-2 OX=2292025 GN=DW171_0	Collinsella sp. 4_8_47FAA	742722	Terrabacteria group	Actinobacteria	Coriobacteriia	Coriobacteriales	Coriobacteriaceae	Collinsella	Collinsella sp. 4_8_47FAA	2	7;6	7;6	7;6	10.988	100	1.9919e-290	82846000000	0	0	0	4857800000	957460000	890360000	0	0	0	0	0	0	0	0	0	0	0	0	25332000000	26142000000	24636000000	30284000	0	0	0	0
P0AC49;P0AC47;A7ZV26;A0A080FHI2;A0A073H0P5;G5SK58;A9MFQ8;A0A315GSH2;A0A2X4U4Q4;A0A3N2E5U8;A0A0F6TZ26;D2ZLH9;A0A378B112;A0A085G2K2;A0A378AYJ2;J7U170	P0AC49;P0AC47;A7ZV26;A0A080FHI2;A0A073H0P5;G5SK58;A9MFQ8;A0A315GSH2;A0A2X4U4Q4;A0A3N2E5U8;A0A0F6TZ26	FRDB_ECO57	reviewed	Fumarate reductase iron-sulfur subunit (EC 1.3.5.4) (Quinol-fumarate reductase iron-sulfur subunit) (QFR iron-sulfur subunit)	frdB Z5760 ECs5134	>sp|P0AC49|FRDB_ECO57 Fumarate reductase iron-sulfur subunit OS=Escherichia coli O157:H7 OX=83334 GN=frdB PE=3 SV=2;>sp|P0AC47|FRDB_ECOLI Fumarate reductase iron-sulfur subunit OS=Escherichia coli (strain K12) OX=83333 GN=frdB PE=1 SV=2;>tr|A7ZV26|A7ZV26_E	Escherichia coli O157:H7	83334	NA	Proteobacteria	Gammaproteobacteria	Enterobacterales	Enterobacteriaceae	Escherichia	Escherichia coli	16	11;11;11;11;11;7;7;7;7;6;6;5;3;3;2;2	11;11;11;11;11;7;7;7;7;6;6;5;3;3;2;2	11;11;11;11;11;7;7;7;7;6;6;5;3;3;2;2	27.123	244	2.7523e-290	82820000000	450360000	2085500000	483270000	2160400000	3225800000	2903300000	4275400000	3250700000	3554400000	2656900000	3858500000	2586100000	779120000	782250000	405360000	1001200000	2115900000	780500000	6801300000	5260900000	5684600000	3678100000	3257200000	3233900000	3312100000	3178100000
A0A374PWK7;E5V9M8;A0A3E5DJ08;A0A3E5DKT5;E5VG22	A0A374PWK7;E5V9M8;A0A3E5DJ08;A0A3E5DKT5	A0A374PWK7_9BACE	unreviewed	Cell envelope biogenesis protein OmpA	DXD65_20415	>tr|A0A374PWK7|A0A374PWK7_9BACE Cell envelope biogenesis protein OmpA OS=Bacteroides sp. 4_1_36 OX=457393 GN=DXD65_20415 PE=4 SV=1;>tr|E5V9M8|E5V9M8_9BACE Major outer membrane protein OmpA OS=Bacteroides sp. 4_1_36 OX=457393 GN=HMPREF1007_01461 PE=4 SV=1;>	Bacteroides sp. 4_1_36	457393	FCB group	Bacteroidetes	Bacteroidia	Bacteroidales	Bacteroidaceae	Bacteroides	Bacteroides sp. 4_1_36	5	19;15;12;10;9	14;10;9;5;9	1;0;1;0;1	40.417	374	0	82676000000	69961000	21289000	35202000	10185000000	6938000000	6705300000	4579600000	1904900000	5962100000	421790000	454490000	270130000	810800000	1478100000	440280000	5091600	31763000	44660000	11496000000	9544300000	6856900000	2371800000	3491100000	2374800000	781570000	884560000
P0A9C7;P0A9C5;A7ZU74;A0A080FRA1;A0A073H289;A0A0F6TYG1;A9MIV4;A0A455S2N6;A0A2X4TNZ9;A0A315GP11;D2ZLW1;A0A3N2E4M7;G5SJ96;A0A378AUZ1;A0A085G3R7;G5SJ97;J7U765;A0A4Q5V8Q7;V5C3M4	P0A9C7;P0A9C5;A7ZU74;A0A080FRA1;A0A073H289;A0A0F6TYG1;A9MIV4;A0A455S2N6;A0A2X4TNZ9;A0A315GP11;D2ZLW1;A0A3N2E4M7;G5SJ96;A0A378AUZ1	GLN1B_ECO57	reviewed	Glutamine synthetase (GS) (EC 6.3.1.2) (Glutamate--ammonia ligase) (Glutamine synthetase I beta) (GSI beta)	glnA Z5406 ECs4792	>sp|P0A9C7|GLN1B_ECO57 Glutamine synthetase OS=Escherichia coli O157:H7 OX=83334 GN=glnA PE=3 SV=2;>sp|P0A9C5|GLN1B_ECOLI Glutamine synthetase OS=Escherichia coli (strain K12) OX=83333 GN=glnA PE=1 SV=2;>tr|A7ZU74|A7ZU74_ECO24 Glutamine synthetase OS=Esche	Escherichia coli O157:H7	83334	NA	Proteobacteria	Gammaproteobacteria	Enterobacterales	Enterobacteriaceae	Escherichia	Escherichia coli	19	22;22;22;22;22;18;17;17;17;16;14;13;12;12;7;5;3;1;1	22;22;22;22;22;18;17;17;17;16;14;13;12;12;7;5;3;1;1	22;22;22;22;22;18;17;17;17;16;14;13;12;12;7;5;3;1;1	51.903	469	0	82504000000	96818000	618190000	43095000	1598700000	7503800000	6616900000	3681400000	1712300000	5611600000	1710700000	2445800000	1287200000	175810000	407590000	62794000	861300000	841850000	72418000	7619600000	6801300000	9895300000	3232100000	3545000000	3205300000	1790000000	2282500000
C8WG92	C8WG92	C8WG92_EGGLE	unreviewed	Non-specific serine/threonine protein kinase (EC 2.7.11.1)	Elen_0143 Elen_1163	>tr|C8WG92|C8WG92_EGGLE Non-specific serine/threonine protein kinase OS=Eggerthella lenta (strain ATCC 25559 / DSM 2243 / JCM 9979 / NCTC 11813 / VPI 0255) OX=479437 GN=Elen_0143 PE=3 SV=1	Eggerthella lenta (strain ATCC 25559 / DSM 2243 / JCM 9979 / NCTC 11813 / VPI 0255) (Eubacterium lentum)	479437	Terrabacteria group	Actinobacteria	Coriobacteriia	Eggerthellales	Eggerthellaceae	Eggerthella	Eggerthella lenta	1	16	16	7	44.109	382	0	82241000000	2084400000	3137200000	2511300000	156470000	1592100000	2084000000	9383200000	177370000	1922900000	2044800000	1432600000	808800000	359820000	678780000	792300000	6139700000	8574300000	2467400000	1436300000	1897300000	4219400000	1573500000	2307600000	1962800000	5206600000	1474200000
[truncated: 21,327 more rows]
[truncated: 24 more columns]
