# Supplementary material for: Metaproteomics reveals parallel utilization of colonic mucin glycans and dietary fibers by the human gut microbiota
Source: iScience. 2024 May 23;27(6):110093. doi: 10.1016/j.isci.2024.110093 (PMC11214529; doi:10.1016/j.isci.2024.110093)
Supplement: Table S4. Enzymes from the end of cultivations identified by sequence-based metabolism mapping from metaproteomic analysis, related to Figure 4 — Results are presented as a sum of matching peptides per bacterial group from alignment of enzyme sequence from public NCBI database and metaproteome data. [file mmc4.xlsx]

## Sheet: Supplementary Table S4
							Sample ID	53-43	54-29	53-45	53-14	54-19	54-20	53-19	53-20	54-26	53-2	53-3	54-5	53-8	54-12	54-15	51-O48	52-47	51-47	52-38	53-13	54-16	52-17	53-18	54-23	52-20	54-1	54-2	52-11	53-6	54-8
Label	EC	Name	Comment	Protein IDs	Protein names	Organism	Group	Muc_nofibre_25	Muc_nofibre_27	Muc_nofibre_40	Muc_bglucan_16	Muc_bglucan_17	Muc_bglucan_18	Muc_inulin_22	Muc_inulin_23	Muc_inulin_24	Muc_pectin_04	Muc_pectin_05	Muc_pectin_06	Muc_xylan_10	Muc_xylan_11	Muc_xylan_12	Nomuc_nofibre_28	Nomuc_nofibre_29	Nomuc_nofibre_47	Nomuc_bglucan_13	Nomuc_bglucan_14	Nomuc_bglucan_15	Nomuc_inulin_19	Nomuc_inulin_20	Nomuc_inulin_21	Nomuc_pectin_01	Nomuc_pectin_02	Nomuc_pectin_03	Nomuc_xylan_07	Nomuc_xylan_08	Nomuc_xylan_09
putA	1.2.1.88	proline dehydrogenase	Proline -> Glutamate	A7ZKB9;A0A0H3JCN9;A0A080G2E1;P09546;A0A073HNX2;A0A0F6RET5;D2ZAU2;A9MH42;A0A315GYH7;A0A601IWT9;A0A2X4TT83;A0A3N2ESV5;A0A085GFJ3;A0A378BKR2;A0A378BJG7;A0A378BJG0;A0A1V3PC88;A0A228J544;M1S8Q8	Bifunctional protein PutA [Includes: Proline dehydrogenase (EC 1.5.5.2) (Proline oxidase); Delta-1-pyrroline-5-carboxylate dehydrogenase (P5C dehydrogenase) (EC 1.2.1.88) (L-glutamate gamma-semialdehyde dehydrogenase)]	Escherichia coli O139:H28 (strain E24377A / ETEC)	5-Enterobacteria	0	20.5689	0	0	36.7927	63.0245	17.4235	0	0	0	0	0	0	0	0	0	13.113	0	148.802	98.6341	148.886	0	0	0	0	5.1382	0	15.6168	9.1243	0
putA	1.2.1.88	proline dehydrogenase	Proline -> Glutamate	B2UPA5	Aldehyde Dehydrogenase	Akkermansia muciniphila (strain ATCC BAA-835 / Muc)	2-Akkermansia	64.8022	180.349	211.744	0	0	0	0	0	0	0	0	0	0	0	0	0	0	0	0	0	0	0	0	0	0	0	0	0	0	0
putA	1.2.1.88	proline dehydrogenase	Proline -> Glutamate	R9HLH2;A6L6A3;B6VW71;R9I7Y7;A0A4S2FPU8;U6RHN6;Q8A340;A0A415I9V5;B3C7R5;A0A1M6A3K1;A0A174FUC1;W4PA54;F3ZTN3	Proline dehydrogenase/delta 1-pyrroline-5-carboxylate dehydrogenase	Bacteroides vulgatus dnLKV7	4-Bacteroides	0	35.459	0	0	0	0	0	0	0	0	9.3461	36.5147	0	0	0	0	0	0	0	4.1871	0	0	0	0	3.9589	139.593	154.767	10.082	28.9319	0
putA	1.2.1.88	proline dehydrogenase	Proline -> Glutamate	A6LE69	L-glutamate gamma-semialdehyde dehydrogenase (EC 1.2.1.88)	Parabacteroides distasonis (strain ATCC 8503 / DSM 20701 / CIP 104284 / JCM 5825 / NCTC 11152)	4-Bacteroides	0	0	0	47.5278	68.6292	77.1114	6.3664	14.3069	0	0	0	0	0	0	0	0	0	0	0	29.5381	95.8101	0	4.6277	0	0	0	0	0	0	0
putA	1.2.1.88	proline dehydrogenase	Proline -> Glutamate	A7AD22;A0A354WYR9;A0A3N1L9L9;A0A507ZJ05;A0A4Y8WQR4;A0A401Z5B8;A0A401Z2I4;A0A2M7DHU2;A0A1F3J031;F8JSI7;A0A364Y3C4;A0A1L8ZN20;A0A0A2EYY0;A0A4Q3LW54;A0A0K8QVA5	L-glutamate gamma-semialdehyde dehydrogenase (EC 1.2.1.88)	Parabacteroides merdae ATCC 43184	4-Bacteroides	0	0	0	0	0	0	0	3.7955	0	0	4.9492	15.2351	0	0	0	0	0	0	0	0	29.1449	0	0	0	0	0	0	0	0	0
gad	4.1.1.15	glutamate decarboxylase	GABA synthesis (from glutamate, transformed into succinate)	A0A1H3D6T8;A0A1E9BRT0;D4IJ90	Glutamate decarboxylase (EC 4.1.1.15)	Bacteroides faecis MAJ27	4-Bacteroides	0	0	0	0	0	0	0	0	0	0	0	0	0	22.3498	0	0	0	0	0	0	0	0	0	0	0	0	0	0	11.0449	0
gad	4.1.1.15	glutamate decarboxylase	GABA synthesis (from glutamate, transformed into succinate)	A0A4S2DAZ6;I9A8T9;D6CX81;R6JSM0;I9H9L8;A7LQP1;A0A372YVT0;D4VKR6;D4VKR7	Glutamate decarboxylase (EC 4.1.1.15)	Bacteroides caecimuri	4-Bacteroides	0	0	0	400.009	355.899	366.18	20.6717	0	29.8789	34.5574	29.5312	51.675	44.9645	429.742	625.914	0	0	0	93.3214	123.183	216.573	0	43.3824	50.7599	0	56.3018	106.862	254.178	165.143	63.088
gad	4.1.1.15	glutamate decarboxylase	GABA synthesis (from glutamate, transformed into succinate)	A6LA77	Glutamate decarboxylase (EC 4.1.1.15)	Parabacteroides distasonis (strain ATCC 8503 / DSM 20701 / CIP 104284 / JCM 5825 / NCTC 11152)	4-Bacteroides	0	0	0	0	0	6.6305	0	0	0	0	0	0	0	0	0	23.7797	0	0	0	76.6815	39.6199	0	0	0	0	0	0	0	0	0
gad	4.1.1.15	glutamate decarboxylase	GABA synthesis (from glutamate, transformed into succinate)	B2UN99	Glutamate decarboxylase (EC 4.1.1.15)	Akkermansia muciniphila (strain ATCC BAA-835 / Muc)	2-Akkermansia	29202	31504.8	40308.6	0	0	0	0	0	0	0	0	0	0	547.564	221.278	918.568	0	0	0	0	0	0	0	0	0	0	0	0	0	0
gad	4.1.1.15	glutamate decarboxylase	GABA synthesis (from glutamate, transformed into succinate)	B6VUG6	Glutamate decarboxylase (EC 4.1.1.15)	Bacteroides dorei DSM 17855	4-Bacteroides	0	0	0	0	0	0	20.996	0	0	0	10.1279	0	13.9073	0	0	0	0	0	0	0	9.0339	0	0	0	0	16.4191	9.3005	218.168	302.667	13.5726
gad	4.1.1.15	glutamate decarboxylase	GABA synthesis (from glutamate, transformed into succinate)	D6EAE9;C8WJE1	Glutamate decarboxylase (EC 4.1.1.15)	Gordonibacter pamelaeae 7-10-1-b	7-Asaccharolytic	0	0	0	0	0	0	0	0	0	0	0	0	0	0	0	0	123.06	0	14.2381	0	0	11.9072	15.2041	0	11.3899	0	0	6.5591	0	0
gad	4.1.1.15	glutamate decarboxylase	GABA synthesis (from glutamate, transformed into succinate)	E5VCP0;A0A139KCP3	Glutamate decarboxylase (EC 4.1.1.15)	Bacteroides sp. 4_1_36	4-Bacteroides	0	0	0	6.3018	0	0	0	0	0	0	0	0	16.6061	14.9732	0	0	0	0	0	0	0	0	0	0	0	0	0	28.3602	6.6727	9.4452
gad	4.1.1.15	glutamate decarboxylase	GABA synthesis (from glutamate, transformed into succinate)	P69908;A7ZT59;A0A073H4G7	Glutamate decarboxylase alpha (GAD-alpha) (EC 4.1.1.15)	Escherichia coli (strain K12)	5-Enterobacteria	301.211	121.736	143.382	3598.48	5779.78	7069.58	5521.46	3247.07	6222.75	3012.21	2724.02	2247.84	576.812	3390.99	2091.85	1867.39	745.524	2378.96	8504.44	3332.54	2365.08	6020.46	3235.55	4714.14	1272.04	711.743	656.743	1079.15	1052.07	1759.75
gad	4.1.1.15	glutamate decarboxylase	GABA synthesis (from glutamate, transformed into succinate)	P69911;P69910;A7ZLU1;A0A080G3M3;A0A073HHB0;A0A073HJM7;A0A080FXG6	Glutamate decarboxylase beta (GAD-beta) (EC 4.1.1.15)	Escherichia coli O157:H7	5-Enterobacteria	0	0	0	620.351	589.845	816.547	744.914	379.999	891.534	206.091	217.113	296.804	0	544.77	0	0	0	207.162	599.735	285.391	192.443	864.859	114.971	197.418	19.7047	10.9474	0	92.2137	0	127.62
gad	4.1.1.15	glutamate decarboxylase	GABA synthesis (from glutamate, transformed into succinate)	Q5LI66	Glutamate decarboxylase (EC 4.1.1.15)	Bacteroides fragilis (strain ATCC 25285 / DSM 2151 / JCM 11019 / NCTC 9343)	4-Bacteroides	3015	2012.85	1476.61	2606.62	1990.35	2293.78	2809.96	1658.77	2457.32	832.603	1134.97	745.571	1603.54	3502.11	4324.87	0	0	0	238.95	759.954	914.097	3.1555	191.576	633.714	6.7168	531.525	362.355	1287.32	796.788	1058.18
gad	4.1.1.15	glutamate decarboxylase	GABA synthesis (from glutamate, transformed into succinate)	R9HJX4;A6L734;R9I7M6;A0A4S2FPM0;U6RML2	Glutamate decarboxylase (EC 4.1.1.15)	Bacteroides vulgatus dnLKV7	4-Bacteroides	0	0	0	0	0	0	0	0	0	0	0	0	0	0	0	0	0	0	0	0	0	0	0	0	0	0	0	95.9714	81.9602	0
gad	4.1.1.15	glutamate decarboxylase	GABA synthesis (from glutamate, transformed into succinate)	P58228;A0A080FPJ1	Glutamate decarboxylase alpha (GAD-alpha) (EC 4.1.1.15)	Escherichia coli O157:H7	5-Enterobacteria	0	0	0	84.0009	28.8396	37.0462	59.8898	49.2592	0	0	23.7154	24.4927	0	0	0	0	0	50.464	300.281	124.256	54.2548	226.061	107.918	54.8369	16.3641	9.1718	0	9.9101	26.5378	0
sdh	1.3.5.1	Succinate dehydrogenase	Succinate synthesis, reductive TCA	Q8X9A8;P07014;A7ZJA5;A0A080G397;A0A073H2X1;A0A378BSX4;A0A3N2EP86;D2ZGV9;A0A0F6RE43;A0A315GNR3;G5S8M0;A9MJM2;A0A2X4TV42;A0A085GLD7;J7U983	Succinate dehydrogenase iron-sulfur subunit (EC 1.3.5.1)	Escherichia coli O157:H7	5-Enterobacteria	0	10.7138	0	13.323	20.1651	22.0267	35.9924	3.3707	26.5236	0	25.5106	30.2958	0	0	0	48.6227	109.71	0	55.099	43.5016	26.3169	0	7.1599	0	31.3112	8.0078	0	38.4131	7.6765	0
sdh	1.3.5.1	Succinate dehydrogenase	Succinate synthesis, reductive TCA	A0A3N2E5E5	Fumarate reductase flavoprotein subunit (EC 1.3.5.4)	Escherichia coli	5-Enterobacteria	0	0	0	0	0	0	0	0	0	0	0	0	0	0	0	0	0	0	0	0	1.9913	0	0	0	0	0	0	0	0	0
sdh	1.3.5.1	Succinate dehydrogenase	Succinate synthesis, reductive TCA	A1A0Z1;A0A087BHD9;C4FFG7;A0A126SY61;A0A072MSV6;D2Q9H8;Q8G5R6;D4BNX7;A0A0L7D4N0;A0A6I1GEP7;I3WIN2	Succinate dehydrogenase flavoprotein subunit	Bifidobacterium adolescentis (strain ATCC 15703 / DSM 20083 / NCTC 11814 / E194a)	3-Bifido	0	0	0	0	0	0	0	0	0	0	0	0	0	0	0	0	0	0	0	0	0	238.507	5.7338	0	0	0	0	9.318	3.1491	0
sdh	1.3.5.1	Succinate dehydrogenase	Succinate synthesis, reductive TCA	A9MJM3;A0A315GQI9;A0A2X4TWW5;G5S8L7;A0A085GLD6	Succinate dehydrogenase flavoprotein subunit (EC 1.3.5.1)	Salmonella arizonae (strain ATCC BAA-731 / CDC346-86 / RSK2980)	5-Enterobacteria	0	0	0	0	20.0103	18.4015	0	0	0	26.2637	26.9375	0	0	0	0	0	0	0	45.998	41.9785	47.6669	25.7113	0	0	45.3832	7.5289	5.869	0	16.7482	0
sdh	1.3.5.1	Succinate dehydrogenase	Succinate synthesis, reductive TCA	P00363;A7ZV27;A0A080FQ57;Q8XDQ0;A0A073H0Z0;A0A0F6TZH8;A0A315GQN2;A9MFQ7;D2ZLI0;A0A2X4TMU9;M1SRQ1;G5SK59;A0A378AYQ0;A0A085G2K3;A0A378AYK0;Q67NR0;REV__R6FS07;A0A401YS67	Fumarate reductase flavoprotein subunit (EC 1.3.5.4) (Quinol-fumarate reductase flavoprotein subunit) (QFR flavoprotein subunit)	Escherichia coli (strain K12)	5-Enterobacteria	3498.55	3000.5	2746.58	2604.89	3168.62	2936.26	3492.74	3606.11	3750.66	4488.47	4649.75	3043.37	2896.19	3532.45	2199.69	21770.6	23947.2	21615.1	5701.36	4273.32	4509.78	4615.33	4982.78	6143.83	4668.49	2353.43	2096.11	7352.69	3930.58	5674.05
sdh	1.3.5.1	Succinate dehydrogenase	Succinate synthesis, reductive TCA	P0AC43;P0AC41;A0A080G7S2;A7ZJA4;A0A073HG45;A0A378BT91;A0A0F6TTC4;A0A3N2EP51;D2ZGV8;M1RJC7;G5S8L9;A0A4Q5VES8;G5S8L8	Succinate dehydrogenase flavoprotein subunit (EC 1.3.5.1)	Escherichia coli O157:H7	5-Enterobacteria	0	53.6941	46.6398	101.95	68.5647	121.393	54.3458	115.429	70.9722	98.6347	144.287	48.487	51.1154	73.0613	0	710.677	977.39	810.882	746.848	376.478	421.542	47.3338	40.343	217.088	98.5635	57.3978	47.6634	341.322	147.151	140.827
sdh	1.3.5.1	Succinate dehydrogenase	Succinate synthesis, reductive TCA	A0A0S2KN63	Succinate dehydrogenase	Prevotella enoeca	4-Bacteroides	0	0	0	0	0	0	0	0	0	0	0	0	0	0	0	0	0	0	9.2119	0	18.3074	0	0	0	0	0	0	0	0	0
sdh	1.3.5.1	Succinate dehydrogenase	Succinate synthesis, reductive TCA	A0A174N0L7	Succinate dehydrogenase and fumarate reductase iron-sulfur protein (Succinate dehydrogenase/fumarate reductase iron-sulfur subunit)	Bacteroides caccae	4-Bacteroides	0	0	0	0	0	0	35.5741	19.9086	101.637	0	0	0	0	0	0	0	0	0	0	0	0	0	0	0	0	0	0	0	0	0
sdh	1.3.5.1	Succinate dehydrogenase	Succinate synthesis, reductive TCA	A0A373GMA9	Succinate dehydrogenase/fumarate reductase iron-sulfur subunit	Bacteroides sp. AM56-10ce	4-Bacteroides	0	0	0	0	31.4625	47.6313	0	0	0	0	0	0	0	0	0	0	0	0	0	0	24.0809	0	0	0	0	0	0	0	0	0
sdh	1.3.5.1	Succinate dehydrogenase	Succinate synthesis, reductive TCA	A0A374Q2N9;A0A174TND5;R6G6L2	Succinate dehydrogenase/fumarate reductase iron-sulfur subunit	Bacteroides sp. 4_1_36	4-Bacteroides	0	0	0	115.093	0	0	0	0	0	0	0	0	0	0	0	0	0	0	0	0	0	0	0	0	0	0	0	0	59.272	0
sdh	1.3.5.1	Succinate dehydrogenase	Succinate synthesis, reductive TCA	A0A496KKG3	Succinate dehydrogenase/fumarate reductase iron-sulfur subunit (Fragment)	Alloprevotella sp.	4-Bacteroides	0	48.5067	0	40.3726	90.0342	162.732	157.593	105.808	72.8324	0	0	50.5503	36.4534	95.998	119.59	0	0	0	0	0	0	0	0	0	0	189.841	89.9622	197.753	77.8983	89.5945
sdh	1.3.5.1	Succinate dehydrogenase	Succinate synthesis, reductive TCA	A6LGU9	Fumarate reductase, iron-sulfur protein	Parabacteroides distasonis (strain ATCC 8503 / DSM 20701 / CIP 104284 / JCM 5825 / NCTC 11152)	4-Bacteroides	0	0	0	0	7.8854	17.9425	0	0	0	0	0	0	0	0	0	0	0	0	0	0	85.423	0	0	0	0	0	0	0	0	0
sdh	1.3.5.1	Succinate dehydrogenase	Succinate synthesis, reductive TCA	A7A9R6	Succinate dehydrogenase/fumarate reductase iron-sulfur subunit	Parabacteroides merdae ATCC 43184	4-Bacteroides	0	0	0	0	0	0	0	0	0	0	0	4.7407	0	0	0	0	0	0	0	0	0	0	0	0	0	0	0	0	0	0
sdh	1.3.5.1	Succinate dehydrogenase	Succinate synthesis, reductive TCA	B2UQS8;A0A507ZTK1	4Fe-4S ferredoxin iron-sulfur binding domain protein	Akkermansia muciniphila (strain ATCC BAA-835 / Muc)	2-Akkermansia	2517.89	3126.14	3232.53	0	0	0	0	0	0	0	0	0	22.2485	80.5995	0	0	0	0	0	0	0	0	0	0	0	0	0	0	0	0
sdh	1.3.5.1	Succinate dehydrogenase	Succinate synthesis, reductive TCA	I9UTB8;I9SNJ1;D6CYG0;D4VG36;A7LXV7;A0A4S2CVX2;A0A3L7Z4Q4;A0A372Z2H8;A0A174F7C1;A0A1F3SEI7;A0A0K8QU24	Succinate dehydrogenase and fumarate reductase iron-sulfur protein	Bacteroides xylanisolvens CL03T12C04	4-Bacteroides	925.308	751.809	817.419	4128.96	3410.66	3068.56	3832.52	3150.86	2794.49	2513.18	2185.27	2384.78	3590.5	5143.08	4367.98	77.6164	0	0	661.598	281.384	1263.15	105.455	855.089	2020.88	798.489	1964.06	2004.01	3296.79	2646.43	3642.92
sdh	1.3.5.1	Succinate dehydrogenase	Succinate synthesis, reductive TCA	Q5L7E5;F3ZR72	Fumarate reductase iron-sulfur protein	Bacteroides fragilis (strain ATCC 25285 / DSM 2151 / JCM 11019 / NCTC 9343)	4-Bacteroides	0	0	0	0	0	0	29.6746	10.5821	5.6385	13.1536	0	4.6262	0	0	0	0	0	0	0	0	0	0	0	0	0	0	0	0	0	0
sdh	1.3.5.1	Succinate dehydrogenase	Succinate synthesis, reductive TCA	Q8A399;A0A1H3C2V8;A0A1E9BPA8;E5V6Z8	Succinate dehydrogenase iron-sulfur protein	Bacteroides thetaiotaomicron (strain ATCC 29148 / DSM 2079 / NCTC 10582 / E50 / VPI-5482)	4-Bacteroides	0	0	0	0	74.4432	24.8861	18.9753	0	8.5134	28.5418	26.3187	10.9532	0	0	21.2326	0	0	0	0	5.7781	12.5401	0	0	0	0	23.3962	15.2276	0	0	0
sdh	1.3.5.1	Succinate dehydrogenase	Succinate synthesis, reductive TCA	R6CJ62;D1PG80;A0A374TC75;A0A4Y8VV94;A0A414BS28;U2P1Y8;R5PUF1;A0A660LLU8	Fumarate reductase iron-sulfur protein	Prevotella copri CAG:164	4-Bacteroides	0	0	0	0	0	0	0	0	0	0	0	0	0	0	0	36.7685	31.6987	0	0	0	0	0	0	0	9.3026	0	0	12.1494	0	0
sdh	1.3.5.1	Succinate dehydrogenase	Succinate synthesis, reductive TCA	R6KUR3;E2ND81;B3C905;A0A1M6AD40;A0A415IAI8	Succinate dehydrogenase and fumarate reductase iron-sulfur protein	Bacteroides cellulosilyticus CAG:158	4-Bacteroides	0	0	0	34.5308	5.397	0	0	0	0	0	0	0	170.713	256.878	0	0	0	0	0	0	0	0	0	0	0	0	0	257.298	109.432	145.475
sdh	1.3.5.1	Succinate dehydrogenase	Succinate synthesis, reductive TCA	R6QXA9	Fumarate reductase iron-sulfur protein	Prevotella sp. CAG:386	4-Bacteroides	0	0	0	7.7389	4.3261	0	0	2.7508	0	0	0	0	0	0	0	246.881	174.82	0	45.5421	6.1637	13.3703	15.4872	8.2771	8.1144	25.4869	0	0	91.22	0	0
sdh	1.3.5.1	Succinate dehydrogenase	Succinate synthesis, reductive TCA	U6R844;R9HFN0;B6VXV7;A6KZR7;R9IKU8;A0A1F1DTC4;A0A1M3DNT7;A0A4Y8WRM2;A0A364XW82;A0A1F3IU55	Succinate dehydrogenase and fumarate reductase iron-sulfur protein	Bacteroides massiliensis B84634 = Timone 84634 = DSM 17679 = JCM 13223	4-Bacteroides	128.487	125.922	106.728	209.294	142.279	135.713	0	106.944	75.1366	408.195	396.026	493.609	1096.65	457.222	350.468	0	0	0	32.6653	148.264	167.886	0	0	27.7872	275.424	1250.65	1435.04	1852.22	1571.05	2194.55
sdh	1.3.5.1	Succinate dehydrogenase	Succinate synthesis, reductive TCA	A0A0A2EQC9;A0A1W9SK02;F3ZR73;D4IQP0;A0A364XXU0;A0A235DX53;A0A4P6PKN5;A0A0K8QVS7;A0A401YVS2;A0A1F1DTC2;F9EF18;A0A4R5CQH1;A0A1F3IWW9;F8K1F8;A0A2S4YWH3;A0A222SNX9;A0A507ZXU7;A0A2N9JHK2;A0A508A3S8	Succinate dehydrogenase (EC 1.3.5.1)	Bacteroides OH4590	4-Bacteroides	0	0	0	0	0	2.8108	0	0	0	0	0	0	0	0	0	0	0	0	0	0	0	0	0	0	0	0	0	0	0	0
sdh	1.3.5.1	Succinate dehydrogenase	Succinate synthesis, reductive TCA	A0A0S2KN33	Succinate dehydrogenase (EC 1.3.5.1)	Prevotella enoeca	4-Bacteroides	0	0	0	0	416.329	402.794	26.6571	0	0	0	6.5328	0	0	0	300.209	0	0	0	371.851	11.3712	306.086	47.0918	185.534	0	34.0298	6.8061	5.4244	0	216.81	18.876
sdh	1.3.5.1	Succinate dehydrogenase	Succinate synthesis, reductive TCA	A0A143B8C1	Succinate dehydrogenase flavoprotein subunit	Desulfuromonas sp. DDH964	4-Bacteroides	0	0	0	0	0	0	0	0	0	0	0	0	0	0	0	0	0	0	0	0	0	6.0967	0	0	0	0	0	0	0	0
sdh	1.3.5.1	Succinate dehydrogenase	Succinate synthesis, reductive TCA	A0A1F3SEE4	Succinate dehydrogenase flavoprotein subunit	Bdellovibrionales bacterium GWA2_49_15	4-Bacteroides	0	0	0	0	0	0	0	0	0	0	0	0	0	0	0	0	0	0	0	8.1907	0	10.1708	0	0	0	0	0	0	0	0
sdh	1.3.5.1	Succinate dehydrogenase	Succinate synthesis, reductive TCA	A0A1H3C2Y0;A0A1E9BN39;A0A174N3D4;W4PB07;A0A4Y8WRZ4	Succinate dehydrogenase subunit A	Bacteroides faecis MAJ27	4-Bacteroides	0	0	0	0	0	0	241.606	102.542	181.607	0	0	0	0	0	0	0	0	0	0	0	0	24.7875	166.456	0	0	0	0	0	0	0
sdh	1.3.5.1	Succinate dehydrogenase	Succinate synthesis, reductive TCA	A0A1Z9A0K1	Succinate dehydrogenase flavoprotein subunit	Verrucomicrobiaceae bacterium TMED86	2-Akkermansia	0	0	0	0	19.8626	0	0	0	0	0	0	0	67.084	77.569	0	0	0	0	0	0	72.2703	0	0	0	0	0	0	0	0	0
sdh	1.3.5.1	Succinate dehydrogenase	Succinate synthesis, reductive TCA	A0A254Q9A0	Succinate dehydrogenase flavoprotein subunit	Bdellovibrio sp. SKB1291214	4-Bacteroides	0	0	0	0	8.6503	13.8108	0	24.8239	0	0	0	0	0	0	0	0	0	0	0	0	0	0	0	0	0	0	0	0	0	0
sdh	1.3.5.1	Succinate dehydrogenase	Succinate synthesis, reductive TCA	A0A373GMB2;A0A4S2CVZ4;A0A1M5G6V4;A0A401LP96	Fumarate reductase/succinate dehydrogenase flavoprotein subunit	Bacteroides sp. AM56-10ce	4-Bacteroides	0	0	0	0	29.6854	44.2674	0	0	0	0	0	0	0	0	41.6066	0	0	0	0	0	25.7573	0	0	0	0	5.2722	13.9612	0	0	0
sdh	1.3.5.1	Succinate dehydrogenase	Succinate synthesis, reductive TCA	A0A496KML9	Fumarate reductase/succinate dehydrogenase flavoprotein subunit	Alloprevotella sp.	4-Bacteroides	104.926	84.2861	0	0	0	283.854	0	0	0	13.9849	161.043	0	0	0	0	0	0	0	0	0	0	0	0	0	0	274.769	138.402	151.237	0	50.7465
sdh	1.3.5.1	Succinate dehydrogenase	Succinate synthesis, reductive TCA	A6LGV0;A0A0A2DVI7	Fumarate reductase, flavoprotein subunit	Parabacteroides distasonis (strain ATCC 8503 / DSM 20701 / CIP 104284 / JCM 5825 / NCTC 11152)	4-Bacteroides	0	17.978	0	20.7864	370.346	492.606	83.6005	26.6216	11.9356	0	12.3199	0	0	19.9083	0	0	0	0	32.0786	329.96	325.556	0	92.791	70.808	0	0	0	0	7.4125	0
sdh	1.3.5.1	Succinate dehydrogenase	Succinate synthesis, reductive TCA	B2UQS9	Succinate dehydrogenase or fumarate reductase, flavoprotein subunit (EC 1.3.99.1)	Akkermansia muciniphila (strain ATCC BAA-835 / Muc)	2-Akkermansia	7986.71	6718.13	8029	0	0	0	0	0	0	0	0	0	0	451.478	0	0	0	0	0	0	0	0	0	0	0	0	0	0	0	0
sdh	1.3.5.1	Succinate dehydrogenase	Succinate synthesis, reductive TCA	E5V6Z9;A0A139K4U0	Fumarate reductase/succinate dehydrogenase flavoprotein subunit (Succinate dehydrogenase or fumarate reductase)	Bacteroides sp. 4_1_36	4-Bacteroides	165.671	157.319	122.131	520.178	445.382	487.671	272.019	244.936	428.796	27.6554	113.63	85.0434	264.096	294.428	316.508	0	23.6838	0	524.351	483.894	344.795	99.3993	185.389	91.1021	53.9265	18.4788	7.526	127.618	217.851	241.46
sdh	1.3.5.1	Succinate dehydrogenase	Succinate synthesis, reductive TCA	I9AE78;D6CYF9;A7LXV6;A0A372Z1H6;W6P396;A0A174F7Q4;I9HCB5;A0A3L7Z272;Q8A3A0	Succinate dehydrogenase or fumarate reductase, flavoprotein subunit	Bacteroides xylanisolvens CL03T12C04	4-Bacteroides	3275.32	3307.92	3558.1	10463.8	9708.96	10903.4	8302.13	6712.33	8725.12	6974.14	6363.52	8171.39	8869.5	14737.6	17541.7	230.635	319.013	25.4337	4316.35	4901.52	4892.71	932.255	6163.21	6455.66	2030.5	5593.28	5912.88	8189.28	8321.37	11607.7
sdh	1.3.5.1	Succinate dehydrogenase	Succinate synthesis, reductive TCA	Q5L7E6	Fumarate reductase	Bacteroides fragilis (strain ATCC 25285 / DSM 2151 / JCM 11019 / NCTC 9343)	4-Bacteroides	0	41.4823	0	22.3237	0	5.3728	186.684	74.4416	99.2489	68.4426	0	0	58.7289	51.974	0	0	0	0	0	0	0	0	0	0	0	0	0	0	0	0
sdh	1.3.5.1	Succinate dehydrogenase	Succinate synthesis, reductive TCA	R6KET8;E2ND82;B3C904;A0A415IAW8;A0A1M3DMW9	Uncharacterized protein	Bacteroides cellulosilyticus CAG:158	4-Bacteroides	0	0	0	37.5572	48.3207	46.4556	7.257	26.7523	23.3977	10.6932	0	13.47	43.3649	249.476	0	0	0	0	45.1794	25.0115	67.271	1.7076	40.3571	0	0	13.1968	7.9204	15.2244	137.687	24.8842
sdh	1.3.5.1	Succinate dehydrogenase	Succinate synthesis, reductive TCA	R6Q0S0	Fumarate reductase flavoprotein subunit	Prevotella sp. CAG:386	4-Bacteroides	0	4.8884	0	0	8.5691	18.5242	19.7038	0	0	0	2.8741	0	0	0	0	0	142.797	17.2227	75.9008	50.2501	18.8052	45.9211	43.8457	18.2594	66.5782	6.1388	12.5412	36.574	42.3713	0
sdh	1.3.5.1	Succinate dehydrogenase	Succinate synthesis, reductive TCA	R7P9Y4	Succinate dehydrogenase or fumarate reductase flavoprotein subunit	Prevotella sp. CAG:617	4-Bacteroides	133.472	41.1438	0	0	257.443	109.93	139.294	0	241.161	215.13	0	183.996	289.443	376.67	0	0	0	0	0	82.4393	176.844	0	241.637	253.181	6.0324	237.58	72.0869	0	60.3787	0
sdh	1.3.5.1	Succinate dehydrogenase	Succinate synthesis, reductive TCA	U6R7X8;R9HFS9;B6VXV6;A6KZR6;A0A4S2FKN1	Succinate dehydrogenase or fumarate reductase, flavoprotein subunit	Bacteroides massiliensis B84634 = Timone 84634 = DSM 17679 = JCM 13223	4-Bacteroides	1766.23	1049.99	1076.53	220.14	361.93	343.743	185.159	80.0777	95.5566	749.528	738.779	961.366	2150.9	1960.18	806.636	0	0	0	200.055	440.587	567.729	0	0	31.4064	673.753	3233.66	3518.45	3597.26	4479.69	5634.5
sdh	1.3.5.1	Succinate dehydrogenase	Succinate synthesis, reductive TCA	A0A072N621;B6XX36;D2Q9H7	(2Fe-2S)-binding protein	Bifidobacterium pseudocatenulatum IPLA36007	3-Bifido	0	0	0	0	0	0	0	0	0	0	0	0	0	0	0	0	0	0	0	0	0	16.1102	9.9915	0	0	0	0	0	0	0
frd	1.3.5.4	Fumarate reductase	Succinate synthesis, reductive TCA	P0AC49;P0AC47;A7ZV26;A0A080FHI2;A0A073H0P5;G5SK58;A9MFQ8;A0A315GSH2;A0A2X4U4Q4;A0A3N2E5U8;A0A0F6TZ26;D2ZLH9;A0A378B112;A0A085G2K2;A0A378AYJ2;J7U170	Fumarate reductase iron-sulfur subunit (EC 1.3.5.4) (Quinol-fumarate reductase iron-sulfur subunit) (QFR iron-sulfur subunit)	Escherichia coli O157:H7	5-Enterobacteria	649.869	948.975	601.233	1040.45	1040.19	1053.54	1375.67	1995.77	1661.27	1408.56	1604.6	1046.24	913	815.481	707.392	2868.15	3896.78	2589.9	1813.6	1443.81	1314.48	1202.75	1431.46	2103.49	1404.28	881.834	707.444	1641.28	1078.84	1019.84
frd	1.3.5.4	Fumarate reductase	Succinate synthesis, reductive TCA	A0A3N2E5E5	Fumarate reductase flavoprotein subunit (EC 1.3.5.4)	Escherichia coli	5-Enterobacteria	0	0	0	0	0	0	0	0	0	0	0	0	0	0	0	0	0	0	0	0	1.9913	0	0	0	0	0	0	0	0	0
frd	1.3.5.4	Fumarate reductase	Succinate synthesis, reductive TCA	A1A0Z1;A0A087BHD9;C4FFG7;A0A126SY61;A0A072MSV6;D2Q9H8;Q8G5R6;D4BNX7;A0A0L7D4N0;A0A6I1GEP7;I3WIN2	Succinate dehydrogenase flavoprotein subunit	Bifidobacterium adolescentis (strain ATCC 15703 / DSM 20083 / NCTC 11814 / E194a)	3-Bifido	0	0	0	0	0	0	0	0	0	0	0	0	0	0	0	0	0	0	0	0	0	238.507	5.7338	0	0	0	0	9.318	3.1491	0
frd	1.3.5.4	Fumarate reductase	Succinate synthesis, reductive TCA	A9MJM3;A0A315GQI9;A0A2X4TWW5;G5S8L7;A0A085GLD6	Succinate dehydrogenase flavoprotein subunit (EC 1.3.5.1)	Salmonella arizonae (strain ATCC BAA-731 / CDC346-86 / RSK2980)	5-Enterobacteria	0	0	0	0	20.0103	18.4015	0	0	0	26.2637	26.9375	0	0	0	0	0	0	0	45.998	41.9785	47.6669	25.7113	0	0	45.3832	7.5289	5.869	0	16.7482	0
frd	1.3.5.4	Fumarate reductase	Succinate synthesis, reductive TCA	P00363;A7ZV27;A0A080FQ57;Q8XDQ0;A0A073H0Z0;A0A0F6TZH8;A0A315GQN2;A9MFQ7;D2ZLI0;A0A2X4TMU9;M1SRQ1;G5SK59;A0A378AYQ0;A0A085G2K3;A0A378AYK0;Q67NR0;REV__R6FS07;A0A401YS67	Fumarate reductase flavoprotein subunit (EC 1.3.5.4) (Quinol-fumarate reductase flavoprotein subunit) (QFR flavoprotein subunit)	Escherichia coli (strain K12)	5-Enterobacteria	3498.55	3000.5	2746.58	2604.89	3168.62	2936.26	3492.74	3606.11	3750.66	4488.47	4649.75	3043.37	2896.19	3532.45	2199.69	21770.6	23947.2	21615.1	5701.36	4273.32	4509.78	4615.33	4982.78	6143.83	4668.49	2353.43	2096.11	7352.69	3930.58	5674.05
frd	1.3.5.4	Fumarate reductase	Succinate synthesis, reductive TCA	P0AC43;P0AC41;A0A080G7S2;A7ZJA4;A0A073HG45;A0A378BT91;A0A0F6TTC4;A0A3N2EP51;D2ZGV8;M1RJC7;G5S8L9;A0A4Q5VES8;G5S8L8	Succinate dehydrogenase flavoprotein subunit (EC 1.3.5.1)	Escherichia coli O157:H7	5-Enterobacteria	0	53.6941	46.6398	101.95	68.5647	121.393	54.3458	115.429	70.9722	98.6347	144.287	48.487	51.1154	73.0613	0	710.677	977.39	810.882	746.848	376.478	421.542	47.3338	40.343	217.088	98.5635	57.3978	47.6634	341.322	147.151	140.827
frd	1.3.5.4	Fumarate reductase	Succinate synthesis, reductive TCA	A0A2X4U074;A9MFQ9;P0A8Q2;P0A8Q0;G5SK57;A7ZV25;A0A315I1N1;A0A080FGZ6;A0A073H0D5;A0A0F6RHS9	Fumarate reductase complex subunit C membrane anchor polypeptide	Salmonella enterica subsp. arizonae	5-Enterobacteria	68.2163	0	0	0	38.3954	22.7027	63.9022	0	77.7212	0	0	0	66.7618	0	58.0122	146.447	170.785	228.365	0	0	0	52.1178	48.294	90.6208	28.1767	33.2134	10.0195	72.6072	42.3398	53.6808
mdh	1.1.1.37	Malate dehydrogenase	Succinate synthesis, reductive TCA	A0A1I4EZP0;R9M6N7;D1PMS8;A0A417NG08;A0A1T4X0E3;D4K0X8;C7H4B4;A0A174DM07;A0A1Y4T3N6;U5F5Y3;R5C6G2;A0A1G9CRV3;A0A1H3W1U6	3-isopropylmalate dehydrogenase (EC 1.1.1.85) (3-IPM-DH) (Beta-IPM dehydrogenase) (IMDH)	Lachnospiraceae bacterium KH1T2	1-Butyric	0	0	0	0	0	0	0	0	0	0	0	0	0	0	0	0	0	0	28.1241	0	0	0	0	0	0	0	0	0	0	0
mdh	1.1.1.37	Malate dehydrogenase	Succinate synthesis, reductive TCA	A0A373GCY1;I9SX44;A7M3B2	3-isopropylmalate dehydrogenase (EC 1.1.1.85)	Bacteroides sp. AM56-10ce	4-Bacteroides	0	0	0	0	0	6.0644	0	0	0	0	0	0	0	0	0	0	0	0	0	0	0	0	0	0	0	0	0	0	0	0
mdh	1.1.1.37	Malate dehydrogenase	Succinate synthesis, reductive TCA	A0A417H962;A0A417DWW9;A0A417CV30;A0A416PZP2	3-isopropylmalate dehydrogenase (EC 1.1.1.85) (3-IPM-DH) (Beta-IPM dehydrogenase) (IMDH)	Blautia sp.	1-Butyric	0	0	0	0	0	0	0	0	0	0	0	0	0	0	0	0	0	0	0	15.6445	0	0	4.5178	0	0	0	0	0	6.6974	0
mdh	1.1.1.37	Malate dehydrogenase	Succinate synthesis, reductive TCA	B2UQ84	3-isopropylmalate dehydrogenase (EC 1.1.1.85) (3-IPM-DH) (Beta-IPM dehydrogenase) (IMDH)	Akkermansia muciniphila (strain ATCC BAA-835 / Muc)	2-Akkermansia	587.906	650.245	790.223	0	0	0	0	0	0	0	0	0	0	0	0	0	0	0	0	0	0	0	0	0	0	0	0	0	0	0
mdh	1.1.1.37	Malate dehydrogenase	Succinate synthesis, reductive TCA	C8WM16	3-isopropylmalate dehydrogenase (EC 1.1.1.85) (3-IPM-DH) (Beta-IPM dehydrogenase) (IMDH)	Eggerthella lenta (strain ATCC 25559 / DSM 2243 / JCM 9979 / NCTC 11813 / VPI 0255) (Eubacterium lentum)	7-Asaccharolytic	0	0	0	0	0	0	0	0	0	0	0	0	0	0	0	0	30.3746	33.4082	0	0	5.0217	12.5952	0	0	3.4379	0	0	0	0	0
mdh	1.1.1.37	Malate dehydrogenase	Succinate synthesis, reductive TCA	I9AA52;D6CWS8;D4VF88;A0A4S2DBX6;A0A372Z3X9;A0A174E6N6;R6JHU2;A0A3L7YXN2;A0A401LZK9;A0A1M5EU54;R5P8W7;W4P8N7;R7PBT3;A0A1Q3M316;A0A0X8FK30	3-isopropylmalate dehydrogenase (EC 1.1.1.85)	Bacteroides xylanisolvens CL03T12C04	4-Bacteroides	0	0	0	49.5809	79.7219	75.6672	34.6024	0	35.0028	9.8555	52.0535	84.8816	0	0	0	0	0	0	8.71	15.9203	30.5138	0	12.0039	33.2367	10.5347	97.4287	85.1057	7.4608	38.1887	0
mdh	1.1.1.37	Malate dehydrogenase	Succinate synthesis, reductive TCA	Q8A6M0;A0A1H2UES1;A0A1E9BW56	3-isopropylmalate dehydrogenase (EC 1.1.1.85) (3-IPM-DH) (Beta-IPM dehydrogenase) (IMDH)	Bacteroides thetaiotaomicron (strain ATCC 29148 / DSM 2079 / NCTC 10582 / E50 / VPI-5482)	4-Bacteroides	0	0	0	20.2552	44.3512	78.1892	61.1929	0	0	111.549	78.6021	118.023	17.2482	0	0	0	0	0	25.697	10.4145	30.6109	0	0	0	11.3305	86.6323	110.583	20.8577	51.1665	0
mdh	1.1.1.37	Malate dehydrogenase	Succinate synthesis, reductive TCA	R6C231;D1PA74;A0A4Y8VSH1;A0A414BKX2;A0A374TFE8	3-isopropylmalate dehydrogenase (EC 1.1.1.85)	Prevotella copri CAG:164	4-Bacteroides	0	0	0	0	0	0	0	0	0	0	0	0	0	0	0	0	0	0	0	0	0	0	0	0	0	0	0	0	0	0
mdh	1.1.1.37	Malate dehydrogenase	Succinate synthesis, reductive TCA	R6KID4;E2NMW3;B3CIP5;A0A415ISB2;A0A1M6M9J6;E5VAL7;A0A139KHW7;Q5LAB4;R6FB13;R6YF59;A7AK44;A0A0M0MZ40;A0A4Q0U9B6	3-isopropylmalate dehydrogenase (EC 1.1.1.85) (3-IPM-DH) (Beta-IPM dehydrogenase) (IMDH)	Bacteroides cellulosilyticus CAG:158	4-Bacteroides	0	0	0	0	3.5003	0	0	0	0	0	0	0	0	0	0	0	0	0	0	0	0	0	0	0	0	0	0	3.9241	31.5909	0
mdh	1.1.1.37	Malate dehydrogenase	Succinate synthesis, reductive TCA	R7GL80;A0A373I5J1;E2NQV2	3-isopropylmalate dehydrogenase (EC 1.1.1.85) (3-IPM-DH) (Beta-IPM dehydrogenase) (IMDH)	Eubacterium hallii	1-Butyric	0	0	0	0	0	0	0	0	0	0	0	0	0	0	0	0	0	0	0	0	0	274.137	16.7036	5.9501	0	0	0	0	0	0
mdh	1.1.1.37	Malate dehydrogenase	Succinate synthesis, reductive TCA	R7NH92;A0A174NBP7;R6K524;R5EHS2;R7H877;C4Z565;D4S0L1;A0A1G9Z569;A0A1L8ZF17	3-isopropylmalate dehydrogenase (EC 1.1.1.85) (3-IPM-DH) (Beta-IPM dehydrogenase) (IMDH)	Faecalibacterium prausnitzii	1-Butyric	0	0	0	0	0	0	0	0	0	0	0	0	0	0	0	0	0	0	0	0	0	28.5906	0	0	89.4818	0	0	0	0	0
mdh	1.1.1.37	Malate dehydrogenase	Succinate synthesis, reductive TCA	R9HSB0;A6L1W1	3-isopropylmalate dehydrogenase (EC 1.1.1.85) (3-IPM-DH) (Beta-IPM dehydrogenase) (IMDH)	Bacteroides vulgatus dnLKV7	4-Bacteroides	0	0	0	26.1837	82.0597	63.9499	139.069	53.4427	69.4579	188.951	200.824	126.163	65.8853	67.0431	262.777	0	0	0	50.4512	56.2302	93.9047	0	42.5395	16.6873	25.3971	994.737	1184.22	472.092	778.222	409.469
mdh	1.1.1.37	Malate dehydrogenase	Succinate synthesis, reductive TCA	D2ZL44	Malate dehydrogenase (EC 1.1.1.37)	Enterobacter cancerogenus ATCC 35316	5-Enterobacteria	0	0	0	0	20.7632	15.6088	0	0	10.1806	18.6385	2.9379	2.5603	0	0	0	0	0	0	0	0	0	0	0	0	0	0	0	0	0	0
mdh	1.1.1.37	Malate dehydrogenase	Succinate synthesis, reductive TCA	P61891;P61889;A7ZSD0;A0A080FQK7;A0A073H6J0;A0A0F6TX87;G5S5V4;A9MNX5;A0A378AII8;A0A315GP37;A0A2X4VZY5;A0A3N2EG08;A0A085G2Q1;J7UB04	Malate dehydrogenase (EC 1.1.1.37)	Escherichia coli O157:H7	5-Enterobacteria	2334.92	3207.81	2109.36	3414.55	3454.84	3381.07	3767.2	5315.16	4293.06	2776.4	2868.53	2459.06	6663.05	8270.01	7631.31	8302.5	8971.67	5095.18	5775.22	4196.75	3210.24	3404.11	3857.19	6024.34	2723.25	1838.75	1574.73	9194.56	5796.35	7876.6
mdh	1.1.1.37	Malate dehydrogenase	Succinate synthesis, reductive TCA	A0A174BIS0	Malate dehydrogenase (EC 1.1.1.37)	Bacteroides finegoldii	4-Bacteroides	165.844	172.649	96.6772	138.205	128.713	123.073	626.312	362.803	808.574	294.642	405.337	414.921	177.533	106.729	87.2025	0	0	0	54.411	0	0	11.7842	232.29	643.53	103.74	154.974	152.449	48.3555	19.2399	0
mdh	1.1.1.37	Malate dehydrogenase	Succinate synthesis, reductive TCA	A0A174W9G9	Malate dehydrogenase (EC 1.1.1.37)	Bacteroides caccae	4-Bacteroides	0	0	0	0	0	0	0	0	0	0	0	0	0	0	0	0	0	0	0	0	0	0	11.5336	0	0	0	0	0	0	0
mdh	1.1.1.37	Malate dehydrogenase	Succinate synthesis, reductive TCA	A0A401M0Q0;A0A1M5ARR8	Malate dehydrogenase (EC 1.1.1.37)	Bacteroides sp. KCTC 15687	4-Bacteroides	0	0	0	0	15.9247	8.1219	0	0	0	0	0	0	0	0	0	0	0	0	9.2215	0	4.9121	0	11.4066	0	0	0	0	0	0	0
mdh	1.1.1.37	Malate dehydrogenase	Succinate synthesis, reductive TCA	B6VS71;R9HFS5;W4P8B6	Malate dehydrogenase (EC 1.1.1.37)	Bacteroides dorei DSM 17855	4-Bacteroides	0	0	0	0	0	0	0	0	0	0	0	0	12.4472	0	0	0	0	0	0	0	0	0	0	0	0	0	0	0	0	0
mdh	1.1.1.37	Malate dehydrogenase	Succinate synthesis, reductive TCA	C8WG69;D6EBA3;R7B3C0	Malate dehydrogenase (EC 1.1.1.37)	Eggerthella lenta (strain ATCC 25559 / DSM 2243 / JCM 9979 / NCTC 11813 / VPI 0255) (Eubacterium lentum)	7-Asaccharolytic	55.4472	70.6533	29.0035	7.2924	9.5797	3.6734	13.4291	0	0	0	56.0291	0	47.4675	16.883	0	347.632	475.628	110.558	15.6985	0	29.5565	18.2687	19.104	0	57.3141	3.7306	0	112.689	55.412	0
mdh	1.1.1.37	Malate dehydrogenase	Succinate synthesis, reductive TCA	E5VB88;A0A139KHI1	Malate dehydrogenase (EC 1.1.1.37)	Bacteroides sp. 4_1_36	4-Bacteroides	308.773	85.8287	277.358	2328.35	1319.83	1305.49	971.789	1423.88	1661.92	122.02	187.458	176.908	917.91	1371.28	1145.39	0	0	0	875.056	638.624	773.598	453.718	690.461	1160.01	106.373	10.3458	4.8818	784.494	308.043	980.149
mdh	1.1.1.37	Malate dehydrogenase	Succinate synthesis, reductive TCA	H3K862	Malate dehydrogenase, NAD-dependent	Megamonas funiformis YIT 11815	6-Lachnoclostridium	0	0	0	0	0	0	0	0	0	0	0	0	0	0	0	0	0	0	0	0	0	0	0	0	0	0	0	0	0	0
mdh	1.1.1.37	Malate dehydrogenase	Succinate synthesis, reductive TCA	Q5L8Z8;A0A4R5C8K6;A0A0A2EL61;A0A1Q3KXI4;A0A1M3DNC0	Malate dehydrogenase (EC 1.1.1.37)	Bacteroides fragilis (strain ATCC 25285 / DSM 2151 / JCM 11019 / NCTC 9343)	4-Bacteroides	81.8541	0	370.205	0	10.8034	24.8103	75.0899	0	14.3276	0	0	0	35.2945	0	0	0	0	0	0	0	0	0	0	0	0	0	0	0	0	0
mdh	1.1.1.37	Malate dehydrogenase	Succinate synthesis, reductive TCA	Q8A0W0;A0A1H2QLN3;A0A1E9B3Z5	Malate dehydrogenase (EC 1.1.1.37)	Bacteroides thetaiotaomicron (strain ATCC 29148 / DSM 2079 / NCTC 10582 / E50 / VPI-5482)	4-Bacteroides	41.2827	60.051	298.868	71.9946	56.0372	33.5654	149.156	37.914	431.493	104.631	129.179	129.889	17.1205	66.9868	0	0	0	0	15.5343	7.9226	0	3.631	113.662	375.629	30.2792	112.049	82.8219	0	3.6749	0
mdh	1.1.1.37	Malate dehydrogenase	Succinate synthesis, reductive TCA	R6J9A9;I9V074;I9H706;D6D0T6;D4VHJ2;A7LTI4;A0A373GKF2;A0A372Z0E2	Malate dehydrogenase (EC 1.1.1.37)	Bacteroides ovatus CAG:22	4-Bacteroides	66.6636	286.344	0	4791.6	4410.29	4017.42	5830.67	6040.67	5130.47	893.358	1017.95	1342.42	1014.93	1687.99	4158.22	0	0	0	1048.54	2174.59	1634.95	269.497	2314.06	5809.63	274.021	1120.65	815.775	1820.38	2310.57	1817.57
mdh	1.1.1.37	Malate dehydrogenase	Succinate synthesis, reductive TCA	R6L7Z1;E2NA40;A0A1M6F4G6;A0A415IPZ6;B3C5D2	Malate dehydrogenase (EC 1.1.1.37)	Bacteroides cellulosilyticus CAG:158	4-Bacteroides	148.167	216.155	212.628	4634.4	2859.26	2948.96	3059.58	3696.6	4317.88	1002.83	795.752	1405.37	2274.77	3502.84	3395.78	0	0	0	1432.15	2208.76	1798.97	207.5	2445.9	2666.85	336.003	676.477	850.567	2183.58	2318.54	2771.48
mdh	1.1.1.37	Malate dehydrogenase	Succinate synthesis, reductive TCA	U6RQ21;A6KX14;R9I6G2	Malate dehydrogenase (EC 1.1.1.37)	Bacteroides massiliensis B84634 = Timone 84634 = DSM 17679 = JCM 13223	4-Bacteroides	387.127	841.496	671.723	2874.1	2905.37	2985.72	2254.56	2471.34	2631.42	1861.15	1983	2277.05	3587.46	2589.42	1919.08	47.3651	82.048	0	1971.89	2965.88	2556.54	440.834	1639.99	2145.12	1753.77	5225.63	5879.68	8782.74	8382.47	11099.7
mdh	1.1.1.37	Malate dehydrogenase	Succinate synthesis, reductive TCA	A0A174TXJ3	Malate dehydrogenase (EC 1.1.1.37)	Bacteroides caccae	4-Bacteroides	0	5.6756	0	26.5146	35.0482	51.6048	267.257	0	13.6065	61.4234	153.1	40.0911	0	0	0	0	0	0	0	0	0	54.5344	198.542	136.347	0	0	4.9488	0	0	0
mdh	1.1.1.37	Malate dehydrogenase	Succinate synthesis, reductive TCA	A0A1H3D251;A0A1E9BPC4;A0A1M5FDY3	Malate dehydrogenase	Bacteroides faecis MAJ27	4-Bacteroides	0	0	0	0	18.6527	0	41.1793	0	0	43.6002	43.6156	110.199	0	0	0	0	0	0	0	0	0	0	139.512	140.257	0	17.4866	8.1497	0	0	0
mdh	1.1.1.37	Malate dehydrogenase	Succinate synthesis, reductive TCA	A0A1M6DLQ1	Malate dehydrogenase	Bacteroides stercorirosoris	4-Bacteroides	0	0	0	0	0	0	0	0	0	0	0	0	0	0	0	0	0	0	5.824	0	0	0	0	0	0	0	0	0	0	0
mdh	1.1.1.37	Malate dehydrogenase	Succinate synthesis, reductive TCA	A6L9W7;A0A354WUJ2;R6YWK5;A0A0A2DQ51	Malate dehydrogenase	Parabacteroides distasonis (strain ATCC 8503 / DSM 20701 / CIP 104284 / JCM 5825 / NCTC 11152)	4-Bacteroides	90.968	44.3213	44.8869	301.271	651.338	676.222	226.808	63.2984	97.6739	0	23.1049	43.6282	29.8818	104.655	57.0786	93.3494	0	0	68.4611	480.766	543.311	0	100.078	143.632	15.6463	0	0	7.6577	28.8454	29.3111
mdh	1.1.1.37	Malate dehydrogenase	Succinate synthesis, reductive TCA	A7AEL3	Lactate/malate dehydrogenase, NAD binding domain protein	Parabacteroides merdae ATCC 43184	4-Bacteroides	0	0	0	0	0	0	9.5824	0	0	0	0	0	0	0	0	0	0	0	0	0	0	0	0	0	0	0	0	0	0	0
mdh	1.1.1.37	Malate dehydrogenase	Succinate synthesis, reductive TCA	D1PG16	Lactate/malate dehydrogenase, NAD binding domain protein (Malate dehydrogenase)	Prevotella copri DSM 18205	4-Bacteroides	0	0	0	20.287	0	0	0	0	0	0	0	0	0	0	0	0	0	0	0	0	0	0	56.9605	0	0	0	0	0	0	0
mdh	1.1.1.37	Malate dehydrogenase	Succinate synthesis, reductive TCA	E5V7Z5;A0A139K931	Lactate/malate dehydrogenase (Malate dehydrogenase)	Bacteroides sp. 4_1_36	4-Bacteroides	204.502	112.439	193.046	1227.75	685.647	937.457	588.698	381.534	631.996	861.231	782.029	1035.64	1145.69	894.908	944.394	110.801	72.987	0	774.26	1076.77	839.038	351.889	441.278	567.577	568.562	1462.67	1953.02	843.84	1129.14	1213.84
mdh	1.1.1.37	Malate dehydrogenase	Succinate synthesis, reductive TCA	I9A8N1;D6CXB4;D4VS53;A0A372YZ79;A0A4V3RK94;A0A3L8A5R9;D4INH6	Uncharacterized protein	Bacteroides xylanisolvens CL03T12C04	4-Bacteroides	0	0	0	312.097	472.082	411.213	150.64	9.1688	0	200.911	988.13	937.739	103.861	75.139	62.9613	0	0	0	307.774	579.372	363.872	0	344.945	96.3512	275.912	755.084	666.242	203.281	350.734	88.8639
mdh	1.1.1.37	Malate dehydrogenase	Succinate synthesis, reductive TCA	Q5LHY4	Putative malate dehydrogenase	Bacteroides fragilis (strain ATCC 25285 / DSM 2151 / JCM 11019 / NCTC 9343)	4-Bacteroides	0	14.947	0	0	0	0	123.216	46.0728	62.8491	9.9	7.8814	21.1919	0	0	0	0	0	0	0	0	0	0	0	0	0	0	0	0	0	0
mdh	1.1.1.37	Malate dehydrogenase	Succinate synthesis, reductive TCA	Q8A4T7	Malate dehydrogenase	Bacteroides thetaiotaomicron (strain ATCC 29148 / DSM 2079 / NCTC 10582 / E50 / VPI-5482)	4-Bacteroides	0	0	0	153.202	63.0023	45.4323	10.7678	13.4799	59.6943	52.6684	25.3534	41.9857	0	0	0	0	0	0	0	89.122	0	30.5101	44.5409	61.9509	0	7.2104	0	0	4.8395	0
mdh	1.1.1.37	Malate dehydrogenase	Succinate synthesis, reductive TCA	R6BRY1	Malate dehydrogenase	Prevotella copri CAG:164	4-Bacteroides	0	0	0	0	0	0	6.7104	0	0	0	0	0	0	0	0	0	0	0	0	0	0	0	47.982	0	0	0	0	0	0	0
mdh	1.1.1.37	Malate dehydrogenase	Succinate synthesis, reductive TCA	R6JK76;I9H9H8;A7LUV0;A0A373GH13	Ldh_1_N domain-containing protein	Bacteroides ovatus CAG:22	4-Bacteroides	0	57.2388	0	1507.36	1012.56	1037.61	794.305	1110.33	796.095	957.56	1427.11	1391.17	999.423	769.717	1067.06	0	0	0	381.93	852.523	757.966	30.0529	1181.4	757.71	168.567	1050.34	1033.07	2001.47	1765.71	1280.52
mdh	1.1.1.37	Malate dehydrogenase	Succinate synthesis, reductive TCA	R6LCJ3;E2NER9;A0A415IZ47;B3C6Q0	Uncharacterized protein	Bacteroides cellulosilyticus CAG:158	4-Bacteroides	0	0	0	62.8634	5.1935	9.3445	0	0	0	0	0	0	0	310.91	261.817	0	0	0	0	0	12.2088	0	0	0	0	0	0	113.156	167.77	309.053
mdh	1.1.1.37	Malate dehydrogenase	Succinate synthesis, reductive TCA	R9H2A4;B6VVK0;A6KXK8;R9IC24;U6RFK1	Malate dehydrogenase	Bacteroides vulgatus dnLKV7	4-Bacteroides	81.0287	115.693	72.1524	674.82	623.735	908.173	667.659	730.111	332.324	1958.54	1416.51	2020.11	2562.8	1585.09	1023.87	0	6.6554	0	105.174	197.232	404.893	0	96.2541	0	1025.53	4434.83	4856.42	2018.89	3311.19	3596.66
mdh	1.1.1.37	Malate dehydrogenase	Succinate synthesis, reductive TCA	A0A073HGU5;P76251;A7ZMS1;A0A080FSQ9;Q8XDS4;M1K617;A0A3N2EST7;A0A378BLD8;V4Y370	D-malate dehydrogenase [decarboxylating] (EC 1.1.1.83)	Escherichia coli 5-366-08_S1_C3	5-Enterobacteria	0	0	0	0	5.507	5.9653	14.9842	0	0	0	5.6524	0	0	0	0	0	0	0	54.571	23.9181	21.7791	19.2373	103.321	0	13.1092	0	0	0	0	0
mdh	1.1.1.37	Malate dehydrogenase	Succinate synthesis, reductive TCA	A1A338;Q8G500;D4BMT2;A0A0L7D1W3	3-isopropylmalate dehydrogenase (EC 1.1.1.85) (3-IPM-DH) (Beta-IPM dehydrogenase) (IMDH)	Bifidobacterium adolescentis (strain ATCC 15703 / DSM 20083 / NCTC 11814 / E194a)	3-Bifido	0	0	0	0	0	0	0	2.5986	0	0	0	0	0	0	0	0	0	0	17.7736	0	8.2613	305.003	108.955	5.0318	0	0	0	4.1762	24.4955	0
mdh	1.1.1.37	Malate dehydrogenase	Succinate synthesis, reductive TCA	B6XVE6;A0A072MWK0;D2Q626;I3WGF8;A0A087BJ24;A0A6I1GFP7;D1NRR0;A0A087EK62	3-isopropylmalate dehydrogenase (EC 1.1.1.85) (3-IPM-DH) (Beta-IPM dehydrogenase) (IMDH)	Bifidobacterium catenulatum DSM 16992 = JCM 1194 = LMG 11043	3-Bifido	0	0	0	0	0	0	0	0	0	0	0	0	0	0	0	0	0	0	4.9977	0	0	76.0611	22.3975	0	0	0	0	0	0	0
mut	5.4.99.2	Methylmalonyl-CoA mutase	Propionate synthesis (Initial step in propionate synthesis)	A0A1M3DJW7	ATPase/protein kinase	Bacteroidales bacterium 36-12	4-Bacteroides	62.7242	124.748	0	0	0	0	0	0	0	0	0	0	0	0	0	0	0	0	0	0	7.8652	0	0	0	0	0	0	0	0	0
mut	5.4.99.2	Methylmalonyl-CoA mutase	Propionate synthesis (Initial step in propionate synthesis)	A6LIB7;A7ADC3;A0A0A2EF44	Putative ArgK protein with ATPase and kinase domains	Parabacteroides distasonis (strain ATCC 8503 / DSM 20701 / CIP 104284 / JCM 5825 / NCTC 11152)	4-Bacteroides	0	0	0	0	12.7527	11.6981	0	0	0	0	0	0	0	0	0	0	0	0	0	0	3.5224	0	0	0	0	0	0	0	0	0
mut	5.4.99.2	Methylmalonyl-CoA mutase	Propionate synthesis (Initial step in propionate synthesis)	B2UP59	LAO/AO transport system ATPase	Akkermansia muciniphila (strain ATCC BAA-835 / Muc)	2-Akkermansia	39.1182	118.141	120.525	0	0	0	0	0	0	0	0	0	0	0	0	0	0	0	0	0	0	0	0	0	0	0	0	0	0	0
mut	5.4.99.2	Methylmalonyl-CoA mutase	Propionate synthesis (Initial step in propionate synthesis)	R6K965;A0A373G0J6;D6D147;D4VNU9;I9UZS7;I9T186;A0A372Z1W1;A7M3Z8;A0A4S2DE37;A0A174T0M5;W4PAS2;A0A0M0N2S7;R6YB53;A0A1W9QS13	Methylmalonyl-CoA mutase metallochaperone MeaB	Bacteroides ovatus CAG:22	4-Bacteroides	0	0	0	197.567	106.457	94.5913	81.2935	0	66.8826	78.4518	86.9069	99.7048	63.0389	62.3978	85.316	0	0	0	37.8171	19.0747	85.7074	0	0	0	10.7238	139.571	154.184	39.5746	138.285	25.4667
mut	5.4.99.2	Methylmalonyl-CoA mutase	Propionate synthesis (Initial step in propionate synthesis)	R9HI48;B6W0R9;A6L1P3;R9I6A9;A0A4S2FJW3;U6RRH5;F3ZSQ7	LAO/AO transport system ATPase	Bacteroides vulgatus dnLKV7	4-Bacteroides	0	0	0	0	0	0	0	0	0	0	0	0	0	0	0	0	0	0	0	0	0	0	0	0	3.643	43.2912	14.9172	0	55.2888	0
mut	5.4.99.2	Methylmalonyl-CoA mutase	Propionate synthesis (Initial step in propionate synthesis)	A0A0M0MSD5	Methylmalonyl-CoA mutase (EC 5.4.99.2)	Prevotella rara	4-Bacteroides	0	4.6614	0	0	18.5395	10.7063	0	0	0	0	12.4339	29.7557	0	0	30.0034	0	0	0	18.8357	0	70.2054	0	0	0	34.8048	40.2307	46.8347	38.9284	233.941	88.3862
mut	5.4.99.2	Methylmalonyl-CoA mutase	Propionate synthesis (Initial step in propionate synthesis)	A0A174S6I0	Methylmalonyl-CoA mutase (Methylmalonyl-CoA mutase, large subunit) (EC 5.4.99.2)	Bacteroides caccae	4-Bacteroides	0	0	0	0	7.6584	3.0059	100.512	52.4419	80.9602	0	8.805	0	0	0	0	0	0	0	0	3.5329	0	0	52.5613	0	0	12.5428	3.176	0	0	0
mut	5.4.99.2	Methylmalonyl-CoA mutase	Propionate synthesis (Initial step in propionate synthesis)	A0A1H3EWK1;A0A1E9BBA0	Heterodimeric methylmalonyl-CoA mutase large subunit	Bacteroides faecis MAJ27	4-Bacteroides	0	0	0	0	0	0	0	0	0	0	0	0	0	0	0	0	0	0	11.1347	0	3.0051	0	0	0	0	0	0	0	0	0
mut	5.4.99.2	Methylmalonyl-CoA mutase	Propionate synthesis (Initial step in propionate synthesis)	A0A3B9DWH8	Methylmalonyl-CoA mutase	Dialister sp.	8-Succinivorans	0	1.9154	0	0	0	6.7524	12.117	0	2.6095	0	4.3641	3.7623	0	0	0	0	20.2602	0	6.765	12.601	1.516	0	0	0	3.3948	5.2523	3.5323	0	0	0
mut	5.4.99.2	Methylmalonyl-CoA mutase	Propionate synthesis (Initial step in propionate synthesis)	A0A3B9DWT7;A0A354WVQ9;A0A3D5PTF3;A0A316S8C9	Methylmalonyl-CoA mutase	Dialister sp.	8-Succinivorans	7.6801	43.8845	0	0	11.3335	8.07	13.8413	18.7268	10.4839	0	0	9.5886	0	0	0	94.9679	31.4188	55.0896	28.9081	33.8825	34.4633	28.312	18.0343	0	60.9816	12.6544	14.8993	31.8272	26.5535	28.1114
mut	5.4.99.2	Methylmalonyl-CoA mutase	Propionate synthesis (Initial step in propionate synthesis)	A0A3D5K6R1;A0A3D2VHG0;A0A316S5I7;A0A2T0BQS5;A0A316SDN3;U2BM72;Q67Q72;G9YQC5	Methylmalonyl-CoA mutase	Dialister sp.	8-Succinivorans	0	0	0	0	0	0	0	0	0	0	0	0	0	0	0	0	0	0	0	0	0	0	0	0	0	0	0	0	0	0
mut	5.4.99.2	Methylmalonyl-CoA mutase	Propionate synthesis (Initial step in propionate synthesis)	A0A3E5E1L8;A0A174RJ64;E5VAS8;A0A374Q253	Methylmalonyl-CoA mutase (EC 5.4.99.2)	Bacteroides sp. 4_1_36	4-Bacteroides	0	0	0	331.616	169.743	116.636	90.6536	150.154	200.863	24.4442	35.9455	39.0566	0	0	0	0	0	0	209.196	74.7385	161.178	45.6693	107.153	175.96	28.5697	13.5964	5.9568	14.5418	0	0
mut	5.4.99.2	Methylmalonyl-CoA mutase	Propionate synthesis (Initial step in propionate synthesis)	A0A3L7ZAG0	Methylmalonyl-CoA mutase (EC 5.4.99.2)	Bacteroides acidifaciens	4-Bacteroides	0	0	0	0	0	0	0	0	0	0	0	60.4823	0	0	0	0	0	0	0	0	0	0	0	0	0	0	0	0	0	0
mut	5.4.99.2	Methylmalonyl-CoA mutase	Propionate synthesis (Initial step in propionate synthesis)	A0A415IPI0	Methylmalonyl-CoA mutase (EC 5.4.99.2)	Bacteroides sp. AF39-11AC	4-Bacteroides	236.998	51.5372	156.98	764.831	369.346	457.189	193.833	214.232	416.126	240.387	342.092	303.925	419.353	723.003	439.468	0	0	0	231.566	224.764	251.677	13.896	85.5748	195.012	71.2929	107.759	86.7544	264.966	251.537	222.892
mut	5.4.99.2	Methylmalonyl-CoA mutase	Propionate synthesis (Initial step in propionate synthesis)	A0A4R5CEE7	Methylmalonyl-CoA mutase (EC 5.4.99.2)	Odoribacter sp.	4-Bacteroides	0	0	0	27.013	58.1589	71.349	5.4606	0	0	11.745	0	5.9665	0	0	0	0	0	0	6.3107	39.0447	57.8158	0	0	0	0	0	0	0	0	0
mut	5.4.99.2	Methylmalonyl-CoA mutase	Propionate synthesis (Initial step in propionate synthesis)	A0A507ZHQ7	Methylmalonyl-CoA mutase (EC 5.4.99.2)	Odoribacter sp.	4-Bacteroides	0	0	0	0	163.61	41.4152	74.6684	0	0	0	0	0	0	0	0	0	0	0	18.8517	102.537	123.255	0	2.3565	0	0	0	0	0	29.8209	0
mut	5.4.99.2	Methylmalonyl-CoA mutase	Propionate synthesis (Initial step in propionate synthesis)	A6LEB4	Methylmalonyl-CoA mutase, large subunit	Parabacteroides distasonis (strain ATCC 8503 / DSM 20701 / CIP 104284 / JCM 5825 / NCTC 11152)	4-Bacteroides	166.176	307.321	0	631.957	1105.75	1055.9	312.718	127.463	289.161	80.6625	120.147	113.743	0	81.5419	67.3136	0	0	0	100.564	689.313	1033.09	0	214.992	446.684	0	4.1138	13	4.5977	5.5388	15.9482
mut	5.4.99.2	Methylmalonyl-CoA mutase	Propionate synthesis (Initial step in propionate synthesis)	A7AL90	Methylmalonyl-CoA mutase	Parabacteroides merdae ATCC 43184	4-Bacteroides	0	5.3621	0	2.147	32.3653	43.8392	19.8084	0	0	19.3484	22.61	31.4391	0	0	0	0	0	0	0	7.9204	2.7258	0	0	0	0	0	0	0	0	0
mut	5.4.99.2	Methylmalonyl-CoA mutase	Propionate synthesis (Initial step in propionate synthesis)	B2UNS8;A0A0Q3WMG8	Methylmalonyl-CoA mutase, large subunit (EC 5.4.99.2)	Akkermansia muciniphila (strain ATCC BAA-835 / Muc)	2-Akkermansia	6797.24	11390	6943.78	0	0	0	0	0	0	0	0	0	0	240.136	123.368	0	0	0	0	0	0	0	0	0	0	0	0	0	0	0
mut	5.4.99.2	Methylmalonyl-CoA mutase	Propionate synthesis (Initial step in propionate synthesis)	B6VSB3	B12-binding domain-containing protein	Bacteroides dorei DSM 17855	4-Bacteroides	0	11.1151	0	0	0	0	0	0	0	7.1374	0	0	204.145	26.6719	0	0	0	0	0	0	0	0	0	0	0	6.1171	24.7778	4.5165	10.6526	0
mut	5.4.99.2	Methylmalonyl-CoA mutase	Propionate synthesis (Initial step in propionate synthesis)	D6D8K2;A0A372Z4P1;A0A4S2DG87;D4VER8;A0A173XXB9;A0A0A2ET66	Heterodimeric methylmalonyl-CoA mutase large subunit (EC 5.4.99.2)	Bacteroides xylanisolvens XB1A	4-Bacteroides	0	0	0	45.0577	65.0628	58.699	0	0	0	0	3.6918	25.0534	19.9153	23.2963	20.1803	0	0	0	15.3015	36.3305	23.3108	0	0	0	4.0539	0	6.6688	0	18.3061	18.501
mut	5.4.99.2	Methylmalonyl-CoA mutase	Propionate synthesis (Initial step in propionate synthesis)	E2N9M4;A0A1V5JI13;A0A354WVR7;A0A2M7DF75;P27253;A9MRG0;A7ZR25;A0A2X4TFK2;A0A0F6TTU4;A0A080FQ55;A0A073HIV5;A0A364XW41;A0A287AFU8;Q8MI68;P22033;A0A287BA08;R6KPS2;A0A3D5PV77;Q8XD15;A0A1A8XN38	Methylmalonyl-CoA mutase (EC 5.4.99.2)	Bacteroides cellulosilyticus DSM 14838	4-Bacteroides	0	0	0	0	11.4796	18.6795	0	0	0	0	0	0	0	0	47.423	0	0	0	6.6725	0	0	0	0	0	0	0	0	0	45.3607	0
mut	5.4.99.2	Methylmalonyl-CoA mutase	Propionate synthesis (Initial step in propionate synthesis)	H1D193;A0A3D5PV86	Methylmalonyl-CoA mutase domain-containing protein	Dialister succinatiphilus YIT 11850	8-Succinivorans	0	0	0	0	0	0	0	0	0	0	0	0	0	0	0	0	0	0	0	0	0	0	0	0	0	0	0	0	0	0
mut	5.4.99.2	Methylmalonyl-CoA mutase	Propionate synthesis (Initial step in propionate synthesis)	H3K723;A0A0S2W0V2;A0A2N9JI82;A0A143BC30;A0A1H8VSP9;A0A1V4MP42	Methylmalonyl-CoA mutase large subunit	Megamonas funiformis YIT 11815	6-Lachnoclostridium	0	0	0	0	0	0	12.4638	0	0	30.3331	26.4638	27.4019	0	0	0	0	73.2006	27.6341	0	13.5236	5.1068	0	0	0	0	26.2358	48.6855	0	89.4837	0
mut	5.4.99.2	Methylmalonyl-CoA mutase	Propionate synthesis (Initial step in propionate synthesis)	H3KAM1	Methylmalonyl-CoA mutase domain-containing protein	Megamonas funiformis YIT 11815	6-Lachnoclostridium	0	0	0	0	0	0	0	0	0	0	0	0	0	0	0	0	0	0	0	0	0	0	0	0	0	0	0	0	0	0
mut	5.4.99.2	Methylmalonyl-CoA mutase	Propionate synthesis (Initial step in propionate synthesis)	I9URI3	Methylmalonyl-CoA mutase large subunit	Bacteroides xylanisolvens CL03T12C04	4-Bacteroides	0	0	0	0	34.9418	53.245	62.332	0	24.1334	0	100.489	21.3221	0	14.3852	0	0	0	0	23.0252	13.5571	17.166	0	7.613	0	0	2.2549	0	0	67.5008	0
mut	5.4.99.2	Methylmalonyl-CoA mutase	Propionate synthesis (Initial step in propionate synthesis)	Q5L9F4	Putative methylmalonyl-CoA mutase large subunit (EC 5.4.99.2)	Bacteroides fragilis (strain ATCC 25285 / DSM 2151 / JCM 11019 / NCTC 9343)	4-Bacteroides	0	41.3777	0	0	42.5422	48.709	88.5331	0	21.5871	8.835	28.6304	15.0898	0	0	0	0	0	0	0	0	0	0	0	0	0	0	0	0	0	0
mut	5.4.99.2	Methylmalonyl-CoA mutase	Propionate synthesis (Initial step in propionate synthesis)	Q8A5Z6	Methylmalonyl-CoA mutase large subunit	Bacteroides thetaiotaomicron (strain ATCC 29148 / DSM 2079 / NCTC 10582 / E50 / VPI-5482)	4-Bacteroides	0	0	9.0325	0	0	0	0	0	0	0	0	0	0	0	0	0	0	0	0	0	0	0	0	0	0	19.8537	7.7353	0	0	0
mut	5.4.99.2	Methylmalonyl-CoA mutase	Propionate synthesis (Initial step in propionate synthesis)	R6FNA8;REV__H3K7R5	Methylmalonyl-CoA mutase	Bacteroides sp. CAG:633	4-Bacteroides	0	0	0	0	44.8542	0	0	0	0	0	31.1393	13.5209	0	0	0	0	0	0	35.6598	0	86.1421	20.7716	0	0	0	5.8991	0	0	0	0
mut	5.4.99.2	Methylmalonyl-CoA mutase	Propionate synthesis (Initial step in propionate synthesis)	R6JM96;I9SVN4;A7LZK6	Methylmalonyl-CoA mutase large subunit	Bacteroides ovatus CAG:22	4-Bacteroides	1267.67	2001.88	1798.83	6897.98	9301.69	10128.6	8612.31	5631.23	7301.47	5275.27	6573.12	6646.99	5171.66	5884.71	8004.58	0	0	0	3006.01	4448.69	5356.8	527.817	3655.65	2495	2131.54	6323.03	6108.93	4878.53	6781.29	5634.71
mut	5.4.99.2	Methylmalonyl-CoA mutase	Propionate synthesis (Initial step in propionate synthesis)	R9IE46;R9H7P8;A6KX66	Methylmalonyl-CoA mutase (EC 5.4.99.2) (Methylmalonyl-CoA mutase large subunit)	Bacteroides sp.	4-Bacteroides	224.256	403.17	272.717	98.3767	240.126	226.769	88.3143	26.0905	64.3634	1049.12	792.467	1341.94	1472.06	1049.47	755.121	0	0	0	114.243	208.32	211.31	0	0	0	485.589	2430.27	2749.22	2096.36	2674.49	3377.8
mut	5.4.99.2	Methylmalonyl-CoA mutase	Propionate synthesis (Initial step in propionate synthesis)	U6RPZ7	Methylmalonyl-CoA mutase large subunit	Bacteroides massiliensis B84634 = Timone 84634 = DSM 17679 = JCM 13223	4-Bacteroides	0	0	0	0	17.8888	5.8053	0	0	0	0	0	0	0	0	0	0	0	0	0	0	0	0	0	0	6.7274	8.6571	0	0	0	0
mut	5.4.99.2	Methylmalonyl-CoA mutase	Propionate synthesis (Initial step in propionate synthesis)	A0A174S0D9;A0A3L8A6C7	Methylmalonyl-CoA mutase (EC 5.4.99.2)	Bacteroides caccae	4-Bacteroides	0	0	0	0	0	0	16.4852	13.0508	0	0	0	0	0	0	0	0	0	0	0	0	3.5432	0	5.5203	0	0	0	0	0	0	0
mut	5.4.99.2	Methylmalonyl-CoA mutase	Propionate synthesis (Initial step in propionate synthesis)	A0A1H3EW57;A0A1E9BE79	Methylmalonyl-CoA mutase (EC 5.4.99.2)	Bacteroides faecis MAJ27	4-Bacteroides	0	0	0	0	0	0	20.7309	0	0	11.121	3.8084	5.2456	0	0	0	0	0	0	0	0	0	0	0	0	0	0	0	0	0	0
mut	5.4.99.2	Methylmalonyl-CoA mutase	Propionate synthesis (Initial step in propionate synthesis)	A0A1M6J6D8	Methylmalonyl-CoA mutase (EC 5.4.99.2)	Bacteroides stercorirosoris	4-Bacteroides	0	0	0	0	0	0	0	0	0	0	0	0	0	58.7908	0	0	0	0	0	0	0	0	0	0	0	0	0	0	2.2052	0
mut	5.4.99.2	Methylmalonyl-CoA mutase	Propionate synthesis (Initial step in propionate synthesis)	A0A4S2DH12	Methylmalonyl-CoA mutase (EC 5.4.99.2)	Bacteroides caecimuri	4-Bacteroides	24.6695	133.953	88.0992	1055.86	1439.17	1465.81	1270.35	881.082	994.78	652.669	920.428	842.1	540.779	836.362	732.871	0	0	0	529.791	393.438	745.78	88.4447	599.402	411.169	179.226	813.048	589.296	395.686	885.344	404.627
mut	5.4.99.2	Methylmalonyl-CoA mutase	Propionate synthesis (Initial step in propionate synthesis)	A0A4S2FSC3;R9I686	Methylmalonyl-CoA mutase (EC 5.4.99.2)	Bacteroides sp.	4-Bacteroides	0	0	0	0	0	0	0	0	0	0	0	4.451	0	0	0	0	0	0	0	0	0	0	0	0	0	0	2.1321	0	0	0
mut	5.4.99.2	Methylmalonyl-CoA mutase	Propionate synthesis (Initial step in propionate synthesis)	A6LEB5;D4IQ82	Methylmalonyl-CoA mutase (EC 5.4.99.2)	Parabacteroides distasonis (strain ATCC 8503 / DSM 20701 / CIP 104284 / JCM 5825 / NCTC 11152)	4-Bacteroides	15.049	63.1679	0	498.747	1316.61	1438.99	254.605	55.772	272.312	10.4217	36.7327	55.3848	16.4338	128.496	17.3276	63.777	0	0	114.606	720.819	1174.68	0	251.306	226.266	0	2.0816	0	4.7288	11.9352	0
mut	5.4.99.2	Methylmalonyl-CoA mutase	Propionate synthesis (Initial step in propionate synthesis)	A7AL91	Methylmalonyl-CoA mutase (EC 5.4.99.2)	Parabacteroides merdae ATCC 43184	4-Bacteroides	0	0	0	0	10.0878	11.1617	12.5079	0	0	0	0	40.8893	0	0	0	0	0	0	0	0	0	0	0	0	0	0	0	0	0	0
mut	5.4.99.2	Methylmalonyl-CoA mutase	Propionate synthesis (Initial step in propionate synthesis)	B6VSB4	Methylmalonyl-CoA mutase (EC 5.4.99.2)	Bacteroides dorei DSM 17855	4-Bacteroides	0	0	0	0	0	0	0	0	0	0	0	0	42.3056	0	0	0	0	0	0	0	0	0	0	0	0	4.8694	1.8859	0	0	0
mut	5.4.99.2	Methylmalonyl-CoA mutase	Propionate synthesis (Initial step in propionate synthesis)	D4VER7	Methylmalonyl-CoA mutase (EC 5.4.99.2)	Bacteroides xylanisolvens SD CC 1b	4-Bacteroides	0	0	0	249.72	78.2966	42.7143	64.4653	80.4461	63.0314	100.241	79.2051	71.7778	0	0	47.437	0	0	0	29.7507	48.3098	21.8073	0	55.6421	36.6054	0	51.7763	37.76	27.4737	3.8726	0
mut	5.4.99.2	Methylmalonyl-CoA mutase	Propionate synthesis (Initial step in propionate synthesis)	E5VAS9;A0A374Q447;A0A139KGU3	Methylmalonyl-CoA mutase (EC 5.4.99.2)	Bacteroides sp. 4_1_36	4-Bacteroides	36.238	0	0	1697.55	679.811	777.066	737.063	146.053	503.045	68.5592	37.5378	144.891	482.21	479.959	640.66	0	33.1536	0	309.053	481.699	576.146	99.0854	205.205	92.6111	7.396	19.9355	35.8688	150.959	280.141	309.647
mut	5.4.99.2	Methylmalonyl-CoA mutase	Propionate synthesis (Initial step in propionate synthesis)	I9JEN2;D6D8K1;A0A372Z5S4	Methylmalonyl-CoA mutase (EC 5.4.99.2)	Bacteroides xylanisolvens CL03T12C04	4-Bacteroides	0	0	0	81.0391	57.0787	51.4814	43.3286	37.2362	32.8295	46.9905	64.2923	70.1878	65.6579	156.987	116.487	0	0	0	9.4687	0	0	0	0	17.8191	8.4084	53.7685	54.9018	60.6223	15.4226	112.619
mut	5.4.99.2	Methylmalonyl-CoA mutase	Propionate synthesis (Initial step in propionate synthesis)	Q5L9F3;F3ZP08	Methylmalonyl-CoA mutase (EC 5.4.99.2)	Bacteroides fragilis (strain ATCC 25285 / DSM 2151 / JCM 11019 / NCTC 9343)	4-Bacteroides	56.8989	125.717	0	17.5842	17.9275	29.089	270.288	93.6092	115.991	28.8053	59.3102	62.0237	0	0	32.8549	0	0	0	0	0	0	0	0	0	0	0	0	0	0	0
mut	5.4.99.2	Methylmalonyl-CoA mutase	Propionate synthesis (Initial step in propionate synthesis)	Q8A5Z5	Methylmalonyl-CoA mutase (EC 5.4.99.2)	Bacteroides thetaiotaomicron (strain ATCC 29148 / DSM 2079 / NCTC 10582 / E50 / VPI-5482)	4-Bacteroides	0	0	0	0	5.6985	6.3035	0	0	0	56.0529	84.9981	100.121	0	0	0	0	0	0	0	0	0	0	0	0	0	37.5642	26.4975	0	0	0
mut	5.4.99.2	Methylmalonyl-CoA mutase	Propionate synthesis (Initial step in propionate synthesis)	R6JAS0;I9HJG6;A7LZK5;A0A373GMR3;A0A0M0MSR7;A0A4Y8WPE9	Methylmalonyl-CoA mutase (EC 5.4.99.2)	Bacteroides ovatus CAG:22	4-Bacteroides	531.5	494.122	471.25	2905.6	3558.99	3474.91	2710.76	1558.58	1798.73	1500.17	2344.3	2516.79	2363.59	2580.66	2177.36	0	0	0	529.018	707.07	1099.32	119.33	1091.35	817.942	409.034	1566.61	1457.13	1721.14	1054.61	1044.48
mut	5.4.99.2	Methylmalonyl-CoA mutase	Propionate synthesis (Initial step in propionate synthesis)	R6KEQ0;E2N9M3	Methylmalonyl-CoA mutase (EC 5.4.99.2)	Bacteroides cellulosilyticus CAG:158	4-Bacteroides	0	0	0	0	0	0	0	0	0	0	0	0	47.4453	219.88	95.1461	0	0	0	0	0	0	0	0	0	0	0	0	60.6916	106.329	129.792
mut	5.4.99.2	Methylmalonyl-CoA mutase	Propionate synthesis (Initial step in propionate synthesis)	R9H7T0;A6KX65	Methylmalonyl-CoA mutase (EC 5.4.99.2)	Bacteroides vulgatus dnLKV7	4-Bacteroides	820.388	1255.26	543.855	1105.18	915.142	827.615	554.495	715.438	757.302	2566.36	2535.22	4208.28	3800.5	2695.75	2319.41	0	0	0	405.956	912.242	842.229	0	174.34	164.824	1205.77	5024.46	5930.2	5824.66	6009.81	5594.51
mut	5.4.99.2	Methylmalonyl-CoA mutase	Propionate synthesis (Initial step in propionate synthesis)	U6RQA9	Methylmalonyl-CoA mutase (EC 5.4.99.2)	Bacteroides massiliensis B84634 = Timone 84634 = DSM 17679 = JCM 13223	4-Bacteroides	0	0	0	0	12.002	0	0	13.545	37.5641	0	30.3064	12.3894	0	0	0	0	0	0	0	0	0	0	10.9236	0	23.5646	6.7748	6.2692	0	0	0
mut	5.4.99.2	Methylmalonyl-CoA mutase	Propionate synthesis (Initial step in propionate synthesis)	W4P6K6	Methylmalonyl-CoA mutase (EC 5.4.99.2)	Bacteroides pyogenes JCM 6292	4-Bacteroides	0	0	0	17.6791	0	0	0	0	0	13.6063	11.6005	9.5772	55.852	147.772	37.9175	0	0	0	0	0	0	0	0	0	0	0	2.36	84.5135	46.2234	98.8201
mut	5.4.99.2	Methylmalonyl-CoA mutase	Propionate synthesis (Initial step in propionate synthesis)	A0A354WTB8	Methylmalonyl-CoA mutase	Dialister sp.	8-Succinivorans	0	0	0	0	0	0	0	0	0	0	0	0	0	0	0	0	0	0	0	0	0	0	0	0	0	0	0	0	0	0
mut	5.4.99.2	Methylmalonyl-CoA mutase	Propionate synthesis (Initial step in propionate synthesis)	A0A3B9DWF2;A0A3C2ESB2	Methylmalonyl-CoA mutase	Dialister sp.	8-Succinivorans	0	0	0	0	0	0	11.0403	0	0	0	0	0	0	0	0	0	0	0	21.021	0	7.7263	4.7595	0	0	0	0	0	0	0	0
mut	5.4.99.2	Methylmalonyl-CoA mutase	Propionate synthesis (Initial step in propionate synthesis)	B2UNS9	Methylmalonyl-CoA mutase (EC 5.4.99.2)	Akkermansia muciniphila (strain ATCC BAA-835 / Muc)	2-Akkermansia	10989.7	9859.7	13660.1	0	0	0	0	0	0	0	0	0	37.4319	486.714	183.462	63.3874	0	0	0	0	0	0	0	0	0	0	0	0	0	0
mut	5.4.99.2	Methylmalonyl-CoA mutase	Propionate synthesis (Initial step in propionate synthesis)	A0A3D5K7Y4;A0A3D2VHL4;A0A3C2EQA0;A0A3B9DWD2;A0A354WT83;H1D194;A0A3D5PT26	Methylmalonyl-CoA mutase	Dialister sp.	8-Succinivorans	0	0	0	0	0	0	0	0	0	0	9.4846	0	0	0	0	0	30.8074	0	0	0	4.2896	0	0	0	0	0	0	0	0	0
mcd	4.1.1.41 or 2.1.3.1	Methylmalonyl-CoA decarboxylase or Methylmalonyl-CoA carboxytransferase	Propionate synthesis (C4 decarboxylation to propionyl-coa)	A0A173W8J0	Methylmalonyl-CoA carboxyltransferase 5S subunit (EC 2.1.3.1) (Oxaloacetate decarboxylase) (EC 4.1.1.3)	Faecalibacterium prausnitzii	1-Butyric	0	0	0	678.432	31.7078	16.6775	515.304	896.799	39.0504	560.37	1219.02	25.7889	638.322	43.4757	0	0	9.2897	0	55.5123	12.6874	0	3.8518	0	0	224.207	7.5073	0	686.6	182.591	0
mcd	4.1.1.41 or 2.1.3.1	Methylmalonyl-CoA decarboxylase or Methylmalonyl-CoA carboxytransferase	Propionate synthesis (C4 decarboxylation to propionyl-coa)	A0A1E3A5M5;U2B736;A0A6N7W2X2	Methylmalonyl-CoA carboxyltransferase 5S subunit (EC 2.1.3.1) (Oxaloacetate decarboxylase)	Eisenbergiella tayi	1-Butyric	102.766	447.258	223.663	0	13.93	0	34.1198	0	0	8.7231	95.091	50.0527	642.505	292.281	252.864	0	0	0	0	0	0	0	0	0	0	4.1579	2.7698	102.368	153.054	26.8999
mcd	4.1.1.41 or 2.1.3.1	Methylmalonyl-CoA decarboxylase or Methylmalonyl-CoA carboxytransferase	Propionate synthesis (C4 decarboxylation to propionyl-coa)	A0A2Z4UEG6	Oxaloacetate decarboxylase subunit alpha	Blautia sp. N6H1-15	1-Butyric	0	0	0	0	0	0	0	0	0	0	0	0	0	0	0	0	0	0	111.382	26.1666	0	0	0	0	0	0	0	0	0	0
mcd	4.1.1.41 or 2.1.3.1	Methylmalonyl-CoA decarboxylase or Methylmalonyl-CoA carboxytransferase	Propionate synthesis (C4 decarboxylation to propionyl-coa)	A0A417HIU0;A0A417E9K6;A0A417D734;A0A416PYR8	Oxaloacetate decarboxylase subunit alpha	Blautia sp.	1-Butyric	0	128.06	7.6565	0	0	6.4458	0	0	93.2477	16.7724	49.3878	0	317.849	0	0	19.0429	110.045	33.1056	181.139	1036.45	139.238	70.1488	556.113	109.341	76.2917	8.4152	0	20.1395	262.598	0
mcd	4.1.1.41 or 2.1.3.1	Methylmalonyl-CoA decarboxylase or Methylmalonyl-CoA carboxytransferase	Propionate synthesis (C4 decarboxylation to propionyl-coa)	A8SPH6;A0A173XU07;A0A1I4FGW0;A0A0K8J5C4;A0A4R3MLT5;F2JS38;A0A1G9GXF1;A0A1T4LXI3	Conserved carboxylase domain protein	Coprococcus eutactus ATCC 27759	1-Butyric	0	0	0	0	0	0	0	0	0	0	0	0	0	0	0	0	0	0	0	0	0	0	0	0	0	0	0	0	0	0
mcd	4.1.1.41 or 2.1.3.1	Methylmalonyl-CoA decarboxylase or Methylmalonyl-CoA carboxytransferase	Propionate synthesis (C4 decarboxylation to propionyl-coa)	B2UP73	Methylmalonyl-CoA carboxytransferase (EC 2.1.3.1)	Akkermansia muciniphila (strain ATCC BAA-835 / Muc)	2-Akkermansia	2241.41	2264.21	2352.7	0	0	0	0	0	0	0	0	0	0	111.681	0	0	0	0	0	0	0	0	0	0	0	0	0	0	0	0
mcd	4.1.1.41 or 2.1.3.1	Methylmalonyl-CoA decarboxylase or Methylmalonyl-CoA carboxytransferase	Propionate synthesis (C4 decarboxylation to propionyl-coa)	C4Z5R6;R7HBL7	Oxaloacetate decarboxylase	Eubacterium eligens (strain ATCC 27750 / VPI C15-48)	1-Butyric	0	0	0	0	0	0	0	0	0	0	0	2.9675	0	0	0	0	0	0	0	0	0	0	0	0	60.9816	0	0	0	0	0
mcd	4.1.1.41 or 2.1.3.1	Methylmalonyl-CoA decarboxylase or Methylmalonyl-CoA carboxytransferase	Propionate synthesis (C4 decarboxylation to propionyl-coa)	C8WLN4;D6E7B9;R9L5W0;A0A3N0IK09;A0A415XQ07	Biotin carboxyl carrier protein of acetyl-CoA carboxylase	Eggerthella lenta (strain ATCC 25559 / DSM 2243 / JCM 9979 / NCTC 11813 / VPI 0255) (Eubacterium lentum)	7-Asaccharolytic	85.2898	0	40.6507	0	0	0	3.6864	0	3.5507	10.7191	3.5954	0	0	0	0	109.406	329.4	64.4836	0	0	3.3203	0	0	0	5.3464	0	0	43.1751	13.1058	0
mcd	4.1.1.41 or 2.1.3.1	Methylmalonyl-CoA decarboxylase or Methylmalonyl-CoA carboxytransferase	Propionate synthesis (C4 decarboxylation to propionyl-coa)	G5IFD5	Pyruvate carboxyltransferase domain-containing protein (Fragment)	Hungatella hathewayi WAL-18680	6-Lachnoclostridium	0	0	0	0	0	0	0	0	0	0	0	0	0	0	0	0	0	0	0	68.0586	14.0792	0	32.3793	0	226.094	0	0	0	0	0
mcd	4.1.1.41 or 2.1.3.1	Methylmalonyl-CoA decarboxylase or Methylmalonyl-CoA carboxytransferase	Propionate synthesis (C4 decarboxylation to propionyl-coa)	R6BH09	Oxaloacetate decarboxylase alpha subunit	Blautia sp.	1-Butyric	0	0	0	0	0	0	0	0	0	0	0	49.4458	275.979	0	0	0	0	0	108.241	0	0	0	0	0	0	0	0	0	0	0
mcd	4.1.1.41 or 2.1.3.1	Methylmalonyl-CoA decarboxylase or Methylmalonyl-CoA carboxytransferase	Propionate synthesis (C4 decarboxylation to propionyl-coa)	R7N9Y0;R6JY06;A0A174YT93;R5E1D2;R7ML94;A0A1G5ICB8	Oxaloacetate decarboxylase	Faecalibacterium prausnitzii	1-Butyric	0	0	0	0	0	0	0	0	0	0	0	6.8667	16.394	0	0	0	0	0	0	0	0	0	0	0	2949.74	0	0	0	0	0
mcd	4.1.1.41 or 2.1.3.1	Methylmalonyl-CoA decarboxylase or Methylmalonyl-CoA carboxytransferase	Propionate synthesis (C4 decarboxylation to propionyl-coa)	A0A1T4WP04;D1PM77	Acetyl-CoA carboxylase, carboxyltransferase component	Faecalibacterium prausnitzii	1-Butyric	0	0	0	0	0	0	0	0	0	0	0	0	0	0	0	0	0	0	0	0	0	0	0	0	0	0	0	0	0	0
mcd	4.1.1.41 or 2.1.3.1	Methylmalonyl-CoA decarboxylase or Methylmalonyl-CoA carboxytransferase	Propionate synthesis (C4 decarboxylation to propionyl-coa)	C7H5G5;A0A173WBY5	Carboxyl transferase domain protein	Faecalibacterium prausnitzii (strain DSM 17677 / JCM 31915 / A2-165)	1-Butyric	0	0	0	456.452	20.6913	0	325.431	509.187	31.8947	269.98	482.649	44.5546	748.732	94.5635	9.183	18.828	20.3172	0	48.8966	14.5555	0	0	0	0	53.1591	0	0	281.129	169.624	0
mcd	4.1.1.41 or 2.1.3.1	Methylmalonyl-CoA decarboxylase or Methylmalonyl-CoA carboxytransferase	Propionate synthesis (C4 decarboxylation to propionyl-coa)	D4K3Y6	Acetyl-CoA carboxylase, carboxyltransferase component (Subunits alpha and beta) (EC 4.1.1.41) (EC 6.4.1.3)	Faecalibacterium prausnitzii L2-6	1-Butyric	0	0	0	682.429	0	13.6242	161.007	368.647	0	122.46	198.167	23.0589	477.019	89.1051	0	0	0	0	0	0	0	0	0	0	15.157	0	0	191.545	23.4657	65.1761
mcd	4.1.1.41 or 2.1.3.1	Methylmalonyl-CoA decarboxylase or Methylmalonyl-CoA carboxytransferase	Propionate synthesis (C4 decarboxylation to propionyl-coa)	G9RXK8	CoA carboxyltransferase C-terminal domain-containing protein	Subdoligranulum sp. 4_3_54A2FAA	1-Butyric	0	5.7557	0	0	0	0	0	0	0	0	0	0	0	0	0	0	0	0	0	0	0	0	0	0	0	0	0	0	0	0
mcd	4.1.1.41 or 2.1.3.1	Methylmalonyl-CoA decarboxylase or Methylmalonyl-CoA carboxytransferase	Propionate synthesis (C4 decarboxylation to propionyl-coa)	G9YSI6;U2C6R9;A0A0S2W1D6	Pyruvate carboxylase (EC 6.4.1.1)	Flavonifractor plautii ATCC 29863	1-Butyric	0	0	0	0	0	0	0	0	0	0	0	0	0	0	0	0	0	0	0	0	0	0	0	0	0	0	0	0	0	0
mcd	4.1.1.41 or 2.1.3.1	Methylmalonyl-CoA decarboxylase or Methylmalonyl-CoA carboxytransferase	Propionate synthesis (C4 decarboxylation to propionyl-coa)	A0A173XUX4;A8SPI0;A0A3R6CV54	Methylmalonyl-CoA carboxyltransferase 12S subunit (EC 2.1.3.1)	Coprococcus eutactus	1-Butyric	0	0	0	0	0	0	0	0	0	0	0	0	0	0	0	0	0	0	0	0	0	0	0	0	0	0	0	0	0	0
mcd	4.1.1.41 or 2.1.3.1	Methylmalonyl-CoA decarboxylase or Methylmalonyl-CoA carboxytransferase	Propionate synthesis (C4 decarboxylation to propionyl-coa)	A0A174MK81	Acyl-CoA carboxylase subunit beta (Carboxyl transferase) (EC 6.4.1.3)	Bacteroides caccae	4-Bacteroides	0	102.574	0	0	19.5292	20.3861	231.972	0	174.886	48.107	89.8179	28.989	0	30.9179	0	0	0	0	14.6039	0	4.7535	0	61.4344	0	19.8501	30.6385	18.2982	0	0	0
mcd	4.1.1.41 or 2.1.3.1	Methylmalonyl-CoA decarboxylase or Methylmalonyl-CoA carboxytransferase	Propionate synthesis (C4 decarboxylation to propionyl-coa)	A0A1E3A5H9;A0A1E3AMW1;U2AP29;A0A6N7W4U9	Carboxyl transferase (Putative propionyl-CoA carboxylase beta chain 5) (EC 6.4.1.3)	Eisenbergiella tayi	1-Butyric	232.496	300.268	68.1315	0	0	0	36.3496	0	0	0	71.7445	41.0309	1015.21	239.291	181.281	0	0	0	142.514	0	0	0	0	0	0	0	0	305.783	245.97	0
mcd	4.1.1.41 or 2.1.3.1	Methylmalonyl-CoA decarboxylase or Methylmalonyl-CoA carboxytransferase	Propionate synthesis (C4 decarboxylation to propionyl-coa)	A0A1G9V933	Acetyl-CoA carboxylase, carboxyltransferase component	Lachnospira pectinoschiza	1-Butyric	0	0	0	0	0	0	0	0	0	0	0	0	0	0	0	0	0	0	0	0	0	0	0	0	0	0	0	0	24.71	0
mcd	4.1.1.41 or 2.1.3.1	Methylmalonyl-CoA decarboxylase or Methylmalonyl-CoA carboxytransferase	Propionate synthesis (C4 decarboxylation to propionyl-coa)	A0A1M6JK12;W4P825	Acetyl-CoA carboxylase, carboxyltransferase component (Acyl-CoA carboxylase subunit beta)	Bacteroides stercorirosoris	4-Bacteroides	124.023	215.505	135.917	197.105	136.568	133.114	256.098	408.984	659.806	200.44	255.431	260.511	306.06	552.505	386.574	0	0	0	98.7478	36.1768	115.46	20.0574	174.758	483.616	0	50.0282	52.6555	309.471	285.727	174.44
mcd	4.1.1.41 or 2.1.3.1	Methylmalonyl-CoA decarboxylase or Methylmalonyl-CoA carboxytransferase	Propionate synthesis (C4 decarboxylation to propionyl-coa)	A0A1W9STS1	Methylmalonyl-CoA carboxyltransferase	Bacteroidetes bacterium 4572_128	4-Bacteroides	0	0	0	0	116.147	93.9417	0	0	0	0	0	0	0	0	0	0	0	0	16.7532	85.428	163.451	0	0	31.4194	0	0	0	0	0	0
mcd	4.1.1.41 or 2.1.3.1	Methylmalonyl-CoA decarboxylase or Methylmalonyl-CoA carboxytransferase	Propionate synthesis (C4 decarboxylation to propionyl-coa)	A0A374IC48;A0A173RFE2;A0A0M6WMP8	Carboxyl transferase	Roseburia sp. TF10-5	1-Butyric	0	0	0	0	0	0	0	0	0	0	0	0	0	0	0	0	0	0	0	0	0	0	0	0	0	0	0	0	0	0
mcd	4.1.1.41 or 2.1.3.1	Methylmalonyl-CoA decarboxylase or Methylmalonyl-CoA carboxytransferase	Propionate synthesis (C4 decarboxylation to propionyl-coa)	A0A3C2EQM8;A0A3B9DWM3;A0A354WUT3	Methylmalonyl-CoA carboxyltransferase	Dialister sp.	8-Succinivorans	33.4285	60.0692	0	80.2878	64.4534	36.9699	76.9754	77.3149	69.084	95.5492	104.959	60.3448	38.1608	60.9623	0	320.475	391.851	48.6025	93.2707	111.305	122.802	59.2563	96.0211	83.4788	163.073	71.5156	74.7808	228.743	74.1746	72.9773
mcd	4.1.1.41 or 2.1.3.1	Methylmalonyl-CoA decarboxylase or Methylmalonyl-CoA carboxytransferase	Propionate synthesis (C4 decarboxylation to propionyl-coa)	A0A3D5K7M7;A0A3D2VIG9	Methylmalonyl-CoA carboxyltransferase	Dialister sp.	8-Succinivorans	0	0	0	0	0	0	4.3361	0	0	0	0	0	0	0	0	0	0	0	0	2.4565	0	0	0	0	0	0	0	0	2.1048	0
mcd	4.1.1.41 or 2.1.3.1	Methylmalonyl-CoA decarboxylase or Methylmalonyl-CoA carboxytransferase	Propionate synthesis (C4 decarboxylation to propionyl-coa)	A0A417HIT9;A0A417EA23;A0A417D731;A0A416WCY5	Carboxyl transferase	Blautia sp.	1-Butyric	0	0	0	0	0	0	3.5832	0	0	0	25.5851	2.6671	157.788	0	0	50.817	85.1567	0	59.7095	1050.37	200.759	109.275	798.66	242.371	12.7789	0	0	52.5384	266.61	68.2618
mcd	4.1.1.41 or 2.1.3.1	Methylmalonyl-CoA decarboxylase or Methylmalonyl-CoA carboxytransferase	Propionate synthesis (C4 decarboxylation to propionyl-coa)	A0A496K948;A0A660LT60;A0A316SAF4	Acyl-CoA carboxylase subunit beta (Fragment)	Alloprevotella sp.	4-Bacteroides	87.9883	161.496	23.1961	1240.17	684.132	615.331	703.696	623.775	803.433	661.682	503.235	719.962	965.827	1243.89	1035.44	0	0	0	393.477	495.476	455.696	89.4747	348.825	911.932	312.493	714.518	831.51	1497.67	784.332	644.153
mcd	4.1.1.41 or 2.1.3.1	Methylmalonyl-CoA decarboxylase or Methylmalonyl-CoA carboxytransferase	Propionate synthesis (C4 decarboxylation to propionyl-coa)	A6L856	Propionyl-CoA carboxylase beta chain	Parabacteroides distasonis (strain ATCC 8503 / DSM 20701 / CIP 104284 / JCM 5825 / NCTC 11152)	4-Bacteroides	0	0	0	0	7.4743	9.4203	0	0	0	0	0	0	0	0	0	0	0	0	0	15.8797	49.7665	0	0	0	0	0	0	0	0	0
mcd	4.1.1.41 or 2.1.3.1	Methylmalonyl-CoA decarboxylase or Methylmalonyl-CoA carboxytransferase	Propionate synthesis (C4 decarboxylation to propionyl-coa)	A6L8D9;A7AHT4;A0A354WYC0;A0A0A2E610;F8WBI9;A0A2C9F392;A0A321LME3;A0A1M3DM04	Methylmalonyl-CoA decarboxylase, alpha subunit	Parabacteroides distasonis (strain ATCC 8503 / DSM 20701 / CIP 104284 / JCM 5825 / NCTC 11152)	4-Bacteroides	0	137.43	0	857.347	888.862	951.138	291.028	262.593	200.129	81.6274	30.3762	135.399	0	204.65	59.2076	0	6.9895	0	37.6597	890.616	1098.85	0	79.0222	338.774	0	11.6791	9.6329	8.0848	9.4442	0
mcd	4.1.1.41 or 2.1.3.1	Methylmalonyl-CoA decarboxylase or Methylmalonyl-CoA carboxytransferase	Propionate synthesis (C4 decarboxylation to propionyl-coa)	A6L9R9;A7AAV2;A0A354WY13;A0A1M3DJF6;A0A0K8QRL6;A0A1V5JP13;A0A1F3IUG5;U2CS23;A0A6N7WGD3;A0A1E3UNM2;A0A1E3AQ89;A0A1E3AJD7	Acetyl-CoA carboxylase, carboxyltransferase component	Parabacteroides distasonis (strain ATCC 8503 / DSM 20701 / CIP 104284 / JCM 5825 / NCTC 11152)	4-Bacteroides	0	0	0	14.7519	50.9745	68.6927	19.9506	0	0	3.2351	0	6.7845	0	0	0	0	0	0	0	43.3452	119.782	0	12.4798	0	0	0	0	0	0	0
mcd	4.1.1.41 or 2.1.3.1	Methylmalonyl-CoA decarboxylase or Methylmalonyl-CoA carboxytransferase	Propionate synthesis (C4 decarboxylation to propionyl-coa)	B2UM96	Carboxyl transferase	Akkermansia muciniphila (strain ATCC BAA-835 / Muc)	2-Akkermansia	9916.57	7376.12	12688.5	0	0	0	0	0	0	0	0	0	73.269	610.384	142.55	0	0	0	0	0	0	0	0	0	0	0	0	0	0	0
mcd	4.1.1.41 or 2.1.3.1	Methylmalonyl-CoA decarboxylase or Methylmalonyl-CoA carboxytransferase	Propionate synthesis (C4 decarboxylation to propionyl-coa)	C4Z5R2;D4RWR4	Propionyl-CoA carboxylase	Eubacterium eligens (strain ATCC 27750 / VPI C15-48)	1-Butyric	0	0	0	0	0	0	0	0	0	0	0	5.4717	0	0	0	0	0	0	0	0	0	0	0	0	67.6424	0	0	0	0	0
mcd	4.1.1.41 or 2.1.3.1	Methylmalonyl-CoA decarboxylase or Methylmalonyl-CoA carboxytransferase	Propionate synthesis (C4 decarboxylation to propionyl-coa)	D9R8V2	Carboxyl transferase	Clostridium saccharolyticum (strain ATCC 35040 / DSM 2544 / NRCC 2533 / WM1)	1-Butyric	0	0	0	0	0	0	0	0	39.7884	0	34.4471	0	0	0	0	0	0	0	18.7544	199.609	20.736	0	185.701	77.7483	18.1715	7.2964	0	11.8328	57.0536	0
mcd	4.1.1.41 or 2.1.3.1	Methylmalonyl-CoA decarboxylase or Methylmalonyl-CoA carboxytransferase	Propionate synthesis (C4 decarboxylation to propionyl-coa)	F7JIG8	Uncharacterized protein	Lachnospiraceae bacterium 1_4_56FAA	1-Butyric	0	0	0	0	0	0	0	0	0	0	8.1006	0	0	0	0	0	0	0	270.655	8.6748	0	0	0	0	0	0	0	0	0	0
mcd	4.1.1.41 or 2.1.3.1	Methylmalonyl-CoA decarboxylase or Methylmalonyl-CoA carboxytransferase	Propionate synthesis (C4 decarboxylation to propionyl-coa)	H1D197;A0A3D5PTR2	Uncharacterized protein	Dialister succinatiphilus YIT 11850	8-Succinivorans	0	0	0	0	4.39	0	5.4828	0	0	0	10.5292	7.2004	0	0	0	48.9779	0	0	11.7	18.2039	9.7803	5.4734	8.1571	0	6.4022	4.9598	10.3928	0	0	0
mcd	4.1.1.41 or 2.1.3.1	Methylmalonyl-CoA decarboxylase or Methylmalonyl-CoA carboxytransferase	Propionate synthesis (C4 decarboxylation to propionyl-coa)	H3KAM5;A0A415ELH6	Methylmalonyl-CoA decarboxylase alpha subunit	Megamonas funiformis YIT 11815	6-Lachnoclostridium	0	15.3793	0	0	0	0	0	0	0	0	0	0	0	0	0	46.7033	0	0	0	14.9998	7.6745	0	0	8.2542	4.4667	0	0	40.4518	6.7936	8.9476
mcd	4.1.1.41 or 2.1.3.1	Methylmalonyl-CoA decarboxylase or Methylmalonyl-CoA carboxytransferase	Propionate synthesis (C4 decarboxylation to propionyl-coa)	I9A9S8;D4VR81;A0A372Z2U4;D6D4U1	Uncharacterized protein	Bacteroides xylanisolvens CL03T12C04	4-Bacteroides	0	0	0	15.7488	124.031	157.304	0	0	0	49.0406	48.5103	66.6398	189.931	380.183	156.352	0	0	0	24.9459	48.126	103.173	0	3.411	0	11.509	182.857	85.8045	307.724	228.573	112.467
mcd	4.1.1.41 or 2.1.3.1	Methylmalonyl-CoA decarboxylase or Methylmalonyl-CoA carboxytransferase	Propionate synthesis (C4 decarboxylation to propionyl-coa)	I9JCH3;A0A174EH23;A0A1M5AGC7	Uncharacterized protein	Bacteroides xylanisolvens CL03T12C04	4-Bacteroides	1429.58	1388.58	1585.97	11241.1	7725.83	7753.96	5803.96	5583.34	6568.14	6462.55	5173.32	7022.02	8837.51	12330.5	12218.6	0	0	25.5884	3896.63	4018.91	5008.33	486.124	2894.17	4727.99	2389.45	6871.59	7413.11	6801.75	6007.18	8120.86
mcd	4.1.1.41 or 2.1.3.1	Methylmalonyl-CoA decarboxylase or Methylmalonyl-CoA carboxytransferase	Propionate synthesis (C4 decarboxylation to propionyl-coa)	Q5LAQ0	Putative methylmalonyl-CoA decarboxylase, alpha-subunit (EC 4.1.1.41)	Bacteroides fragilis (strain ATCC 25285 / DSM 2151 / JCM 11019 / NCTC 9343)	4-Bacteroides	67.6203	10.8298	12.7358	53.9731	93.3684	192.115	79.4498	0	64.4102	16.5169	27.543	32.2713	19.1595	36.0928	16.6381	0	0	0	188.589	0	52.2546	0	10.834	0	51.1325	0	16.1486	0	76.1649	0
mcd	4.1.1.41 or 2.1.3.1	Methylmalonyl-CoA decarboxylase or Methylmalonyl-CoA carboxytransferase	Propionate synthesis (C4 decarboxylation to propionyl-coa)	R6CE85	Methylmalonyl-CoA decarboxylase alpha subunit	Blautia sp.	1-Butyric	0	0	0	0	0	0	0	0	0	0	0	18.8171	457.332	0	0	0	0	0	0	0	0	0	0	0	20.8206	0	0	0	0	0
mcd	4.1.1.41 or 2.1.3.1	Methylmalonyl-CoA decarboxylase or Methylmalonyl-CoA carboxytransferase	Propionate synthesis (C4 decarboxylation to propionyl-coa)	R6J6H8;I9SZ39;A7M200;A0A373GMQ9;A0A1E9CQR2;A0A1W9R588;Q67Q69;B5JD54	Uncharacterized protein	Bacteroides ovatus CAG:22	4-Bacteroides	0	0	0	0	0	0	0	0	0	0	0	0	0	0	0	0	0	0	0	0	0	0	0	0	0	0	0	0	2.8261	0
mcd	4.1.1.41 or 2.1.3.1	Methylmalonyl-CoA decarboxylase or Methylmalonyl-CoA carboxytransferase	Propionate synthesis (C4 decarboxylation to propionyl-coa)	R6JLS5;I8YCC5;A7LUG7;A0A373GIY2	Propionyl-CoA carboxylase beta subunit	Bacteroides ovatus CAG:22	4-Bacteroides	0	0	0	28.7781	0	10.3689	45.3943	38.1829	52.6882	36.7946	14.7477	29.8985	0	0	0	0	0	0	0	6.2213	4.9068	0	15.47	73.1041	0	45.5082	52.9009	0	0	0
mcd	4.1.1.41 or 2.1.3.1	Methylmalonyl-CoA decarboxylase or Methylmalonyl-CoA carboxytransferase	Propionate synthesis (C4 decarboxylation to propionyl-coa)	R6JM89;I8YEP2;D6D637;A7M2U3;A0A4S2DBU4;A0A3L7Z140;A0A372Z3L2;D4VN58	Uncharacterized protein	Bacteroides ovatus CAG:22	4-Bacteroides	0	0	0	0	64.9048	104.356	0	0	0	0	0	0	0	0	43.3098	0	0	0	27.9561	0	92.5497	0	0	0	0	0	0	0	29.1312	0
mcd	4.1.1.41 or 2.1.3.1	Methylmalonyl-CoA decarboxylase or Methylmalonyl-CoA carboxytransferase	Propionate synthesis (C4 decarboxylation to propionyl-coa)	R6K7U4	Propionyl-CoA carboxylase	Dorea sp.	6-Lachnoclostridium	0	0	0	0	0	0	0	0	0	0	0	0	0	0	0	0	0	0	0	0	0	0	0	0	248.862	0	0	0	0	0
mcd	4.1.1.41 or 2.1.3.1	Methylmalonyl-CoA decarboxylase or Methylmalonyl-CoA carboxytransferase	Propionate synthesis (C4 decarboxylation to propionyl-coa)	R6Q2L0;A0A374TFS5;A0A414BPI9;D1PAE4;A0A4Y8VAB2;R6F6H1;R5PQE5;U2P6D6	Methylmalonyl-CoA decarboxylase alpha subunit	Prevotella sp. CAG:386	4-Bacteroides	0	0	0	0	0	0	0	0	0	0	0	0	0	0	0	0	0	0	0	0	0	0	72.3993	0	0	0	0	0	0	0
mcd	4.1.1.41 or 2.1.3.1	Methylmalonyl-CoA decarboxylase or Methylmalonyl-CoA carboxytransferase	Propionate synthesis (C4 decarboxylation to propionyl-coa)	R7HAV4;R5EE14;A0A174EI88	Propionyl-CoA carboxylase	Ruminococcus torques	6-Lachnoclostridium	0	0	0	0	0	0	0	0	0	0	0	0	0	0	0	0	0	0	170.993	0	0	0	0	0	65.531	0	0	6.591	0	0
mcd	4.1.1.41 or 2.1.3.1	Methylmalonyl-CoA decarboxylase or Methylmalonyl-CoA carboxytransferase	Propionate synthesis (C4 decarboxylation to propionyl-coa)	R7NDU0;A0A174YT83;G5IFD1	Propionyl-CoA carboxylase	Faecalibacterium prausnitzii	1-Butyric	0	0	0	0	0	0	0	0	0	42.9783	0	0	0	0	0	0	0	0	356.091	0	0	0	0	0	3959.59	2.78	0	0	0	0
mcd	4.1.1.41 or 2.1.3.1	Methylmalonyl-CoA decarboxylase or Methylmalonyl-CoA carboxytransferase	Propionate synthesis (C4 decarboxylation to propionyl-coa)	R9I979;R9HPS9;B6W2K2;A6L384	Acyl-CoA carboxylase subunit beta	Bacteroides sp.	4-Bacteroides	31.365	33.8446	0	55.2204	47.5436	36.5381	22.6853	19.7797	31.5694	459.196	376.808	513.473	251.991	259.296	362.858	0	0	0	45.6701	68.7722	80.1462	0	0	0	239.801	944.681	1012.83	642.506	558.499	712.361
mcd	4.1.1.41 or 2.1.3.1	Methylmalonyl-CoA decarboxylase or Methylmalonyl-CoA carboxytransferase	Propionate synthesis (C4 decarboxylation to propionyl-coa)	R9IBM2;R9H863;A6L0D8;B6W5Z6;R9HCV1;A6L4X2;R6K4N6;A7A9G3;R9H502;E2N8G5	Acyl-CoA carboxylase subunit beta	Bacteroides sp.	4-Bacteroides	0	0	0	0	0	0	0	0	0	0	0	0	0	0	0	0	0	0	0	0	0	0	0	0	0	4.8888	3.5026	1.8999	6.4745	0
mcd	4.1.1.41 or 2.1.3.1	Methylmalonyl-CoA decarboxylase or Methylmalonyl-CoA carboxytransferase	Propionate synthesis (C4 decarboxylation to propionyl-coa)	R9LXF3	Uncharacterized protein	Eisenbergiella	1-Butyric	0	0	0	14.6436	0	262.614	237.538	52.6752	287.894	104.567	0	119.52	83.7429	0	0	0	0	0	0	129.004	489.942	0	0	0	0	262.261	0	116.451	377.272	114.056
mcd	4.1.1.41 or 2.1.3.1	Methylmalonyl-CoA decarboxylase or Methylmalonyl-CoA carboxytransferase	Propionate synthesis (C4 decarboxylation to propionyl-coa)	R9MEY6	Uncharacterized protein	Lachnospiraceae bacterium MD308	1-Butyric	0	0	0	0	0	0	0	0	0	0	0	0	0	0	0	0	0	0	19.6757	0	0	0	0	0	0	0	0	0	0	0
mcd	4.1.1.41 or 2.1.3.1	Methylmalonyl-CoA decarboxylase or Methylmalonyl-CoA carboxytransferase	Propionate synthesis (C4 decarboxylation to propionyl-coa)	U6RPS7	Uncharacterized protein	Bacteroides massiliensis B84634 = Timone 84634 = DSM 17679 = JCM 13223	4-Bacteroides	0	0	0	0	77.4098	128.19	5.1778	0	0	0	0	0	0	0	0	0	0	0	202.741	4.6057	201.184	36.2941	4.0794	0	1.9084	0	0	0	0	0
mcd	4.1.1.41 or 2.1.3.1	Methylmalonyl-CoA decarboxylase or Methylmalonyl-CoA carboxytransferase	Propionate synthesis (C4 decarboxylation to propionyl-coa)	G2SPR9;A0A0B3WQ20;B0A6G0	Pyruvate carboxylase (EC 6.4.1.1)	Lactobacillus ruminis (strain ATCC 27782 / RF3)	3-Bifido	0	0	0	0	0	0	0	0	0	0	0	0	0	0	0	0	0	0	5.5104	96.9463	269.99	0	0	0	0	0	0	0	0	0
mcd	4.1.1.41 or 2.1.3.1	Methylmalonyl-CoA decarboxylase or Methylmalonyl-CoA carboxytransferase	Propionate synthesis (C4 decarboxylation to propionyl-coa)	A0A174BR46	Glutaconyl-CoA decarboxylase subunit beta (EC 7.2.4.5)	Faecalibacterium prausnitzii	1-Butyric	0	0	0	0	0	0	22.9806	0	0	6.6232	22.8487	0	0	0	0	0	0	0	0	0	0	0	0	0	3.8948	0	0	0	10.6112	0
mcd	4.1.1.41 or 2.1.3.1	Methylmalonyl-CoA decarboxylase or Methylmalonyl-CoA carboxytransferase	Propionate synthesis (C4 decarboxylation to propionyl-coa)	A0A4R5CMC4	Catalase (EC 1.11.1.6)	Odoribacter sp.	4-Bacteroides	1584.7	1266.54	1873.73	0	0	0	0	0	0	0	0	0	0	0	0	0	0	0	0	0	0	0	0	0	0	0	0	0	0	0
mcd	4.1.1.41 or 2.1.3.1	Methylmalonyl-CoA decarboxylase or Methylmalonyl-CoA carboxytransferase	Propionate synthesis (C4 decarboxylation to propionyl-coa)	B2UM99	Sodium ion-translocating decarboxylase, beta subunit (EC 4.1.1.70)	Akkermansia muciniphila (strain ATCC BAA-835 / Muc)	2-Akkermansia	3126.11	2411.78	3871.62	0	0	0	0	0	0	0	0	0	13.6929	152.911	0	11.0999	0	0	0	0	0	0	0	0	0	0	0	0	0	0
mcd	4.1.1.41 or 2.1.3.1	Methylmalonyl-CoA decarboxylase or Methylmalonyl-CoA carboxytransferase	Propionate synthesis (C4 decarboxylation to propionyl-coa)	C0EYX6;A0A414B676;A0A173UMB0;R5E1E2;A0A416WCU7;R7HBT7;R6SBM2;R6LFJ4;R6K4P9;G5IFD4;F7JIH1;C4Z5R5;A0A1Y4NZH8;A0A1Y4LAZ4;A0A1G9V9E6;A0A174J2L3;R7FX38;A0A354WUP1;R7NBZ5;A0A1T4LXG3;H1D3C9;A8SPH7;A0A173XZB9;A0A173XR91;D4RWR1;A0A1G9GXJ7;A0A174EDY8;D9R8V5;R9JGX4;U2CEA1;R9MED4;A0A6N7WII7;A0A396L572;A0A2U1BFU2;A0A1E3ANA7;A0A1E3A5Z1;A0A2P2F9J7;A0A316T530;A0A136Q355;G9RY99;U2M9Z3;A0A374VW20;A0A1G5CU96;R5IMG7…	Glutaconyl-CoA decarboxylase subunit beta (EC 7.2.4.5)	Anaerobutyricum hallii DSM 3353	1-Butyric	0	0	0	0	0	0	0	0	0	0	7.9904	0	0	0	0	0	24.6746	0	32.6759	11.074	0	0	0	0	137.006	5.969	0	5.7438	21.1324	0
mcd	4.1.1.41 or 2.1.3.1	Methylmalonyl-CoA decarboxylase or Methylmalonyl-CoA carboxytransferase	Propionate synthesis (C4 decarboxylation to propionyl-coa)	D6D652;R9I6M6;R9H0F3;R6YV07;R6K9P5;Q8A729;I9SWU3;I9JCG0;D4VN37;B6W0M1;A7M2W4;A7AIB0;A6L1T4;A0A4S2DD36;A0A401M0N1;A0A3L7Z2D4;A0A373GMW1;A0A372Z3K8;A0A354WX16;A0A1M5AFB7;A0A1H2TY68;A0A1E9BXY1;A0A174MH81;A0A174EFK6;Q5LBK6;A6LFD9;REV__R7GUX7;U6RGM8	Sodium ion-translocating decarboxylase, beta subunit (EC 4.1.1.3)	Bacteroides xylanisolvens XB1A	4-Bacteroides	0	0	0	4.0794	111.507	146.802	24.9978	12.2219	29.8163	11.6183	0	66.3768	0	145.072	0	0	0	0	17.9598	14.2262	17.2289	0	16.8869	0	35.8474	172.418	97.3709	22.1806	23.4985	99.3454
mcd	4.1.1.41 or 2.1.3.1	Methylmalonyl-CoA decarboxylase or Methylmalonyl-CoA carboxytransferase	Propionate synthesis (C4 decarboxylation to propionyl-coa)	E2NMC5;R6KPR7;R6FIQ4;E5VAD9;B3CI65;A0A415ISB4;A0A1M6K9D7;A0A174AZU0	Na+-transporting methylmalonyl-CoA/oxaloacetate decarboxylase, beta subunit	Bacteroides cellulosilyticus DSM 14838	4-Bacteroides	0	0	0	0	16.8434	0	0	0	0	0	0	0	0	0	0	0	0	0	0	0	0	0	0	0	0	0	0	0	0	0
mcd	4.1.1.41 or 2.1.3.1	Methylmalonyl-CoA decarboxylase or Methylmalonyl-CoA carboxytransferase	Propionate synthesis (C4 decarboxylation to propionyl-coa)	R6BRI5;A0A417HIU2;A0A417E9R3;A0A417D745;A0A416PYP4;A0A3A9ITC4;A0A2Z4UBP8;A0A735GMH2;A0A601J1T9;A0A5X7EW04;A0A5U0EWG4;A0A603WGK9;R5V5P5;A0A5Z8QLS2;A0A5Z8QF46;A0A608J3B0;A0A5Y1HWP9;A0A5X7F4D5;R7ML46;A0A610AIU0;A0A600WIL7;A0A5Z6GTU2;A0A3V4YJE6;A0A3V4YG61;A0A455S561;A0A455RN97;A0A5X2T0F4;A0A5X2SYF5;H3KAR3;A0A455RVA5;A0A3D5K8J6;A0A3D5K7Q3;A0A3D2VI08;A0A3D2VHV1;A0A3D2VGZ5;A0A1T5CTK3;A0A1I4FDS4;R5CMC4;C…	Glutaconyl-CoA decarboxylase subunit beta (EC 7.2.4.5)	Blautia sp.	1-Butyric	0	5.1783	0	0	0	0	0	0	0	0	0	0	0	0	0	0	0	0	5.1886	16.2409	5.1875	2.9074	0	3.8399	19.2425	2.2109	0	2.5781	30.9301	0
mcd	4.1.1.41 or 2.1.3.1	Methylmalonyl-CoA decarboxylase or Methylmalonyl-CoA carboxytransferase	Propionate synthesis (C4 decarboxylation to propionyl-coa)	R6XK55;A0A1F3ISX5;U6RRD1;R9IHK9;R9HY10;R6YM56;R6KUJ8;R6J8E2;Q8A736;Q5LAP7;I9UNS6;I8YCG6;F3ZUG9;E5V9Z0;E2NGX2;D6D640;D4VN55;B6W2J9;B3CEL8;A7M2U6;A6L8D6;A6L381;A0A4S2FGY2;A0A4S2DBC7;A0A415IUJ5;A0A3L8A309;A0A373GKX9;A0A372Z3L9;A0A1M6JJX6;A0A1M5AG40;A0A1H2TXW7;A0A1E9BWJ8;A0A174MLJ0;A0A174EDE1;A0A139KI74;A0A0A2DZ99;A0A401M0Z0	Sodium ion-translocating decarboxylase beta subunit	Alistipes sp. CAG:435	1-Butyric	12.5625	25.8451	12.6437	79.0115	189.126	185.79	203.078	64.5325	285.109	66.3379	140.59	234.963	96.8744	139.755	0	0	0	0	110.105	82.5601	127.129	0	106.278	111.429	93.145	296.534	252.213	263.681	190.608	217.477
mcd	4.1.1.41 or 2.1.3.1	Methylmalonyl-CoA decarboxylase or Methylmalonyl-CoA carboxytransferase	Propionate synthesis (C4 decarboxylation to propionyl-coa)	A0A1H2TVC5;A0A1E9BYJ3	Lamin Tail Domain	Bacteroides faecis MAJ27	4-Bacteroides	0	73.4381	0	0	0	8.7925	213.31	131.539	281.702	0	32.1183	28.1937	0	0	0	0	0	0	0	0	0	8.5338	52.5613	75.3222	0	0	0	0	0	0
mcd	4.1.1.41 or 2.1.3.1	Methylmalonyl-CoA decarboxylase or Methylmalonyl-CoA carboxytransferase	Propionate synthesis (C4 decarboxylation to propionyl-coa)	A0A373GNL4	Lamin tail domain-containing protein	Bacteroides sp. AM56-10ce	4-Bacteroides	0	2.8808	0	44.0603	193.702	211.786	69.961	24.9841	30.866	42.437	27.177	22.1661	0	78.9169	79.7125	0	0	0	19.1048	9.5116	121.406	0	2.71	7.9121	0	17.5942	19.3853	0	80.5494	0
mcd	4.1.1.41 or 2.1.3.1	Methylmalonyl-CoA decarboxylase or Methylmalonyl-CoA carboxytransferase	Propionate synthesis (C4 decarboxylation to propionyl-coa)	A6L8D8	LTD domain-containing protein	Parabacteroides distasonis (strain ATCC 8503 / DSM 20701 / CIP 104284 / JCM 5825 / NCTC 11152)	4-Bacteroides	0	0	0	42.7599	91.6239	98.8442	6.5154	0	0	0	0	0	0	0	0	0	0	0	0	113.201	91.5785	0	0	7.0834	0	0	0	0	0	0
mcd	4.1.1.41 or 2.1.3.1	Methylmalonyl-CoA decarboxylase or Methylmalonyl-CoA carboxytransferase	Propionate synthesis (C4 decarboxylation to propionyl-coa)	A7AHT3	Sodium pump decarboxylase, gamma subunit	Parabacteroides merdae ATCC 43184	4-Bacteroides	0	0	0	11.8826	18.9803	17.9124	13.4642	0	0	0	0	16.4298	0	0	0	0	0	0	0	30.4931	33.3765	0	0	10.3695	0	0	0	0	0	0
mcd	4.1.1.41 or 2.1.3.1	Methylmalonyl-CoA decarboxylase or Methylmalonyl-CoA carboxytransferase	Propionate synthesis (C4 decarboxylation to propionyl-coa)	A7M2U4;A0A4S2DDI5;A0A3L7YXT9	Oxaloacetate decarboxylase, gamma chain	Bacteroides ovatus (strain ATCC 8483 / DSM 1896 / JCM 5824 / NCTC 11153)	4-Bacteroides	0	0	0	10.2803	20.8529	6.1337	85.2769	8.8464	3.3216	0	0	0	0	0	0	0	0	0	2.4859	0	0	0	17.452	0	0	0	0	0	3.3602	0
mcd	4.1.1.41 or 2.1.3.1	Methylmalonyl-CoA decarboxylase or Methylmalonyl-CoA carboxytransferase	Propionate synthesis (C4 decarboxylation to propionyl-coa)	E5V9Y8;A0A174G584	Lamin tail domain-containing protein	Bacteroides sp. 4_1_36	4-Bacteroides	0	0	0	99.9612	120.687	176.094	115.291	52.9232	142.683	0	0	4.1545	0	0	0	0	0	0	102.358	174.649	225.008	6.3416	48.338	81.9307	0	80.8831	5.3236	7.3277	0	0
mcd	4.1.1.41 or 2.1.3.1	Methylmalonyl-CoA decarboxylase or Methylmalonyl-CoA carboxytransferase	Propionate synthesis (C4 decarboxylation to propionyl-coa)	Q5LAP9	Putative exported protein	Bacteroides fragilis (strain ATCC 25285 / DSM 2151 / JCM 11019 / NCTC 9343)	4-Bacteroides	0	7.7447	0	4.7661	0	12.6252	55.7262	23.1607	15.8681	4.0577	0	7.1272	0	11.6914	0	0	0	0	0	0	0	0	0	0	0	0	0	0	0	0
mcd	4.1.1.41 or 2.1.3.1	Methylmalonyl-CoA decarboxylase or Methylmalonyl-CoA carboxytransferase	Propionate synthesis (C4 decarboxylation to propionyl-coa)	Q8A738	Sodium pump decarboxylase, gamma subunit	Bacteroides thetaiotaomicron (strain ATCC 29148 / DSM 2079 / NCTC 10582 / E50 / VPI-5482)	4-Bacteroides	0	0	0	15.5716	9.5851	19.3073	19.3624	0	6.083	95.0827	106.477	54.0012	0	0	0	0	0	0	0	0	0	0	0	0	4.3959	33.3244	18.0715	0	0	0
mcd	4.1.1.41 or 2.1.3.1	Methylmalonyl-CoA decarboxylase or Methylmalonyl-CoA carboxytransferase	Propionate synthesis (C4 decarboxylation to propionyl-coa)	R6JCJ2;I9UPD2;I9SX99;D4VN57;A0A372Z3N3;D6D638;A0A174EGX3	Oxaloacetate decarboxylase gamma chain	Bacteroides ovatus CAG:22	4-Bacteroides	217.647	99.4297	177.507	898.042	1250.21	1122.6	763.319	366.548	677.8	457.5	433.411	577.596	1003.51	1446.76	1885.93	0	0	0	370.678	426.426	630.556	21.4289	395.524	440.531	203.406	633.663	639.881	633.03	812.522	950.503
mcd	4.1.1.41 or 2.1.3.1	Methylmalonyl-CoA decarboxylase or Methylmalonyl-CoA carboxytransferase	Propionate synthesis (C4 decarboxylation to propionyl-coa)	R6KEM8;E2NGX4	LTD domain-containing protein	Bacteroides cellulosilyticus CAG:158	4-Bacteroides	0	0	0	91.1383	44.2319	60.8691	18.0953	12.1108	50.6317	9.4627	7.4801	14.2423	25.0972	167.485	147.387	0	0	0	46.8673	93.9384	57.0319	9.3173	24.2468	0	0	1.9013	4.5813	117.413	78.3992	206.691
mcd	4.1.1.41 or 2.1.3.1	Methylmalonyl-CoA decarboxylase or Methylmalonyl-CoA carboxytransferase	Propionate synthesis (C4 decarboxylation to propionyl-coa)	R9HPU9;A6L383;B6W2K1;W4P877;B3CEL6;U6RMR4;R9I9C6;A0A4S2FGW8;A0A1M6JK44;R6ZPW1	LTD domain-containing protein	Bacteroides vulgatus dnLKV7	4-Bacteroides	0	150.339	0	0	59.7519	23.1026	21.5446	0	50.6083	116.008	225.189	144.316	101.947	149.784	107.154	0	0	0	34.5425	85.3868	71.1326	6.0898	0	0	123.897	724.895	753.12	263.052	605.412	517.332
mcd	4.1.1.41 or 2.1.3.1	Methylmalonyl-CoA decarboxylase or Methylmalonyl-CoA carboxytransferase	Propionate synthesis (C4 decarboxylation to propionyl-coa)	R6JJV4;I9HL46;I9AAH0;D6D639;D4VN56;A7M2U5;A0A4S2DDR5;A0A3L7YYP5;A0A373GKY1;A0A372Z4J6;Q8A737;A0A1H2TVV2;A0A1E9BWU9;A0A174MN26;A0A174EGS2;R6FJ06;Q5LAP8	Biotin carboxyl carrier protein of acetyl-CoA carboxylase	Bacteroides ovatus CAG:22	4-Bacteroides	0	0	0	0	60.5742	82.9356	14.9961	0	0	0	0	0	0	0	0	0	0	0	24.2334	0	47.2876	0	10.0161	0	0	0	0	0	57.8193	0
mcd	4.1.1.41 or 2.1.3.1	Methylmalonyl-CoA decarboxylase or Methylmalonyl-CoA carboxytransferase	Propionate synthesis (C4 decarboxylation to propionyl-coa)	R9HQG2;B6W2K0;A6L382;U6RMF3;R9I9N2	Lipoyl-binding domain-containing protein	Bacteroides vulgatus dnLKV7	4-Bacteroides	0	135.91	0	152.682	339.68	213.325	245.335	173.896	138.892	32.0747	73.5618	148.948	81.6253	481.543	48.3235	0	0	0	38.521	101.735	82.81	9.3425	38.1637	0	75.3589	73.5578	200.571	33.4328	482.243	401.428
mcd	4.1.1.41 or 2.1.3.1	Methylmalonyl-CoA decarboxylase or Methylmalonyl-CoA carboxytransferase	Propionate synthesis (C4 decarboxylation to propionyl-coa)	R6LHC0;E2NGX3;A0A415IUP0;A0A1M6JJX7;B3CEL7;W4P9V3	Lipoyl-binding domain-containing protein	Bacteroides cellulosilyticus CAG:158	4-Bacteroides	0	0	0	0	0	0	0	0	0	0	0	0	0	0	0	0	0	0	0	0	0	0	0	0	0	0	0	0	14.8868	0
mcd	4.1.1.41 or 2.1.3.1	Methylmalonyl-CoA decarboxylase or Methylmalonyl-CoA carboxytransferase	Propionate synthesis (C4 decarboxylation to propionyl-coa)	R6JAN9;I9UPS3;I9SYL3;D6D4T9;D4VR83;A7LST7;A0A373GKB1;A0A372Z388;A0A174U0K2;Q8A7S6;A0A1M4XZN0;A0A1H3A5F7;A0A1E9CQP6;A0A401LWN2	Lipoyl-binding domain-containing protein	Bacteroides ovatus CAG:22	4-Bacteroides	0	0	0	0	0	0	0	0	0	0	0	0	0	0	0	0	0	0	0	0	0	0	0	0	0	0	0	46.4882	20.4613	0
pfr	1.2.7.1	Pyruvate:ferredoxin oxidoreductase	Acetate synthesis (Pyruvate oxidation to acetate)	A0A096LE14	Pyruvate:ferredoxin oxidoreductase	Collinsella sp. 4_8_47FAA	3-Bifido	0	0	0	0	0	0	0	0	0	0	0	0	0	0	0	0	0	0	38.3504	46.0155	0	22.9599	0	0	0	0	0	0	0	0
pfr	1.2.7.1	Pyruvate:ferredoxin oxidoreductase	Acetate synthesis (Pyruvate oxidation to acetate)	A0A0A2DMP7;A0A4Y8WRR1;A0A415XTU7	Racemase	Porphyromonas sp. COT-108 OH1349	4-Bacteroides	0	0	0	0	21.5894	29.2708	59.7675	0	0	0	123.769	0	0	0	0	36.8401	0	0	363.531	159.055	29.8294	194.78	69.78	0	58.5522	18.7274	11.015	17.8955	266.61	0
pfr	1.2.7.1	Pyruvate:ferredoxin oxidoreductase	Acetate synthesis (Pyruvate oxidation to acetate)	A0A0B3VYE1	Pyruvate-flavodoxin oxidoreductase	Terrisporobacter othiniensis	1-Butyric	0	0	0	0	0	0	0	0	0	0	0	39.2205	0	0	0	0	0	0	0	0	0	0	0	0	0	0	0	0	0	0
pfr	1.2.7.1	Pyruvate:ferredoxin oxidoreductase	Acetate synthesis (Pyruvate oxidation to acetate)	A0A0H3JDU8	Pyruvate-flavodoxin oxidoreductase	Escherichia coli O157:H7	5-Enterobacteria	0	0	0	0	0	0	12.2737	0	0	59.1543	6.7478	5.405	0	0	0	0	0	0	25.1688	0	0	0	5.9123	0	58.6158	14.491	0	0	3.1295	0
pfr	1.2.7.1	Pyruvate:ferredoxin oxidoreductase	Acetate synthesis (Pyruvate oxidation to acetate)	A0A0K8R0L9;A0A4V0ZGT1	Pyruvate:ferredoxin (Flavodoxin) oxidoreductase, homodimeric	Bacteroidales bacterium 6E	4-Bacteroides	270.288	398.36	0	0	0	629.447	759.039	0	0	0	0	2122.63	0	0	0	0	0	0	13.4496	549.952	0	0	0	0	30.1291	1147.21	3313.45	35.2988	0	0
pfr	1.2.7.1	Pyruvate:ferredoxin oxidoreductase	Acetate synthesis (Pyruvate oxidation to acetate)	A0A0S2W049	Pyruvate-flavodoxin oxidoreductase	Intestinimonas butyriciproducens	1-Butyric	183.78	81.0918	0	0	0	0	0	0	0	0	0	0	0	0	0	123.692	1031.17	121.133	65.0186	7.195	20.8843	8.2385	0	0	172.824	0	0	3776.51	15.3604	69.3556
pfr	1.2.7.1	Pyruvate:ferredoxin oxidoreductase	Acetate synthesis (Pyruvate oxidation to acetate)	A0A124EGY3	Pyruvate-flavodoxin oxidoreductase	Olsenella scatoligenes	3-Bifido	0	0	0	0	2.2561	2.5132	0	0	0	79.369	49.1923	5.4212	0	0	0	0	0	0	0	0	19.9341	0	0	0	0	0	0	0	0	0
pfr	1.2.7.1	Pyruvate:ferredoxin oxidoreductase	Acetate synthesis (Pyruvate oxidation to acetate)	A0A143X7W1	Pyruvate-flavodoxin oxidoreductase (EC 1.2.7.-)	Subdoligranulum	1-Butyric	0	0	0	0	0	0	0	0	0	0	0	0	0	0	0	0	0	0	0	29.6122	0	0	0	0	0	0	0	0	0	0
pfr	1.2.7.1	Pyruvate:ferredoxin oxidoreductase	Acetate synthesis (Pyruvate oxidation to acetate)	A0A173TER8;A0A0M6WUM3;A0A374I3K9	Pyruvate synthase subunit porA (EC 1.2.7.1)	Roseburia faecis	1-Butyric	0	0	0	0	0	0	0	0	0	0	0	0	0	0	0	0	0	0	134.909	0	19.8217	0	0	0	0	0	0	0	24.9528	0
pfr	1.2.7.1	Pyruvate:ferredoxin oxidoreductase	Acetate synthesis (Pyruvate oxidation to acetate)	A0A173XU96;A0A1Y4T699	Pyruvate synthase subunit porA (EC 1.2.7.1)	Faecalibacterium prausnitzii	1-Butyric	85.1571	65.616	32.5305	3470.42	667.654	614.025	2774.66	2732.7	669.34	3009.4	6521.55	547.82	3358.48	822.372	249.147	183.476	196.064	0	370.998	156.47	86.6532	142.446	23.2602	15.0013	1910.6	88.4192	91.2788	2459.28	1655.75	224.027
pfr	1.2.7.1	Pyruvate:ferredoxin oxidoreductase	Acetate synthesis (Pyruvate oxidation to acetate)	A0A174EEI8;R5P5J6;A0A1V5JPS0;A0A321L936	Pyruvate ferredoxin/flavodoxin oxidoreductase (EC 1.2.7.1) (Pyruvate:ferredoxin (Flavodoxin) oxidoreductase)	Bacteroides finegoldii	4-Bacteroides	0	0	0	0	0	0	0	0	0	0	6.7336	0	0	0	0	0	0	0	0	0	0	0	0	0	0	0	0	2.1574	0	0
pfr	1.2.7.1	Pyruvate:ferredoxin oxidoreductase	Acetate synthesis (Pyruvate oxidation to acetate)	A0A174RAL3	Pyruvate ferredoxin/flavodoxin oxidoreductase (EC 1.2.7.1) (Pyruvate:ferredoxin (Flavodoxin) oxidoreductase)	Bacteroides caccae	4-Bacteroides	615.785	328.312	401.705	1387.3	1419.53	1768.23	2208.87	1597.99	1868.13	1657.62	1703.29	2271.63	954.354	2353.72	2215.4	0	0	0	811.512	438.941	787.588	199.325	1280.33	1200.21	314.834	1226.34	1351.74	902.956	1111.39	1267.88
pfr	1.2.7.1	Pyruvate:ferredoxin oxidoreductase	Acetate synthesis (Pyruvate oxidation to acetate)	A0A1E3A3L6;A0A1E3AHR7;U2CNS9;A0A6N7WLN0	Pyruvate-flavodoxin oxidoreductase (EC 1.2.7.-) (Pyruvate:ferredoxin (Flavodoxin) oxidoreductase)	Eisenbergiella tayi	1-Butyric	1740.54	2704.64	1772.33	202.451	375.699	277.837	797.49	256.276	189.239	1300.89	2171.38	1440.41	11573.9	2874.54	3252.86	182.307	1017.08	293.291	1270.93	635.77	250.937	813.226	589.162	266.854	617.49	123.958	113.075	3077.89	2416.27	513.279
pfr	1.2.7.1	Pyruvate:ferredoxin oxidoreductase	Acetate synthesis (Pyruvate oxidation to acetate)	A0A1E3APS7;A0A1E3AK29;A0A1W2AAP4;A0A430AVN8;A0A0K8J4Z7	Pyruvate-flavodoxin oxidoreductase (EC 1.2.7.-)	Eisenbergiella tayi	1-Butyric	0	0	0	0	0	0	11.9374	0	0	0	0	0	0	0	0	0	0	0	0	0	0	0	0	0	0	0	0	0	3.2406	0
pfr	1.2.7.1	Pyruvate:ferredoxin oxidoreductase	Acetate synthesis (Pyruvate oxidation to acetate)	A0A1E9BWP8;A0A1H2U2U3	Pyruvate:ferredoxin (Flavodoxin) oxidoreductase	Bacteroides sp. HMSC067B03	4-Bacteroides	0	0	0	0	0	0	22.6923	0	0	7.9565	0	39.8771	0	0	114.386	0	0	0	0	0	1.637	0	0	0	0	0	4.8639	0	67.6608	92.0911
pfr	1.2.7.1	Pyruvate:ferredoxin oxidoreductase	Acetate synthesis (Pyruvate oxidation to acetate)	A0A1G5IH81	Pyruvate-ferredoxin/flavodoxin oxidoreductase	Ruminococcus bromii	6-Lachnoclostridium	0	0	0	0	0	0	20.0973	0	0	0	0	0	0	0	0	0	0	0	0	0	0	0	0	0	0	0	0	0	0	0
pfr	1.2.7.1	Pyruvate:ferredoxin oxidoreductase	Acetate synthesis (Pyruvate oxidation to acetate)	A0A1G9Z559	Pyruvate-ferredoxin/flavodoxin oxidoreductase	Lachnospira pectinoschiza	1-Butyric	0	0	0	295.535	13.8748	0	260.274	135.29	0	199.963	282.907	31.2065	320.087	0	0	0	0	0	0	0	0	0	0	0	25.9253	0	0	193.778	30.2562	0
pfr	1.2.7.1	Pyruvate:ferredoxin oxidoreductase	Acetate synthesis (Pyruvate oxidation to acetate)	A0A1H3WJZ1	Pyruvate-ferredoxin/flavodoxin oxidoreductase	Lachnospiraceae bacterium NK3A20	1-Butyric	284.53	222.608	291.366	0	41.7747	19.1059	70.6656	0	113.018	246.303	213.911	205.972	1713.11	403.315	259.094	152.193	203.264	0	30.716	74.7138	0	68.4223	215.154	200.053	54.4565	30.0946	20.6002	322.464	265.587	273.862
pfr	1.2.7.1	Pyruvate:ferredoxin oxidoreductase	Acetate synthesis (Pyruvate oxidation to acetate)	A0A1H7L9V4	Pyruvate-ferredoxin/flavodoxin oxidoreductase	Pseudobutyrivibrio ruminis	1-Butyric	0	0	0	0	0	0	0	0	0	0	0	0	0	0	0	0	0	0	0	6.7828	0	0	0	0	32.8952	3.3363	0	0	0	0
pfr	1.2.7.1	Pyruvate:ferredoxin oxidoreductase	Acetate synthesis (Pyruvate oxidation to acetate)	A0A1K1P1D6;B5JMS9	Pyruvate-ferredoxin/flavodoxin oxidoreductase	Prevotellaceae bacterium HUN156	4-Bacteroides	0	0	0	0	95.6514	117.884	74.3563	0	0	56.6308	120.941	112.347	0	0	0	0	0	0	42.3769	0	50.9851	0	20.5209	0	64.8271	212.061	215.389	0	96.3253	0
pfr	1.2.7.1	Pyruvate:ferredoxin oxidoreductase	Acetate synthesis (Pyruvate oxidation to acetate)	A0A1M5XY24	Pyruvate-ferredoxin/flavodoxin oxidoreductase	Butyrivibrio fibrisolvens DSM 3071	1-Butyric	0	0	0	0	0	0	0	0	0	0	0	0	0	0	0	0	0	0	0	0	0	0	0	0	0	0	0	0	0	0
pfr	1.2.7.1	Pyruvate:ferredoxin oxidoreductase	Acetate synthesis (Pyruvate oxidation to acetate)	A0A1Q6RIA4	Pyruvate:ferredoxin (Flavodoxin) oxidoreductase	Eisenbergiella tayi	1-Butyric	0	0	0	0	0	0	0	0	0	0	0	0	0	0	0	0	0	0	14.1781	0	0	0	0	0	0	0	0	18.6789	0	0
pfr	1.2.7.1	Pyruvate:ferredoxin oxidoreductase	Acetate synthesis (Pyruvate oxidation to acetate)	A0A1T4XS10	Pyruvate-ferredoxin/flavodoxin oxidoreductase	Faecalibacterium prausnitzii	1-Butyric	0	0	0	0	0	0	0	0	0	0	0	0	0	0	0	97.0019	132.642	0	43.3155	12.27	21.3252	4.2579	0	0	304.005	0	0	12.9629	27.4792	0
pfr	1.2.7.1	Pyruvate:ferredoxin oxidoreductase	Acetate synthesis (Pyruvate oxidation to acetate)	A0A1V4SN96	Pyruvate-flavodoxin oxidoreductase (EC 1.2.7.-)	Clostridium thermobutyricum DSM 4928	1-Butyric	0	0	0	0	0	0	0	0	0	0	0	0	0	0	0	0	0	0	0	27.2363	0	0	0	0	0	0	0	0	0	0
pfr	1.2.7.1	Pyruvate:ferredoxin oxidoreductase	Acetate synthesis (Pyruvate oxidation to acetate)	A0A1W1X3R0	Pyruvate-ferredoxin/flavodoxin oxidoreductase	Clostridium acidisoli DSM 12555	1-Butyric	420.057	0	0	0	0	0	150.051	220.163	203.317	410.502	0	0	430.122	273.057	0	178.712	0	423.509	0	0	0	0	0	65.4093	498.139	0	0	291.898	0	496.16
pfr	1.2.7.1	Pyruvate:ferredoxin oxidoreductase	Acetate synthesis (Pyruvate oxidation to acetate)	A0A1Y4B3H1	Pyruvate:ferredoxin (Flavodoxin) oxidoreductase	Ruminococcus torques	6-Lachnoclostridium	0	0	0	0	7.5781	0	0	0	0	0	53.6213	116.972	0	0	0	0	0	0	0	0	0	0	0	0	0	0	0	0	0	0
pfr	1.2.7.1	Pyruvate:ferredoxin oxidoreductase	Acetate synthesis (Pyruvate oxidation to acetate)	A0A1Y4KVN5	Pyruvate:ferredoxin (Flavodoxin) oxidoreductase	Lachnoclostridium sp. An181	6-Lachnoclostridium	0	0	0	0	3.3397	0	35.5613	0	0	0	11.6088	0	0	0	0	0	22.2639	13.1035	113.081	20.0317	0	11.0181	0	0	0	4.4576	5.3406	10.1088	13.2078	0
pfr	1.2.7.1	Pyruvate:ferredoxin oxidoreductase	Acetate synthesis (Pyruvate oxidation to acetate)	A0A1Y4NZ77	Pyruvate:ferredoxin (Flavodoxin) oxidoreductase	Lachnoclostridium sp. An169	6-Lachnoclostridium	0	0	0	0	0	0	0	0	0	10.5728	32.8939	210.131	0	17.4209	0	0	0	0	371.824	0	0	13.8329	0	0	5.5936	0	0	0	0	0
pfr	1.2.7.1	Pyruvate:ferredoxin oxidoreductase	Acetate synthesis (Pyruvate oxidation to acetate)	A0A1Y4WBT1	Pyruvate:ferredoxin (Flavodoxin) oxidoreductase	Flavonifractor sp. An10	1-Butyric	0	0	0	0	0	0	0	0	0	0	0	0	0	0	0	0	0	0	10.8305	0	0	0	0	0	0	0	0	0	0	0
pfr	1.2.7.1	Pyruvate:ferredoxin oxidoreductase	Acetate synthesis (Pyruvate oxidation to acetate)	A0A285PN29	Pyruvate:ferredoxin oxidoreductase core domain II (EC 1.2.-.-)	Anaerobutyricum hallii	1-Butyric	0	0	0	0	0	0	0	0	0	0	0	0	0	0	0	0	0	0	0	0	0	0	8.884	0	0	0	0	0	0	0
pfr	1.2.7.1	Pyruvate:ferredoxin oxidoreductase	Acetate synthesis (Pyruvate oxidation to acetate)	A0A2U1BCM2	Pyruvate-ferredoxin/flavodoxin oxidoreductase	Agathobaculum butyriciproducens	1-Butyric	0	0	82.8255	0	0	0	0	0	0	0	0	0	0	0	0	0	0	0	3.3092	0	0	0	0	0	50.5516	0	0	0	7.2722	0
pfr	1.2.7.1	Pyruvate:ferredoxin oxidoreductase	Acetate synthesis (Pyruvate oxidation to acetate)	A0A373GL98	Pyruvate:ferredoxin (Flavodoxin) oxidoreductase	Bacteroides sp. AM56-10ce	4-Bacteroides	135.026	287.887	117.43	577.681	1712.01	1998.4	791.634	202.555	433.765	1938.45	2140.44	2378.39	757.099	1581.65	1974.75	0	0	0	117.806	180.017	719.535	19.7016	199.715	198.836	375.845	1935.59	2333.39	652.628	981.399	453.944
pfr	1.2.7.1	Pyruvate:ferredoxin oxidoreductase	Acetate synthesis (Pyruvate oxidation to acetate)	A0A373I766;E2NUG5	Pyruvate:ferredoxin (Flavodoxin) oxidoreductase	Eubacterium hallii	1-Butyric	0	0	0	0	0	0	0	0	0	0	0	0	0	0	0	0	0	0	0	0	0	55.8359	0	0	0	0	0	0	0	0
pfr	1.2.7.1	Pyruvate:ferredoxin oxidoreductase	Acetate synthesis (Pyruvate oxidation to acetate)	A0A396A887	Pyruvate:ferredoxin (Flavodoxin) oxidoreductase	Collinsella sp. AM36-4AA	3-Bifido	119.835	724.188	381.401	3214.4	3255.56	2467.42	866.347	2016.89	627.042	1681.75	3138.34	673.114	698.707	111.493	28.7766	569.045	1518.12	1160.03	11928.8	10090.9	8834.58	3475.07	3451.82	564.656	10904.4	603.945	429.282	634.093	134.018	224.492
pfr	1.2.7.1	Pyruvate:ferredoxin oxidoreductase	Acetate synthesis (Pyruvate oxidation to acetate)	A0A396L8T9	Pyruvate:ferredoxin (Flavodoxin) oxidoreductase	Dorea sp. AF36-15AT	6-Lachnoclostridium	0	0	0	0	0	0	14.0179	0	0	0	0	0	0	0	0	0	0	0	9.2151	16.425	0	3.3609	0	0	0	0	0	0	0	0
pfr	1.2.7.1	Pyruvate:ferredoxin oxidoreductase	Acetate synthesis (Pyruvate oxidation to acetate)	A0A3A9I843	Pyruvate:ferredoxin (Flavodoxin) oxidoreductase	Blautia sp.	1-Butyric	0	0	0	0	0	0	0	0	0	0	0	0	0	0	0	0	0	0	0	0	0	0	0	0	0	0	0	65.4153	14.5551	0
pfr	1.2.7.1	Pyruvate:ferredoxin oxidoreductase	Acetate synthesis (Pyruvate oxidation to acetate)	A0A3A9IS89	Pyruvate:ferredoxin (Flavodoxin) oxidoreductase	Blautia sp.	1-Butyric	0	0	0	0	0	0	0	0	0	0	0	0	0	0	0	0	0	0	59.0002	0	0	0	0	0	0	0	0	0	0	0
pfr	1.2.7.1	Pyruvate:ferredoxin oxidoreductase	Acetate synthesis (Pyruvate oxidation to acetate)	A0A3N0I8I5	Pyruvate:ferredoxin (Flavodoxin) oxidoreductase	Slackia isoflavoniconvertens	7-Asaccharolytic	0	0	0	0	0	0	0	0	0	0	0	0	0	0	0	0	142.027	0	92.7401	0	0	13.1616	0	0	0	0	0	0	0	0
pfr	1.2.7.1	Pyruvate:ferredoxin oxidoreductase	Acetate synthesis (Pyruvate oxidation to acetate)	A0A3R6EB48	Pyruvate:ferredoxin (Flavodoxin) oxidoreductase	Prevotella sp. AM34-19LB	4-Bacteroides	0	0	0	0	0	0	0	0	0	0	0	0	0	0	0	0	0	0	0	0	0	0	0	0	0	0	0	0	0	0
pfr	1.2.7.1	Pyruvate:ferredoxin oxidoreductase	Acetate synthesis (Pyruvate oxidation to acetate)	A0A412JFR5	Pyruvate:ferredoxin (Flavodoxin) oxidoreductase	Olsenella sp. AF21-51	3-Bifido	0	0	0	6.2035	0	4.8147	0	0	0	16.8615	11.3002	0	0	0	0	0	0	0	0	0	2.7408	0	7.2874	0	0	0	0	0	0	0
pfr	1.2.7.1	Pyruvate:ferredoxin oxidoreductase	Acetate synthesis (Pyruvate oxidation to acetate)	A0A414ZRW5	Pyruvate:ferredoxin (Flavodoxin) oxidoreductase	Collinsella sp. AM15-2	3-Bifido	0	0	0	0	88.5025	101.852	2.7713	0	0	0	58.5284	10.7824	0	0	0	0	0	0	195.784	143.53	176.423	95.3183	60.5027	0	418.4	11.0772	0	0	0	0
pfr	1.2.7.1	Pyruvate:ferredoxin oxidoreductase	Acetate synthesis (Pyruvate oxidation to acetate)	A0A415IS75;W4PA19;C6JQE8	Pyruvate:ferredoxin (Flavodoxin) oxidoreductase	Bacteroides sp. AF39-11AC	4-Bacteroides	0	0	0	0	0	0	0	0	0	0	0	0	0	0	0	0	0	0	0	0	0	0	0	0	0	0	0	22.646	0	0
pfr	1.2.7.1	Pyruvate:ferredoxin oxidoreductase	Acetate synthesis (Pyruvate oxidation to acetate)	A0A416PZJ3;A0A1I2NXN4	Pyruvate:ferredoxin (Flavodoxin) oxidoreductase	Blautia sp.	1-Butyric	0	0	0	0	0	0	0	0	0	0	0	0	0	0	0	0	0	0	0	0	0	18.0336	3.5851	0	0	0	0	0	4.6517	0
pfr	1.2.7.1	Pyruvate:ferredoxin oxidoreductase	Acetate synthesis (Pyruvate oxidation to acetate)	A0A417DAZ7	Pyruvate:ferredoxin (Flavodoxin) oxidoreductase	Blautia sp.	1-Butyric	0	0	0	0	0	0	0	0	0	0	0	0	167.221	0	0	0	0	0	0	16.1632	7.64	0	0	0	0	0	0	0	25.4715	0
pfr	1.2.7.1	Pyruvate:ferredoxin oxidoreductase	Acetate synthesis (Pyruvate oxidation to acetate)	A0A417E8Z5	Pyruvate:ferredoxin (Flavodoxin) oxidoreductase	Ruminococcus sp. AM34-9LB	6-Lachnoclostridium	83.4933	265.704	124.782	77.6438	192.464	610.686	152.667	97.8639	324.827	1303.96	1548.21	614.048	8459.59	15.8259	40.8387	1168.71	1481.4	1604.41	630.827	2020.43	860.889	819.438	2395.19	1069.41	589.423	204.888	144.055	909.611	3090.65	640.953
pfr	1.2.7.1	Pyruvate:ferredoxin oxidoreductase	Acetate synthesis (Pyruvate oxidation to acetate)	A0A417HCD8	Pyruvate:ferredoxin (Flavodoxin) oxidoreductase	Blautia sp.	1-Butyric	0	0	0	0	0	0	0	0	0	0	70.8463	0	0	0	0	0	0	0	0	14.6343	2.5498	0	30.8486	0	0	0	0	0	38.5453	0
pfr	1.2.7.1	Pyruvate:ferredoxin oxidoreductase	Acetate synthesis (Pyruvate oxidation to acetate)	A0A417NFY5	Pyruvate:ferredoxin (Flavodoxin) oxidoreductase	Subdoligranulum	1-Butyric	86.6492	0	68.2049	0	0	0	0	0	0	0	0	0	0	0	0	23.2408	0	0	62.4747	0	0	0	0	0	89.8846	0	0	147.581	76.7602	0
pfr	1.2.7.1	Pyruvate:ferredoxin oxidoreductase	Acetate synthesis (Pyruvate oxidation to acetate)	A0A4Y8VSR2;R6EVG0	Pyruvate:ferredoxin (Flavodoxin) oxidoreductase	Prevotella hominis	4-Bacteroides	0	0	0	10.9328	75.9717	95.034	12.4419	0	0	0	6.6222	0	0	0	0	0	0	0	20.3701	52.4731	55.0849	3.634	51.2429	0	0	0	0	0	0	0
pfr	1.2.7.1	Pyruvate:ferredoxin oxidoreductase	Acetate synthesis (Pyruvate oxidation to acetate)	A0A660LRL8;A0A496KN21	Pyruvate:ferredoxin (Flavodoxin) oxidoreductase (Fragment)	Alloprevotella sp.	4-Bacteroides	47.1529	0	0	0	0	0	0	0	0	0	0	0	0	0	0	0	0	0	0	0	0	0	0	0	0	0	0	0	0	0
pfr	1.2.7.1	Pyruvate:ferredoxin oxidoreductase	Acetate synthesis (Pyruvate oxidation to acetate)	A7AGD6	Pyruvate synthase	Parabacteroides merdae ATCC 43184	4-Bacteroides	0	5.2092	0	145.208	456.12	426.635	112.009	61.1275	23.9142	19.1109	29.9117	68.8609	0	11.8853	0	0	0	0	60.2908	344.067	483.213	0	125.791	178.262	15.5221	9.3575	8.1621	0	7.7046	0
pfr	1.2.7.1	Pyruvate:ferredoxin oxidoreductase	Acetate synthesis (Pyruvate oxidation to acetate)	B0ADX3;Q183B6;F2JRC9;F2JRC7	Pyruvate-ferredoxin/flavodoxin oxidoreductase	Intestinibacter bartlettii DSM 16795	6-Lachnoclostridium	0	0	0	0	0	0	0	0	0	0	0	0	0	0	0	0	0	0	0	0	0	0	0	0	0	0	0	0	0	0
pfr	1.2.7.1	Pyruvate:ferredoxin oxidoreductase	Acetate synthesis (Pyruvate oxidation to acetate)	B2UQ98;A0A1F3STG0	Pyruvate flavodoxin/ferredoxin oxidoreductase domain protein	Akkermansia muciniphila (strain ATCC BAA-835 / Muc)	2-Akkermansia	8826.24	9845.59	10619.1	0	0	0	0	0	0	0	0	0	36.0843	277.884	119.153	52.788	0	0	0	0	0	0	0	0	0	0	0	0	0	0
pfr	1.2.7.1	Pyruvate:ferredoxin oxidoreductase	Acetate synthesis (Pyruvate oxidation to acetate)	B6VVR0	Uncharacterized protein	Bacteroides dorei DSM 17855	4-Bacteroides	0	0	0	0	0	0	0	0	0	0	0	0	0	0	0	0	0	0	0	0	0	0	0	0	0	0	23.1203	0	0	0
pfr	1.2.7.1	Pyruvate:ferredoxin oxidoreductase	Acetate synthesis (Pyruvate oxidation to acetate)	B7CB54	Pyruvate synthase (EC 1.2.7.1)	Holdemanella biformis DSM 3989	6-Lachnoclostridium	0	0	0	0	2.2037	0	0	0	0	0	0	0	0	0	0	0	0	0	0	0	0	0	0	0	0	0	0	0	0	0
pfr	1.2.7.1	Pyruvate:ferredoxin oxidoreductase	Acetate synthesis (Pyruvate oxidation to acetate)	C0ESA2;A0A173SD86;A0A374NAN8;A0A415G6D0;A0A174BCX5	Pyruvate synthase (EC 1.2.7.1)	Anaerobutyricum hallii DSM 3353	1-Butyric	0	0	0	0	762.683	1098.07	143.754	80.6057	773.1	293.709	372.413	297.998	204.93	172.635	0	35.1442	131.441	109.662	97.9025	8596.86	10319.8	36.5754	1554.21	3518.22	111.236	145.148	183.262	15.5965	1289.28	1067.76
pfr	1.2.7.1	Pyruvate:ferredoxin oxidoreductase	Acetate synthesis (Pyruvate oxidation to acetate)	C4IDS2	Pyruvate:ferredoxin (Flavodoxin) oxidoreductase (EC 1.2.7.1)	Eubacterium hallii	1-Butyric	0	0	0	0	0	0	1040.16	0	0	0	15.2426	0	0	0	0	0	0	0	26.5367	9.8952	0	0	0	0	6.4365	0	0	3.2068	0	0
pfr	1.2.7.1	Pyruvate:ferredoxin oxidoreductase	Acetate synthesis (Pyruvate oxidation to acetate)	C7H1V2	Pyruvate synthase (EC 1.2.7.1)	Faecalibacterium prausnitzii (strain DSM 17677 / JCM 31915 / A2-165)	1-Butyric	0	0	0	101.892	0	0	21.8458	0	0	10.6518	114.928	0	125.34	0	0	0	0	0	0	3.1198	0	0	0	0	76.0839	0	8.0111	4.2825	13.8419	0
pfr	1.2.7.1	Pyruvate:ferredoxin oxidoreductase	Acetate synthesis (Pyruvate oxidation to acetate)	C8WJH7	Pyruvate ferredoxin/flavodoxin oxidoreductase	Eggerthella lenta (strain ATCC 25559 / DSM 2243 / JCM 9979 / NCTC 11813 / VPI 0255) (Eubacterium lentum)	7-Asaccharolytic	1421.87	1028.56	1255.66	0	31.121	6.8152	281.678	60.0463	123.964	120.244	132.327	29.042	60.4421	55.459	99.0395	8893.77	14448	7615.39	535.284	24.6492	127.843	621.438	68.655	123.488	1635.6	51.3628	23.5692	2446.89	599.46	52.4606
pfr	1.2.7.1	Pyruvate:ferredoxin oxidoreductase	Acetate synthesis (Pyruvate oxidation to acetate)	D1PRC2	Pyruvate synthase (EC 1.2.7.1) (Fragment)	Subdoligranulum variabile DSM 15176	1-Butyric	0	0	0	1199.48	61.4126	58.9385	603.853	1129.49	182.523	625.261	945.338	172.409	343.524	50.7147	51.6374	0	0	0	26.5405	6.7839	0	0	0	0	60.8883	0	0	549.557	150.861	31.4694
pfr	1.2.7.1	Pyruvate:ferredoxin oxidoreductase	Acetate synthesis (Pyruvate oxidation to acetate)	D2MQM5;U5F5N6	Pyruvate synthase (EC 1.2.7.1)	Faecalibacterium prausnitzii	1-Butyric	0	0	0	0	61.39	77.4562	0	0	0	0	0	0	0	0	0	0	0	0	274.815	321.288	126.539	7.4619	0	0	222.371	6.6407	6.6691	0	23.4628	0
pfr	1.2.7.1	Pyruvate:ferredoxin oxidoreductase	Acetate synthesis (Pyruvate oxidation to acetate)	D4ILJ2	Pyruvate:ferredoxin (Flavodoxin) oxidoreductase, homodimeric (EC 1.2.7.-)	Alistipes shahii WAL 8301	1-Butyric	0	0	0	5.5596	0	0	6.5916	0	0	0	4.7728	0	0	0	0	0	0	0	0	0	0	0	0	0	0	0	0	0	0	0
pfr	1.2.7.1	Pyruvate:ferredoxin oxidoreductase	Acetate synthesis (Pyruvate oxidation to acetate)	D4JZF0;REV__A0A1S9BWK1	Pyruvate:ferredoxin (Flavodoxin) oxidoreductase, homodimeric (EC 1.2.7.-)	Faecalibacterium prausnitzii L2-6	1-Butyric	0	0	0	321.329	16.7857	0	196.604	273.209	69.6963	338.91	320.147	51.8611	80.2719	0	0	0	0	0	2.4462	0	0	0	0	0	46.2058	0	0	258.874	35.9964	0
pfr	1.2.7.1	Pyruvate:ferredoxin oxidoreductase	Acetate synthesis (Pyruvate oxidation to acetate)	D6E9R4	Pyruvate:ferredoxin (Flavodoxin) oxidoreductase, homodimeric (EC 1.2.7.-)	Gordonibacter pamelaeae 7-10-1-b	7-Asaccharolytic	0	0	0	0	0	0	0	0	0	0	0	0	0	0	0	0	21.5143	0	0	0	0	0	0	0	0	0	0	0	13.1577	0
pfr	1.2.7.1	Pyruvate:ferredoxin oxidoreductase	Acetate synthesis (Pyruvate oxidation to acetate)	E5VAH1;A0A139KHM5	Ferredoxin oxidoreductase (Pyruvate:ferredoxin (Flavodoxin) oxidoreductase)	Bacteroides sp. 4_1_36	4-Bacteroides	0	43.7994	0	1734.78	1916.09	1674.68	1364.21	369.587	909.015	1341.92	1181.26	1565.3	241.656	715.893	419.521	0	0	121.05	1471.83	1565.33	1029.44	375.825	429.21	202.973	1098.8	3237.54	2386.23	452.578	1539.06	935.059
pfr	1.2.7.1	Pyruvate:ferredoxin oxidoreductase	Acetate synthesis (Pyruvate oxidation to acetate)	E7GC73	Pyruvate-flavodoxin oxidoreductase	Coprobacillus cateniformis	1-Butyric	0	0	0	0	0	0	0	0	0	0	0	0	0	0	0	0	0	0	0	53.1016	0	0	0	0	0	0	0	0	0	0
pfr	1.2.7.1	Pyruvate:ferredoxin oxidoreductase	Acetate synthesis (Pyruvate oxidation to acetate)	E7MPL6	Pyruvate synthase (EC 1.2.7.1)	Solobacterium moorei F0204	1-Butyric	0	0	0	0	0	0	0	0	0	0	0	0	0	0	0	0	0	0	5.0078	0	0	0	0	0	0	0	0	0	0	0
pfr	1.2.7.1	Pyruvate:ferredoxin oxidoreductase	Acetate synthesis (Pyruvate oxidation to acetate)	G1WIJ0	Pyruvate:ferredoxin oxidoreductase	Collinsella tanakaei YIT 12063	3-Bifido	0	0	0	0	0	0	0	0	0	0	0	0	0	0	0	0	0	0	0	0	0	0	0	0	0	0	0	0	4.8222	0
pfr	1.2.7.1	Pyruvate:ferredoxin oxidoreductase	Acetate synthesis (Pyruvate oxidation to acetate)	G9RRH7	Pyruvate:ferredoxin (Flavodoxin) oxidoreductase	Subdoligranulum sp. 4_3_54A2FAA	1-Butyric	43.4299	139.759	51.0625	105.948	0	0	29.7345	0	73.1876	84.7182	0	0	0	14.8814	0	419.68	0	33.2124	190.2	0	37.141	0	57.8922	0	108.718	29.498	29.228	113.082	36.6704	25.4516
pfr	1.2.7.1	Pyruvate:ferredoxin oxidoreductase	Acetate synthesis (Pyruvate oxidation to acetate)	H3K6M6	Pyruvate:ferredoxin (Flavodoxin) oxidoreductase	Megamonas funiformis YIT 11815	6-Lachnoclostridium	28.6132	0	0	0	0	0	0	0	0	0	0	0	0	0	0	0	0	0	30.1054	0	0	0	0	0	0	0	0	0	0	0
pfr	1.2.7.1	Pyruvate:ferredoxin oxidoreductase	Acetate synthesis (Pyruvate oxidation to acetate)	Q5LAL0	Putative pyruvate-flavodoxin oxidoreductase (EC 1.2.7.-)	Bacteroides fragilis (strain ATCC 25285 / DSM 2151 / JCM 11019 / NCTC 9343)	4-Bacteroides	107.391	508.638	222.68	85.0364	102.771	141.863	525.697	248.344	233.832	177.606	169.892	173.558	117.383	279.844	99.6659	0	0	0	0	0	0	0	0	0	0	0	0	0	0	0
pfr	1.2.7.1	Pyruvate:ferredoxin oxidoreductase	Acetate synthesis (Pyruvate oxidation to acetate)	Q8A6X8	Pyruvate-flavodoxin oxidoreductase	Bacteroides thetaiotaomicron (strain ATCC 29148 / DSM 2079 / NCTC 10582 / E50 / VPI-5482)	4-Bacteroides	0	0	13.17	0	32.6459	16.5164	133.844	14.1583	0	422.075	517.083	424.55	0	0	0	0	0	0	17.2393	5.2122	0	0	0	0	131.702	379.221	332.702	0	0	0
pfr	1.2.7.1	Pyruvate:ferredoxin oxidoreductase	Acetate synthesis (Pyruvate oxidation to acetate)	R5RZL6	Pyruvate synthase	Eisenbergiella tayi	1-Butyric	0	0	43.1526	0	0	0	0	0	0	0	0	0	0	0	0	0	0	36.7264	18.2747	0	18.1293	0	0	0	0	0	0	0	0	0
pfr	1.2.7.1	Pyruvate:ferredoxin oxidoreductase	Acetate synthesis (Pyruvate oxidation to acetate)	R6BDR2	Pyruvate-flavodoxin oxidoreductase	Blautia sp.	1-Butyric	0	99.4706	76.1621	24.2982	0	0	66.1288	0	0	146.168	159.483	763.494	3319.46	0	0	597.607	935.713	97.5633	147.324	119.815	54.7334	198.41	29.8303	0	440.858	64.3208	54.7921	486.143	162.373	0
pfr	1.2.7.1	Pyruvate:ferredoxin oxidoreductase	Acetate synthesis (Pyruvate oxidation to acetate)	R6CN84	Pyruvate-flavodoxin oxidoreductase	Prevotella copri CAG:164	4-Bacteroides	0	0	0	0	0	0	0	0	0	0	0	0	0	0	0	0	0	0	0	0	0	0	0	0	0	0	0	0	0	0
pfr	1.2.7.1	Pyruvate:ferredoxin oxidoreductase	Acetate synthesis (Pyruvate oxidation to acetate)	R6GKW1;R6KW20	Pyruvate-flavodoxin oxidoreductase	Clostridium sp. CAG:221	1-Butyric	0	0	0	0	0	0	0	0	0	0	0	0	0	0	0	0	0	0	0	0	0	0	0	0	0	0	0	0	0	0
pfr	1.2.7.1	Pyruvate:ferredoxin oxidoreductase	Acetate synthesis (Pyruvate oxidation to acetate)	R6J9X8	Pyruvate-flavodoxin oxidoreductase	Bacteroides ovatus CAG:22	4-Bacteroides	0	0	0	0	0	25.0393	0	0	0	9.7357	0	11.6729	0	88.5641	79.798	0	0	0	0	0	0	0	0	0	0	6.7076	5.107	32.2265	83.7749	143.94
pfr	1.2.7.1	Pyruvate:ferredoxin oxidoreductase	Acetate synthesis (Pyruvate oxidation to acetate)	R6KI87;E2NME9	Pyruvate-flavodoxin oxidoreductase	Bacteroides cellulosilyticus CAG:158	4-Bacteroides	0	0	0	87.6178	94.8485	201.792	2.2298	0	0	195.297	436.946	335.675	1131.71	2821.58	2342.27	0	0	0	99.3264	20.8858	91.5623	0	0	0	6.531	171.736	251.913	520.069	1195.83	1436.37
pfr	1.2.7.1	Pyruvate:ferredoxin oxidoreductase	Acetate synthesis (Pyruvate oxidation to acetate)	R6LQX9	Pyruvate-flavodoxin oxidoreductase	Coprococcus comes CAG:19	1-Butyric	0	0	0	0	0	0	0	0	0	0	0	0	0	0	0	0	0	0	0	0	0	0	0	0	0	0	0	0	0	0
pfr	1.2.7.1	Pyruvate:ferredoxin oxidoreductase	Acetate synthesis (Pyruvate oxidation to acetate)	R6Q5H5	Pyruvate-flavodoxin oxidoreductase	Prevotella sp. CAG:386	4-Bacteroides	0	0	0	0	0	0	0	0	0	0	0	0	0	0	0	0	0	0	0	0	0	0	0	0	0	0	0	0	0	0
pfr	1.2.7.1	Pyruvate:ferredoxin oxidoreductase	Acetate synthesis (Pyruvate oxidation to acetate)	R6S0P5	Pyruvate-flavodoxin oxidoreductase	Dorea formicigenerans CAG:28	6-Lachnoclostridium	0	0	0	0	0	0	0	0	0	0	0	0	0	0	91.6839	0	0	0	656.692	54.1335	12.5283	21.3965	0	0	11.0706	0	0	0	32.556	0
pfr	1.2.7.1	Pyruvate:ferredoxin oxidoreductase	Acetate synthesis (Pyruvate oxidation to acetate)	R7D214;R6GWF7	Pyruvate-flavodoxin oxidoreductase	Collinsella sp. CAG:289	3-Bifido	0	0	0	0	0	0	0	0	0	0	0	0	0	0	0	0	0	0	118.891	0	28.1205	5.9086	0	0	31.5542	0	0	0	0	0
pfr	1.2.7.1	Pyruvate:ferredoxin oxidoreductase	Acetate synthesis (Pyruvate oxidation to acetate)	R7FXH3	Pyruvate-flavodoxin oxidoreductase	Dorea longicatena CAG:42	6-Lachnoclostridium	8.3226	295.472	20.2725	42.0578	39.2241	64.7591	47.6885	60.6265	54.0062	126.245	667.958	400.709	0	103.408	0	118.888	418.923	96.7868	1044.38	236.156	32.188	262.574	62.1419	0	494.281	44.6758	36.8851	256.087	130.646	0
pfr	1.2.7.1	Pyruvate:ferredoxin oxidoreductase	Acetate synthesis (Pyruvate oxidation to acetate)	R7GIE4	Pyruvate-flavodoxin oxidoreductase	Eubacterium hallii	1-Butyric	0	0	0	373.275	99.608	191.592	451.112	437.434	67.5183	0	0	0	0	0	0	0	0	12.9737	1012.28	678.528	502.266	5747.42	1032.94	1314.56	0	0	0	0	0	0
pfr	1.2.7.1	Pyruvate:ferredoxin oxidoreductase	Acetate synthesis (Pyruvate oxidation to acetate)	R7H759	Pyruvate-flavodoxin oxidoreductase	Ruminococcus torques	6-Lachnoclostridium	0	0	0	0	0	0	0	0	0	0	0	0	0	0	0	0	0	0	0	0	0	0	0	0	634.704	0	0	0	0	0
pfr	1.2.7.1	Pyruvate:ferredoxin oxidoreductase	Acetate synthesis (Pyruvate oxidation to acetate)	R7N7V3;A0A174NDR6;R6KAS2	Pyruvate-flavodoxin oxidoreductase	Faecalibacterium prausnitzii	1-Butyric	326.637	130.718	283.28	2163.69	1028.71	1161.1	1575.84	2271.01	1173.27	2316.44	2991.92	625.173	1858.53	637.717	332.127	144.381	398.812	1032.38	160.183	7626.71	6163.81	145.723	1695.89	3414.15	24614.4	483.439	589.873	1674.97	1628.3	1484.79
pfr	1.2.7.1	Pyruvate:ferredoxin oxidoreductase	Acetate synthesis (Pyruvate oxidation to acetate)	R9HL27;A6L6T4;R6YU30	Pyruvate:ferredoxin (Flavodoxin) oxidoreductase	Bacteroides vulgatus dnLKV7	4-Bacteroides	395.843	307.121	208.721	303.741	350.353	305.906	95.8372	0	16.078	4288.93	5135.06	8556.94	3768.27	2687.83	944.638	0	0	0	178.55	524.731	357.12	0	0	0	3878.22	18328.7	18064.3	4187.03	5257.99	7577.76
pfr	1.2.7.1	Pyruvate:ferredoxin oxidoreductase	Acetate synthesis (Pyruvate oxidation to acetate)	R9I093	Pyruvate:ferredoxin (Flavodoxin) oxidoreductase	Bacteroides sp.	4-Bacteroides	57.9277	101.541	95.7379	0	13.3734	18.788	60.5751	26.2949	65.9619	312.461	374.197	382.41	101.803	297.921	756.953	0	0	0	0	81.0506	0	0	0	0	248.289	1785.06	1977.1	75.6253	352.805	508.751
pfr	1.2.7.1	Pyruvate:ferredoxin oxidoreductase	Acetate synthesis (Pyruvate oxidation to acetate)	R9L483	Pyruvate:ferredoxin (Flavodoxin) oxidoreductase	Enterorhabdus caecimuris B7	1-Butyric	0	0	0	0	0	0	0	0	0	0	0	0	0	0	0	0	0	0	0	0	0	0	0	0	0	0	0	23.2848	29.8996	0
pfr	1.2.7.1	Pyruvate:ferredoxin oxidoreductase	Acetate synthesis (Pyruvate oxidation to acetate)	R9M2T5	Pyruvate:ferredoxin (Flavodoxin) oxidoreductase	Eisenbergiella	1-Butyric	0	35.5965	0	0	0	0	0	0	0	0	0	0	0	0	0	0	0	51.8709	0	3.276	0	0	0	0	0	0	0	28.1693	56.1567	0
pfr	1.2.7.1	Pyruvate:ferredoxin oxidoreductase	Acetate synthesis (Pyruvate oxidation to acetate)	U2CAT1	Pyruvate synthase (Fragment)	Flavonifractor plautii	1-Butyric	27.3145	27.0996	8.1812	0	0	0	0	0	0	9.3206	0	0	0	0	0	684.436	289.418	1468.46	21.9735	0	8.7902	0	0	0	0	0	0	13.1561	12.1266	0
pfr	1.2.7.1	Pyruvate:ferredoxin oxidoreductase	Acetate synthesis (Pyruvate oxidation to acetate)	U2U3M0	Pyruvate synthase (EC 1.2.7.1)	Coriobacteriaceae bacterium BV3Ac1	3-Bifido	0	31.7942	0	39.265	0	0	101.108	0	0	0	59.1522	0	21.3122	0	0	68.8704	370.524	48.4498	39.4543	7.4195	6.9581	27.0311	0	0	107.929	0	0	71.8445	49.9209	0
pfr	1.2.7.1	Pyruvate:ferredoxin oxidoreductase	Acetate synthesis (Pyruvate oxidation to acetate)	V2YE86	Pyruvate:ferredoxin (Flavodoxin) oxidoreductase	Anaerostipes caccae	1-Butyric	0	0	0	0	0	0	0	0	0	0	0	0	0	0	0	0	0	0	0	0	0	0	0	0	0	0	0	69.723	0	0
pfr	1.2.7.1	Pyruvate:ferredoxin oxidoreductase	Acetate synthesis (Pyruvate oxidation to acetate)	V9H3E1	Pyruvate:ferredoxin (Flavodoxin) oxidoreductase	Clostridium sp. 7_2_43FAA	1-Butyric	36.2669	0	70.1643	0	0	0	0	0	0	0	0	0	0	0	0	0	0	0	35.5772	0	0	0	0	0	0	0	0	0	0	0
pfr	1.2.7.1	Pyruvate:ferredoxin oxidoreductase	Acetate synthesis (Pyruvate oxidation to acetate)	W4P8W3	Pyruvate-flavodoxin oxidoreductase	Bacteroides pyogenes JCM 6292	4-Bacteroides	14.3405	0	0	24.121	21.6071	23.8033	112.987	32.5628	46.4589	52.4717	210.181	96.2418	158.514	78.1205	111.115	0	0	0	0	6.1571	33.8945	0	45.0067	12.6532	0	165.232	247.533	4.0474	10.0122	0
pfr	1.2.7.1	Pyruvate:ferredoxin oxidoreductase	Acetate synthesis (Pyruvate oxidation to acetate)	W6P5U0	Pyruvate-flavodoxin oxidoreductase (EC 1.2.7.-)	Bacteroides xylanisolvens SD CC 1b	4-Bacteroides	706.362	2149.58	1521.65	14704.7	19760	21225.4	13154.6	12675.6	15038.5	29894.2	27830.3	32623.2	15915.9	21109.2	27223.5	255.667	0	0	10157.2	7103.35	10614.6	1644.8	11692.3	9480.32	11437.8	38829.4	35337.5	11197.3	16690.7	19835.8
pfl	2.3.1.54	Pyruvate formate-lyase	Formate synthesis (Pyruvate clevage to acetyl-coa)	A0A072MVU5	Formate C-acetyltransferase (EC 2.3.1.54)	Bifidobacterium pseudocatenulatum IPLA36007	3-Bifido	0	0	0	0	0	51.1585	150.077	0	283.408	9.3482	33.2644	56.8008	26.8092	0	0	0	0	0	180.264	428.073	344.656	2740.65	294.097	29.1564	162.055	132.229	142.753	237.779	441.177	0
pfl	2.3.1.54	Pyruvate formate-lyase	Formate synthesis (Pyruvate clevage to acetyl-coa)	A0A073I0P8;A0A378BQ40;A0A2X4TZP7;A0A2X4TEW3;A0A1C0BYC2;A0A1C0BW49;A0A1W1XZJ6;A0A136WG47;A0A2P2F746	Formate C-acetyltransferase (EC 2.3.1.54)	Escherichia coli 5-366-08_S1_C3	5-Enterobacteria	18728.7	25871.9	18722.3	23615.8	39111.2	38287.2	38672.7	53205.7	62358.3	37466.9	41623.6	36389.3	14735.8	22912.7	32991	129479	121467	133882	48672.6	32949.4	32763.7	48108.8	56534.2	58918.5	55554.6	21140.6	20623	28650.9	24297.8	27932
pfl	2.3.1.54	Pyruvate formate-lyase	Formate synthesis (Pyruvate clevage to acetyl-coa)	A0A087EIB8	Formate C-acetyltransferase (EC 2.3.1.54)	Bifidobacterium tsurumiense	3-Bifido	0	0	0	0	0	0	0	0	0	4.3884	5.4998	0	0	0	0	0	0	0	37.1424	0	10.3917	203.798	118.136	5.8395	19.4163	10.8763	4.0569	42.8151	36.9457	0
pfl	2.3.1.54	Pyruvate formate-lyase	Formate synthesis (Pyruvate clevage to acetyl-coa)	A0A096LM54	Formate C-acetyltransferase (EC 2.3.1.54)	Collinsella sp. 4_8_47FAA	3-Bifido	0	0	0	6.9755	0	0	0	0	0	0	0	0	0	0	0	0	0	0	67.8504	150.067	5.8919	21.5126	16.8482	0	18.1851	2.2202	2.5009	0	0	0
pfl	2.3.1.54	Pyruvate formate-lyase	Formate synthesis (Pyruvate clevage to acetyl-coa)	A0A0B3W4R5	Formate acetyltransferase (EC 2.3.1.54) (Pyruvate formate-lyase)	Subdoligranulum	1-Butyric	0	0	0	0	24.0175	11.1679	0	0	0	0	0	0	0	0	0	0	0	0	0	0	0	0	0	0	0	0	0	0	0	0
pfl	2.3.1.54	Pyruvate formate-lyase	Formate synthesis (Pyruvate clevage to acetyl-coa)	A0A0D6DYT6	Formate acetyltransferase (EC 2.3.1.54) (Pyruvate formate-lyase)	Lactococcus piscium MKFS47	3-Bifido	0	0	0	0	0	0	0	0	0	0	0	0	0	0	0	0	0	0	6.0496	0	297.114	0	0	0	0	0	0	0	0	0
pfl	2.3.1.54	Pyruvate formate-lyase	Formate synthesis (Pyruvate clevage to acetyl-coa)	A0A0F6TTW5	Formate C-acetyltransferase (EC 2.3.1.54)	Citrobacter amalonaticus Y19	5-Enterobacteria	0	0	0	0	22.4365	8.8422	0	0	16.7464	34.164	8.4112	2.7345	0	0	0	0	0	0	0	0	0	0	0	0	0	0	0	0	0	0
pfl	2.3.1.54	Pyruvate formate-lyase	Formate synthesis (Pyruvate clevage to acetyl-coa)	A0A0R2MX78;A0A0R1XEB6	Formate acetyltransferase (EC 2.3.1.54) (Pyruvate formate-lyase)	Lactobacillus saniviri JCM 17471 = DSM 24301	3-Bifido	0	0	0	0	64.2825	73.9943	0	0	0	0	0	0	0	0	0	0	0	0	0	0	81.5498	0	0	0	0	0	0	0	0	0
pfl	2.3.1.54	Pyruvate formate-lyase	Formate synthesis (Pyruvate clevage to acetyl-coa)	A0A117J3Y3;A0A412JIJ8	Formate C-acetyltransferase (EC 2.3.1.54)	Olsenella scatoligenes	3-Bifido	0	0	0	0	0	0	0	0	0	0	0	0	0	0	0	0	0	0	489.286	102.992	20.7825	18.6677	0	0	2.7564	0	0	0	0	0
pfl	2.3.1.54	Pyruvate formate-lyase	Formate synthesis (Pyruvate clevage to acetyl-coa)	A0A126SVJ1	Formate C-acetyltransferase (EC 2.3.1.54)	Bifidobacterium angulatum	3-Bifido	0	0	0	0	0	0	0	0	0	0	0	0	0	0	0	0	0	0	0	0	0	55.0838	16.5362	0	0	0	0	0	0	0
pfl	2.3.1.54	Pyruvate formate-lyase	Formate synthesis (Pyruvate clevage to acetyl-coa)	A0A173Z395;A8SYA7	Formate acetyltransferase (EC 2.3.1.54) (Pyruvate formate-lyase)	Coprococcus eutactus	1-Butyric	0	0	0	0	0	0	3.3161	0	0	9.5395	19.6349	5.2031	0	0	0	103.419	0	0	70.7997	27.1318	17.6814	5.666	0	0	31.8798	0	0	44.0769	20.6617	0
pfl	2.3.1.54	Pyruvate formate-lyase	Formate synthesis (Pyruvate clevage to acetyl-coa)	A0A174B7S1	Formate acetyltransferase (EC 2.3.1.54) (Pyruvate formate-lyase)	Faecalibacterium prausnitzii	1-Butyric	0	0	0	16.1775	0	0	0	0	0	0	27.7617	0	0	0	0	0	0	0	0	0	0	0	0	0	5.9705	0	0	7.9018	0	0
pfl	2.3.1.54	Pyruvate formate-lyase	Formate synthesis (Pyruvate clevage to acetyl-coa)	A0A174BPT6;A0A414ZNZ2;A0A396AAZ3	Formate C-acetyltransferase (EC 2.3.1.54)	Collinsella aerofaciens	3-Bifido	10.907	51.5554	0	325.919	429.969	365.998	13.6685	0	6.1442	52.8333	148.613	22.164	0	0	12.8003	39.7994	165.932	59.4432	3817.17	3653.91	1270.2	440.605	452.572	10.7318	1697.08	67.2564	17.3468	0	10.7785	0
pfl	2.3.1.54	Pyruvate formate-lyase	Formate synthesis (Pyruvate clevage to acetyl-coa)	A0A174PMT1	Formate C-acetyltransferase (EC 2.3.1.54)	Bacteroides caccae	4-Bacteroides	0	0	0	0	0	0	49.6963	0	53.1649	0	0	0	0	0	0	0	0	0	0	0	0	0	0	0	0	0	0	0	0	0
pfl	2.3.1.54	Pyruvate formate-lyase	Formate synthesis (Pyruvate clevage to acetyl-coa)	A0A174YXL8	Formate acetyltransferase (EC 2.3.1.54) (Pyruvate formate-lyase)	Lachnospira pectinoschiza	1-Butyric	0	0	0	0	54.4507	98.9857	81.5058	0	0	234.952	8.0049	0	43.3075	0	0	0	0	0	676.345	67.7238	200.543	1210.67	88.4006	0	14401	4.5569	10.1329	0	0	0
pfl	2.3.1.54	Pyruvate formate-lyase	Formate synthesis (Pyruvate clevage to acetyl-coa)	A0A1E3ARB3;U2BLR5;A0A6N7WMK4	Formate acetyltransferase (EC 2.3.1.54) (Pyruvate formate-lyase)	Eisenbergiella tayi	1-Butyric	0	0	0	0	0	0	0	0	0	0	0	0	0	0	0	0	0	0	133.149	25.8844	12.0844	0	0	0	9.7304	0	0	7.7229	2.6123	0
pfl	2.3.1.54	Pyruvate formate-lyase	Formate synthesis (Pyruvate clevage to acetyl-coa)	A0A1G5GWY3	Formate acetyltransferase (EC 2.3.1.54) (Pyruvate formate-lyase)	Ruminococcus bromii	6-Lachnoclostridium	0	0	0	0	0	0	0	0	0	0	0	0	0	0	0	0	0	0	465.42	0	150.587	371.247	77.1852	0	44.8702	0	0	0	0	0
pfl	2.3.1.54	Pyruvate formate-lyase	Formate synthesis (Pyruvate clevage to acetyl-coa)	A0A1K1P0H0;A0A1K1MY48;R9JIM4;R5EDR5;A0A174I780;G5IML1;D9R2W5;A0A1T4N8U5;A0A2Z4UC99	Formate acetyltransferase (EC 2.3.1.54) (Pyruvate formate-lyase)	Ruminococcus flavefaciens	6-Lachnoclostridium	0	0	0	0	0	0	0	0	0	0	0	0	0	0	0	0	0	0	0	0	0	97.9049	22.2696	56.5437	0	0	2.0397	0	0	0
pfl	2.3.1.54	Pyruvate formate-lyase	Formate synthesis (Pyruvate clevage to acetyl-coa)	A0A1S5WER4	Formate acetyltransferase (EC 2.3.1.54) (Pyruvate formate-lyase)	Streptococcus gallolyticus subsp. gallolyticus DSM 16831	3-Bifido	0	0	0	42.3718	10.7221	2103.09	0	0	0	0	0	5.1954	0	0	0	0	0	0	66.0985	871.597	2358.6	0	8.4586	81.7486	0	0	0	0	0	0
pfl	2.3.1.54	Pyruvate formate-lyase	Formate synthesis (Pyruvate clevage to acetyl-coa)	A0A1T4XUD8;R6MG19	Formate acetyltransferase (EC 2.3.1.54) (Pyruvate formate-lyase)	Faecalibacterium prausnitzii	1-Butyric	0	0	0	0	0	0	0	0	0	8.0339	24.2011	0	0	0	0	30.1883	0	0	205.775	76.7145	20.1078	0	0	0	22.4491	0	0	8.9995	0	0
pfl	2.3.1.54	Pyruvate formate-lyase	Formate synthesis (Pyruvate clevage to acetyl-coa)	A0A1Y4AV36	Formate acetyltransferase (EC 2.3.1.54) (Pyruvate formate-lyase)	Ruminococcus torques	6-Lachnoclostridium	0	0	0	0	0	0	0	0	0	0	0	0	0	0	0	0	0	0	173.145	55.7582	0	0	0	0	0	0	0	0	0	0
pfl	2.3.1.54	Pyruvate formate-lyase	Formate synthesis (Pyruvate clevage to acetyl-coa)	A0A1Y4T0N8	Formate acetyltransferase (EC 2.3.1.54) (Pyruvate formate-lyase)	Faecalibacterium sp. An121	1-Butyric	0	0	0	0	0	0	0	0	0	0	24.3026	0	0	0	0	0	0	0	0	0	0	0	0	0	0	0	0	0	0	0
pfl	2.3.1.54	Pyruvate formate-lyase	Formate synthesis (Pyruvate clevage to acetyl-coa)	A0A254NPK5	Formate acetyltransferase (EC 2.3.1.54) (Pyruvate formate-lyase)	Saccharibacillus sp. O23	1-Butyric	0	0	0	0	0	0	0	0	0	0	2.9359	0	0	0	0	0	0	0	11.2814	0	4.3641	0	6.8194	129.732	6.3534	0	0	0	0	0
pfl	2.3.1.54	Pyruvate formate-lyase	Formate synthesis (Pyruvate clevage to acetyl-coa)	A0A315HYW9;G5S9L7	Formate C-acetyltransferase (EC 2.3.1.54)	Salmonella enterica subsp. enterica serovar 4,[5],12:i:-	5-Enterobacteria	0	0	0	0	8.7471	0	0	0	0	6.8437	0	0	0	0	0	0	0	0	0	0	0	0	0	0	0	0	0	0	0	0
pfl	2.3.1.54	Pyruvate formate-lyase	Formate synthesis (Pyruvate clevage to acetyl-coa)	A0A373I8D6	Formate acetyltransferase (EC 2.3.1.54) (Pyruvate formate-lyase)	Eubacterium hallii	1-Butyric	0	0	0	0	0	0	0	0	0	0	0	48.2281	0	0	0	0	0	0	0	0	0	0	0	0	0	0	0	0	0	0
pfl	2.3.1.54	Pyruvate formate-lyase	Formate synthesis (Pyruvate clevage to acetyl-coa)	A0A374VYS6;U2K442	Formate acetyltransferase (EC 2.3.1.54) (Pyruvate formate-lyase)	Ruminococcus sp. OM06-36AC	6-Lachnoclostridium	0	0	0	0	0	0	0	0	0	0	0	0	0	0	0	0	0	0	0	0	0	0	0	0	0	0	0	0	0	0
pfl	2.3.1.54	Pyruvate formate-lyase	Formate synthesis (Pyruvate clevage to acetyl-coa)	A0A3N2EPQ2;A0A378BPT7;G5S9L8	Formate C-acetyltransferase (EC 2.3.1.54)	Escherichia coli	5-Enterobacteria	0	0	0	0	0	0	0	0	0	0	0	0	0	0	0	0	0	0	0	0	0	0	0	0	4.5769	0	0	0	0	0
pfl	2.3.1.54	Pyruvate formate-lyase	Formate synthesis (Pyruvate clevage to acetyl-coa)	A0A3R5X3W7;R6G2H9	Formate acetyltransferase (EC 2.3.1.54) (Pyruvate formate-lyase)	Clostridium sp. CT4	1-Butyric	204.415	312.341	168.102	0	0	0	0	0	0	0	0	0	0	0	0	0	0	0	0	0	0	0	0	0	0	0	0	0	0	0
pfl	2.3.1.54	Pyruvate formate-lyase	Formate synthesis (Pyruvate clevage to acetyl-coa)	A0A415EHZ7	Formate acetyltransferase (EC 2.3.1.54) (Pyruvate formate-lyase)	Acidaminococcus sp. AM05-11	1-Butyric	0	0	0	3.2666	0	0	2.9056	0	0	0	3.8441	0	0	0	0	0	0	0	0	0	0	0	0	0	0	0	0	0	0	0
pfl	2.3.1.54	Pyruvate formate-lyase	Formate synthesis (Pyruvate clevage to acetyl-coa)	A0A417E981;A0A417DB44;A0A416PZT7;A0A417H8S5	Formate acetyltransferase (EC 2.3.1.54) (Pyruvate formate-lyase)	Ruminococcus sp. AM34-9LB	6-Lachnoclostridium	0	95.7029	0	512.52	174.274	188.435	393.516	519.808	505.476	100.077	210.971	382.867	1038.27	24.3482	25.3458	219.345	63.7676	130.47	776.954	1353.6	296.051	1336.56	1222.97	652.727	116.799	28.6712	41.2074	73.1433	103.067	0
pfl	2.3.1.54	Pyruvate formate-lyase	Formate synthesis (Pyruvate clevage to acetyl-coa)	A0A430ARE1	Formate acetyltransferase (EC 2.3.1.54) (Pyruvate formate-lyase)	Ruminococcus torques acidifermentans	6-Lachnoclostridium	0	0	0	0	3.9485	0	0	0	0	0	0	0	0	0	0	0	0	0	0	0	0	0	0	0	0	0	0	0	0	0
pfl	2.3.1.54	Pyruvate formate-lyase	Formate synthesis (Pyruvate clevage to acetyl-coa)	A0A6G1VSS5;R6BLU9;D1PAP8;A0A414BSN5;A0A374TEN4;R5PVH8	Formate C-acetyltransferase (EC 2.3.1.54)	Prevotella copri DSM 18205	4-Bacteroides	0	0	0	0	0	0	3.6987	0	0	0	0	0	0	0	0	13.9248	14.6805	0	24.4216	15.5413	5.127	0	91.4374	0	0	0	0	0	0	0
pfl	2.3.1.54	Pyruvate formate-lyase	Formate synthesis (Pyruvate clevage to acetyl-coa)	A0A735LXH0;A0A601J2Z5;A0A5Z7MST9;A0A315GY66;G5SH63	Formate C-acetyltransferase (EC 2.3.1.54)	Salmonella enterica subsp. enterica serovar 4,[5],12:i:-	5-Enterobacteria	0	0	0	0	13.3805	34.5445	0	0	0	11.1661	0	0	0	0	40.8649	0	0	0	86.5083	73.9948	89.939	12.1214	12.0144	0	0	5.4285	0	0	0	0
pfl	2.3.1.54	Pyruvate formate-lyase	Formate synthesis (Pyruvate clevage to acetyl-coa)	A1A240	Formate C-acetyltransferase (EC 2.3.1.54)	Bifidobacterium adolescentis (strain ATCC 15703 / DSM 20083 / NCTC 11814 / E194a)	3-Bifido	576.911	499.037	489.289	2039.2	1419.5	1242.2	5681.37	5082.29	3700.84	2274.72	2840.13	1736.83	2736	1337.4	738.176	2403.63	3074.84	2500.3	5591.5	7647.85	5056.19	49456	18098.9	7896.47	5881.51	2815.23	2550.6	10755	9764.69	3075.4
pfl	2.3.1.54	Pyruvate formate-lyase	Formate synthesis (Pyruvate clevage to acetyl-coa)	A6L4A8;R9HUJ7;B6W4D5;R9IIH7;U6RMS0;R7PCF3	Formate C-acetyltransferase (EC 2.3.1.54)	Bacteroides vulgatus (strain ATCC 8482 / DSM 1447 / JCM 5826 / NBRC 14291 / NCTC 11154)	4-Bacteroides	0	0	0	0	0	0	0	0	0	0	0	59.2808	0	0	0	0	0	0	0	0	0	0	0	0	0	131.092	168.026	20.641	33.264	73.4474
pfl	2.3.1.54	Pyruvate formate-lyase	Formate synthesis (Pyruvate clevage to acetyl-coa)	A7M650;R6JPX8;I9UX25;I8YS49;D6D3I3;D4VJG3;A0A373FV37;A0A372Z3V2;A0A1H2W2C7;A0A1E9BQJ9;A0A3L7Z423;A0A173WJX0;Q89YJ3;A0A4V3RH13;A0A401LWX4;W4P7F2	Formate C-acetyltransferase (EC 2.3.1.54)	Bacteroides ovatus (strain ATCC 8483 / DSM 1896 / JCM 5824 / NCTC 11153)	4-Bacteroides	0	0	0	253.385	128.884	132.12	429.2	126.069	1620	49.6895	71.0791	142.399	208.118	149.117	8.6004	0	0	0	0	9.1836	37.111	0	47.0591	214.245	14.2976	355.109	305.793	55.7507	175.346	226.804
pfl	2.3.1.54	Pyruvate formate-lyase	Formate synthesis (Pyruvate clevage to acetyl-coa)	A9MHY0;A0A2X4THJ5	Formate C-acetyltransferase (EC 2.3.1.54)	Salmonella arizonae (strain ATCC BAA-731 / CDC346-86 / RSK2980)	5-Enterobacteria	0	465.91	198.358	290.724	987.18	785.376	653.726	1631.76	1597.24	1147.99	1139.13	949.31	138.101	347.741	715.298	1522.96	2098.95	444.115	1013.69	1089.34	410.373	879.902	1403.6	1805.33	1058.82	583.551	655.963	983.286	469.498	328.421
pfl	2.3.1.54	Pyruvate formate-lyase	Formate synthesis (Pyruvate clevage to acetyl-coa)	B2ULH7;A0A4R3MHC1;A0A2U1BHB8;A0A660LND6;A0A496KA53;F2JQP5;R7FDB5;A0A416W711	Formate C-acetyltransferase (EC 2.3.1.54)	Akkermansia muciniphila (strain ATCC BAA-835 / Muc)	2-Akkermansia	726.001	1304.99	524.957	56.6267	13.7355	15.3214	3.3444	0	0	0	0	0	0	12.688	0	0	0	0	235.347	210.891	91.2987	11.5216	0	197.347	102.859	14.5617	16.4076	0	0	0
pfl	2.3.1.54	Pyruvate formate-lyase	Formate synthesis (Pyruvate clevage to acetyl-coa)	B6XU34	Formate C-acetyltransferase (EC 2.3.1.54)	Bifidobacterium catenulatum DSM 16992 = JCM 1194 = LMG 11043	3-Bifido	0	0	0	67.1256	16.2065	18.0913	199.532	16.7474	0	12.2004	71.2372	16.5463	0	0	0	0	0	0	121.766	528.628	261.92	10.1512	93.6128	230.266	110.138	83.8798	111.27	1245.86	323.016	17.8893
pfl	2.3.1.54	Pyruvate formate-lyase	Formate synthesis (Pyruvate clevage to acetyl-coa)	B7C921	Formate acetyltransferase (EC 2.3.1.54) (Pyruvate formate-lyase)	Holdemanella biformis DSM 3989	6-Lachnoclostridium	0	0	0	0	0	0	0	0	0	0	0	0	0	0	0	0	0	0	45.1794	0	0	0	0	0	0	0	0	0	0	0
pfl	2.3.1.54	Pyruvate formate-lyase	Formate synthesis (Pyruvate clevage to acetyl-coa)	C0F0B8;A0A415UBR9;A0A374MZ82;A0A174A379;A0A173UIL2;A0A415G5S4	Formate acetyltransferase (EC 2.3.1.54) (Pyruvate formate-lyase)	Anaerobutyricum hallii DSM 3353	1-Butyric	0	0	0	0	0	0	0	0	0	0	0	5.4422	0	0	0	0	0	0	0	85.0328	0	0	0	0	0	0	0	26.2433	4.8542	0
pfl	2.3.1.54	Pyruvate formate-lyase	Formate synthesis (Pyruvate clevage to acetyl-coa)	C4FEK5;A0A087BID5	Formate C-acetyltransferase (EC 2.3.1.54)	Bifidobacterium angulatum DSM 20098 = JCM 7096	3-Bifido	0	0	0	56.6122	3.8673	16.3883	193.531	58.3113	62.3817	25.6111	27.4377	0	25.6257	0	0	0	0	0	300.334	229.394	250.035	2061.76	580.987	252.16	266.181	30.0114	36.8216	323.545	190.61	88.5504
pfl	2.3.1.54	Pyruvate formate-lyase	Formate synthesis (Pyruvate clevage to acetyl-coa)	C4ICB7	Formate acetyltransferase (EC 2.3.1.54) (Pyruvate formate-lyase)	Eubacterium hallii	1-Butyric	0	0	0	85.5902	10.2781	5.5266	1063.56	0	0	74.7089	32.7387	0	0	0	0	0	80.1621	0	5.4344	107.194	0	105.704	83.2851	0	254.874	5.1665	5.4021	0	0	0
pfl	2.3.1.54	Pyruvate formate-lyase	Formate synthesis (Pyruvate clevage to acetyl-coa)	C4Z7C4	Formate acetyltransferase (EC 2.3.1.54) (Pyruvate formate-lyase)	Eubacterium eligens (strain ATCC 27750 / VPI C15-48)	1-Butyric	0	0	0	0	0	0	5.2251	0	0	0	0	0	0	0	0	40.59	0	0	5.9419	113.322	50.4278	0	0	0	515.352	83.9991	66.7859	0	0	0
pfl	2.3.1.54	Pyruvate formate-lyase	Formate synthesis (Pyruvate clevage to acetyl-coa)	C6JLR0	Formate C-acetyltransferase (EC 2.3.1.54)	Fusobacterium varium ATCC 27725	1-Butyric	0	0	0	69.4373	0	24.1814	396.83	541.352	558.898	0	51.8497	0	351.304	105.134	0	0	0	59.0981	296.094	517.678	340.17	2016.5	1216.91	913.753	334.99	60.4417	65.5992	1566.86	481.456	299.077
pfl	2.3.1.54	Pyruvate formate-lyase	Formate synthesis (Pyruvate clevage to acetyl-coa)	C7H993	Formate acetyltransferase (EC 2.3.1.54) (Pyruvate formate-lyase)	Faecalibacterium prausnitzii (strain DSM 17677 / JCM 31915 / A2-165)	1-Butyric	0	3.1132	0	0	0	0	57.4219	55.686	0	31.9803	105.271	15.7638	0	0	0	0	27.0227	0	414.276	123.773	0	0	0	0	0	0	0	76.2539	60.8113	0
pfl	2.3.1.54	Pyruvate formate-lyase	Formate synthesis (Pyruvate clevage to acetyl-coa)	D1PNS9	Formate acetyltransferase (EC 2.3.1.54) (Pyruvate formate-lyase)	Subdoligranulum variabile DSM 15176	1-Butyric	0	0	0	0	0	0	0	0	0	0	0	0	0	0	0	0	0	0	0	0	0	11.7025	4.2134	0	0	0	0	0	0	0
pfl	2.3.1.54	Pyruvate formate-lyase	Formate synthesis (Pyruvate clevage to acetyl-coa)	D2QB01	Formate C-acetyltransferase (EC 2.3.1.54)	Bifidobacterium dentium (strain ATCC 27534 / DSM 20436 / JCM 1195 / Bd1)	3-Bifido	0	0	0	0	0	0	14.9575	0	0	0	3.8964	0	0	0	0	0	0	0	0	0	0	0	0	0	0	0	0	0	4.1414	0
pfl	2.3.1.54	Pyruvate formate-lyase	Formate synthesis (Pyruvate clevage to acetyl-coa)	D2ZAJ8	Formate C-acetyltransferase (EC 2.3.1.54)	Enterobacter cancerogenus ATCC 35316	5-Enterobacteria	0	0	0	0	9.1943	0	0	0	0	0	0	0	0	0	0	0	0	0	0	0	0	0	0	0	0	0	0	0	0	0
pfl	2.3.1.54	Pyruvate formate-lyase	Formate synthesis (Pyruvate clevage to acetyl-coa)	D4S0S1	Formate acetyltransferase (EC 2.3.1.54) (Pyruvate formate-lyase)	Butyrivibrio crossotus DSM 2876	1-Butyric	0	0	0	0	0	0	0	0	0	0	0	0	0	0	0	0	0	0	0	0	0	0	0	0	0	0	0	0	0	0
pfl	2.3.1.54	Pyruvate formate-lyase	Formate synthesis (Pyruvate clevage to acetyl-coa)	E2NWL2	Formate acetyltransferase (EC 2.3.1.54) (Pyruvate formate-lyase)	Catenibacterium mitsuokai (strain DSM 15897 / JCM 10609 / CIP 106738 / RCA14-39)	1-Butyric	4.5322	79.0851	104.282	1899.53	802.668	1207.55	2882	1543.41	1011.61	170.878	402.584	490.615	926.676	34.9794	51.6618	452.796	553.549	839.916	4240.62	3846.56	1503.98	13754.4	5581.79	2835.96	1886.26	130.381	129.654	360.378	122.042	150.295
pfl	2.3.1.54	Pyruvate formate-lyase	Formate synthesis (Pyruvate clevage to acetyl-coa)	E6MRI1	Formate C-acetyltransferase (EC 2.3.1.54)	Prevotella salivae DSM 15606	4-Bacteroides	0	0	0	0	0	0	0	0	0	0	0	0	0	0	0	0	0	0	0	0	0	7.7856	0	0	0	0	0	0	0	0
pfl	2.3.1.54	Pyruvate formate-lyase	Formate synthesis (Pyruvate clevage to acetyl-coa)	E7G8E1	Formate acetyltransferase (EC 2.3.1.54) (Pyruvate formate-lyase)	Coprobacillus cateniformis	1-Butyric	0	0	0	22.8934	30.1407	0	0	0	0	0	0	0	0	0	0	0	0	0	0	242.043	5.6988	0	0	0	0	0	0	0	0	0
pfl	2.3.1.54	Pyruvate formate-lyase	Formate synthesis (Pyruvate clevage to acetyl-coa)	E7MKP6	Formate acetyltransferase (EC 2.3.1.54) (Pyruvate formate-lyase)	Solobacterium moorei F0204	1-Butyric	0	0	0	0	0	0	0	0	0	0	0	0	0	0	0	0	0	0	96.9132	18.4523	0	0	0	0	0	0	0	0	0	0
pfl	2.3.1.54	Pyruvate formate-lyase	Formate synthesis (Pyruvate clevage to acetyl-coa)	F7JNS6	Formate acetyltransferase (EC 2.3.1.54) (Pyruvate formate-lyase)	Lachnospiraceae bacterium 1_4_56FAA	1-Butyric	0	0	0	0	0	0	0	0	0	0	0	21.323	0	0	0	0	0	0	191.824	111.486	0	0	0	0	0	0	0	0	0	0
pfl	2.3.1.54	Pyruvate formate-lyase	Formate synthesis (Pyruvate clevage to acetyl-coa)	F8HFV9	Formate acetyltransferase (EC 2.3.1.54) (Pyruvate formate-lyase)	Streptococcus salivarius (strain 57.I)	3-Bifido	0	0	0	0	0	0	0	0	0	0	0	0	0	0	0	0	0	0	0	35.1175	149.281	0	0	0	0	0	0	0	0	0
pfl	2.3.1.54	Pyruvate formate-lyase	Formate synthesis (Pyruvate clevage to acetyl-coa)	G2SPL3	Formate acetyltransferase (EC 2.3.1.54) (Pyruvate formate-lyase)	Lactobacillus ruminis (strain ATCC 27782 / RF3)	3-Bifido	0	0	0	0	0	0	0	0	0	0	0	0	0	0	0	0	0	0	325.719	1175.43	2272.26	0	0	62.5629	0	0	0	0	4.9247	0
pfl	2.3.1.54	Pyruvate formate-lyase	Formate synthesis (Pyruvate clevage to acetyl-coa)	I3WIQ0	Formate C-acetyltransferase (EC 2.3.1.54)	Bifidobacterium bifidum BGN4	3-Bifido	0	0	0	3.0539	0	0	27.9963	16.9009	0	0	0	0	0	0	0	0	0	0	0	0	0	14.1969	0	0	0	0	0	0	0	0
pfl	2.3.1.54	Pyruvate formate-lyase	Formate synthesis (Pyruvate clevage to acetyl-coa)	P09373;A7ZJZ2;A0A080G1Z7	Formate acetyltransferase 1 (EC 2.3.1.54) (Pyruvate formate-lyase 1)	Escherichia coli (strain K12)	5-Enterobacteria	1711.68	2599.52	1144.85	1562.7	1878.98	1836.23	2973.03	3802.51	8378.32	4993.18	4381.11	4071.94	1293.82	2861.93	2930.19	4543.14	6179.89	3115.48	1893.68	1864.8	1372.84	1779.98	2856.86	4481.41	3623.49	1767.72	1795.06	2352.83	945.762	1392.06
pfl	2.3.1.54	Pyruvate formate-lyase	Formate synthesis (Pyruvate clevage to acetyl-coa)	Q189V5;G9RUK4;A0A3P1S6K8;G5IML3	Formate acetyltransferase (EC 2.3.1.54) (Pyruvate formate-lyase)	Clostridioides difficile (strain 630) (Peptoclostridium difficile)	1-Butyric	0	0	0	0	0	0	0	0	0	0	0	0	0	0	0	0	0	0	0	0	0	0	0	48.2452	10.7794	0	0	0	0	0
pfl	2.3.1.54	Pyruvate formate-lyase	Formate synthesis (Pyruvate clevage to acetyl-coa)	Q8G5Q3	Formate C-acetyltransferase (EC 2.3.1.54)	Bifidobacterium longum (strain NCC 2705)	3-Bifido	0	0	0	0	16.2101	29.6739	114.4	87.2548	39.5818	0	39.6167	0	0	0	74.5139	81.2632	0	0	346.599	164.708	268.071	1259.16	550.839	33.8286	46.3202	71.0384	85.5908	187.704	301.12	49.6538
pfl	2.3.1.54	Pyruvate formate-lyase	Formate synthesis (Pyruvate clevage to acetyl-coa)	Q8XAF2;P42632;A7ZS04;A0A080FLA7;A0A073H6F6	Formate C-acetyltransferase (EC 2.3.1.54)	Escherichia coli O157:H7	5-Enterobacteria	2731.31	6308.15	3913.29	1626.27	1891.81	1835.03	2877.88	2634.22	3383.06	3235.78	3496.49	2421.4	1787.52	2127.81	2692.68	22281.7	10411.9	28214.8	476.3	978.903	2528.1	130.403	2060.97	2516.85	2670.42	2471.61	2063.49	735.5	2247.32	2141.05
pfl	2.3.1.54	Pyruvate formate-lyase	Formate synthesis (Pyruvate clevage to acetyl-coa)	Q8XEB4	Formate C-acetyltransferase (EC 2.3.1.54)	Escherichia coli O157:H7	5-Enterobacteria	0	0	0	0	2.8289	15.4807	0	0	39.8571	0	7.4468	0	0	0	0	0	27.6913	0	0	0	0	0	0	0	0	0	0	0	0	0
pfl	2.3.1.54	Pyruvate formate-lyase	Formate synthesis (Pyruvate clevage to acetyl-coa)	R6CDK5	Formate acetyltransferase (EC 2.3.1.54) (Pyruvate formate-lyase)	Blautia sp.	1-Butyric	0	0	0	0	0	0	0	0	0	0	0	128.227	1043.13	0	0	0	0	0	274.495	53.9908	0	0	0	0	0	0	0	0	0	0
pfl	2.3.1.54	Pyruvate formate-lyase	Formate synthesis (Pyruvate clevage to acetyl-coa)	R6FUT8;R6KQI5;C4IHW2;V9H4Q1	Formate acetyltransferase (EC 2.3.1.54) (Pyruvate formate-lyase)	Clostridium sp. CAG:221	1-Butyric	0	0	0	0	0	0	0	0	0	0	0	0	0	0	0	0	0	0	24.3043	90.8866	93.7266	0	0	0	0	0	0	0	0	0
pfl	2.3.1.54	Pyruvate formate-lyase	Formate synthesis (Pyruvate clevage to acetyl-coa)	R6KU39	Formate acetyltransferase (EC 2.3.1.54) (Pyruvate formate-lyase)	Dorea sp.	6-Lachnoclostridium	0	0	0	0	0	0	0	0	0	0	0	12.3453	0	0	0	0	0	0	22.4513	0	0	283.355	0	0	0	0	0	0	50.2854	0
pfl	2.3.1.54	Pyruvate formate-lyase	Formate synthesis (Pyruvate clevage to acetyl-coa)	R6S1S2	Formate acetyltransferase	Dorea formicigenerans CAG:28	6-Lachnoclostridium	0	0	0	0	0	0	0	0	0	0	0	0	0	0	0	0	0	0	44.0301	0	0	0	0	0	0	0	0	0	0	0
pfl	2.3.1.54	Pyruvate formate-lyase	Formate synthesis (Pyruvate clevage to acetyl-coa)	R7D4H6	Formate C-acetyltransferase (EC 2.3.1.54)	Collinsella sp. CAG:289	3-Bifido	0	0	0	0	0	0	0	0	0	0	0	0	0	0	0	0	0	0	23.5427	0	0	0	0	0	0	0	0	0	0	0
pfl	2.3.1.54	Pyruvate formate-lyase	Formate synthesis (Pyruvate clevage to acetyl-coa)	R7FCB7;R7GYE0	Formate acetyltransferase (EC 2.3.1.54) (Pyruvate formate-lyase)	Ruminococcus sp. CAG:330	6-Lachnoclostridium	0	0	0	0	0	0	0	0	0	0	0	0	0	0	0	0	0	0	0	0	3.3742	0	0	0	0	0	0	0	0	0
pfl	2.3.1.54	Pyruvate formate-lyase	Formate synthesis (Pyruvate clevage to acetyl-coa)	R7FTQ7	Formate C-acetyltransferase	Dorea longicatena CAG:42	6-Lachnoclostridium	0	0	0	0	0	0	0	0	0	0	27.3899	0	0	0	0	0	0	0	231.988	17.9512	0	4.6186	0	0	0	0	0	116.789	0	0
pfl	2.3.1.54	Pyruvate formate-lyase	Formate synthesis (Pyruvate clevage to acetyl-coa)	R7GLI1	Formate acetyltransferase (EC 2.3.1.54) (Pyruvate formate-lyase)	Eubacterium hallii	1-Butyric	0	0	0	10.7349	6.0226	0	0	0	0	0	0	0	0	0	0	0	0	0	21.9884	0	12.6883	7.0466	0	0	0	0	0	0	0	0
pfl	2.3.1.54	Pyruvate formate-lyase	Formate synthesis (Pyruvate clevage to acetyl-coa)	R7HDA2	Formate acetyltransferase (EC 2.3.1.54) (Pyruvate formate-lyase)	Ruminococcus torques	6-Lachnoclostridium	0	0	0	87.3673	10.9511	10.6933	8.0068	0	2.8225	0	63.3275	79.1004	193.587	0	0	0	21.0705	104.953	0	34.7772	10.2384	7.3716	107.408	0	264.193	10.3225	0	2.4918	11.3129	0
pfl	2.3.1.54	Pyruvate formate-lyase	Formate synthesis (Pyruvate clevage to acetyl-coa)	E2NWL1;R7GPN8;A0A373I704	Pyruvate formate-lyase-activating enzyme (EC 1.97.1.4)	Catenibacterium mitsuokai (strain DSM 15897 / JCM 10609 / CIP 106738 / RCA14-39)	1-Butyric	0	0	0	0	0	0	0	0	0	0	0	0	0	0	0	0	0	0	0	0	0	74.5568	3.4877	0	0	0	0	0	0	0
pfl	2.3.1.54	Pyruvate formate-lyase	Formate synthesis (Pyruvate clevage to acetyl-coa)	R7N6F9;A0A174I7A8	Pyruvate formate-lyase-activating enzyme (EC 1.97.1.4)	Faecalibacterium prausnitzii	1-Butyric	0	0	0	0	0	0	0	0	0	0	0	0	0	0	0	0	0	0	0	0	0	0	0	0	78.9119	0	0	0	0	0
pfl	2.3.1.54	Pyruvate formate-lyase	Formate synthesis (Pyruvate clevage to acetyl-coa)	A0A2X4TVB6	Formate acetyltransferase 1 (EC 2.3.1.54)	Salmonella enterica subsp. arizonae	5-Enterobacteria	0	0	0	0	0	0	0	0	0	0	0	0	0	0	0	0	0	0	4.947	0	0	2.0558	0	0	0	0	0	0	0	0
pfl	2.3.1.54	Pyruvate formate-lyase	Formate synthesis (Pyruvate clevage to acetyl-coa)	A0A414ZP56;A0A396A8G5;A0A096LH40	Pyruvate formate-lyase-activating enzyme (EC 1.97.1.4)	Collinsella sp. AM15-2	3-Bifido	0	0	0	0	0	0	0	0	0	0	0	0	0	0	0	0	0	0	9.9294	8.7549	9.0119	0	0	0	4.9831	0	0	0	0	0
pfl	2.3.1.54	Pyruvate formate-lyase	Formate synthesis (Pyruvate clevage to acetyl-coa)	P0A9N6;P0A9N4;D2ZAJ7;A0A080G6Q9;A0A073HPR2;A7ZJX4;A0A2X4TZQ8;A0A0F6REC7;G5S9L4;A0A455S4V1;A0A315GPP2;A0A3N2EQ61;A9MHY3;A0A378BNI5;A0A378BNL4;J7SKZ4;A0A085GJE8	Pyruvate formate-lyase 1-activating enzyme (EC 1.97.1.4) (Formate-C-acetyltransferase-activating enzyme 1) (PFL-activating enzyme 1)	Escherichia coli O157:H7	5-Enterobacteria	29.6233	0	26.6447	29.7548	87.5415	63.0028	49.0657	91.6875	114.743	80.3922	156.618	35.1538	43.3509	29.6096	0	81.097	83.0075	0	173.321	68.5828	94.1082	102.035	36.8989	134.539	95.8755	54.1986	21.5031	83.4596	34.4755	35.5397
pfl	2.3.1.54	Pyruvate formate-lyase	Formate synthesis (Pyruvate clevage to acetyl-coa)	A0A136WB98;A0A174KU93	Phosphate acetyltransferase (EC 2.3.1.8)	Anaerotignum neopropionicum	1-Butyric	0	0	0	96.537	0	0	0	119.585	73.6363	333.534	258.209	375.071	0	0	0	0	0	0	0	0	0	0	0	0	0	630.721	742.207	0	31.5726	0
pfl	2.3.1.54	Pyruvate formate-lyase	Formate synthesis (Pyruvate clevage to acetyl-coa)	A0A1E3AHS9;A0A1E3A3R7	4-hydroxyphenylacetate decarboxylase large subunit (EC 4.1.1.83) (Glycyl radical enzyme)	Eisenbergiella tayi	1-Butyric	43.4487	34.9189	7.8136	0	0	0	0	0	0	0	50.9057	8.4428	325.641	300.349	0	0	0	0	0	0	0	0	0	0	0	0	0	6.0886	24.6644	0
pfl	2.3.1.54	Pyruvate formate-lyase	Formate synthesis (Pyruvate clevage to acetyl-coa)	A0A316T831;C4IC81	Formate C-acetyltransferase/glycerol dehydratase family glycyl radical enzyme	Massilioclostridium sp.	1-Butyric	0	0	0	0	0	0	0	0	0	0	0	0	0	0	0	0	0	0	15.6799	0	0	0	0	0	0	0	0	0	0	0
pfl	2.3.1.54	Pyruvate formate-lyase	Formate synthesis (Pyruvate clevage to acetyl-coa)	A0A374NJ08;A0A285PUJ7	Glycyl radical protein	Anaerobutyricum hallii	1-Butyric	0	0	0	0	0	0	0	0	0	0	0	0	0	0	0	25.9396	28.9178	0	0	0	0	0	0	0	0	0	0	0	0	0
pfl	2.3.1.54	Pyruvate formate-lyase	Formate synthesis (Pyruvate clevage to acetyl-coa)	A0A396QJA1	Glycyl radical protein	Blautia sp.	1-Butyric	0	0	0	0	0	0	0	0	0	0	0	0	0	0	0	0	0	0	77.37	25.9739	0	0	0	0	0	0	0	0	0	0
pfl	2.3.1.54	Pyruvate formate-lyase	Formate synthesis (Pyruvate clevage to acetyl-coa)	A0A3N2EXB1	Cobalamin-independent glycerol dehydratase large subunit	Escherichia coli	5-Enterobacteria	325.021	2588.28	488.319	49.4894	181.784	61.1231	795.141	1019.22	506.177	1022.19	1581.61	1119.27	0	0	0	0	0	0	0	0	0	0	0	0	55.3002	17.6558	85.5157	0	0	0
pfl	2.3.1.54	Pyruvate formate-lyase	Formate synthesis (Pyruvate clevage to acetyl-coa)	A0A413PW66;A0A173YYY3;A0A173RME7;C0EZV6;A0A285PTR1	Glycyl radical protein	Anaerobutyricum hallii	1-Butyric	0	0	0	0	2.0003	0	24.3893	0	0	0	53.8084	11.7154	0	0	0	0	0	0	0	0	0	0	0	0	0	0	0	0	0	0
pfl	2.3.1.54	Pyruvate formate-lyase	Formate synthesis (Pyruvate clevage to acetyl-coa)	A0A414ZP06;A0A396A8W9;A0A1C0BUE7;A0A1Y4L093;G1WHL7;A0A2Z4UC22;E7GE78	Autonomous glycyl radical cofactor GrcA	Collinsella sp. AM15-2	3-Bifido	0	0	0	57.1854	0	13.9559	0	0	0	0	0	0	0	0	0	0	0	0	403.823	290.249	240.415	22.1983	22.6027	0	58.4547	0	0	0	0	0
pfl	2.3.1.54	Pyruvate formate-lyase	Formate synthesis (Pyruvate clevage to acetyl-coa)	A0A415G674;A0A173S5X5	Glycyl radical protein	Anaerobutyricum hallii	1-Butyric	0	0	0	0	0	0	0	0	0	0	0	0	0	0	0	0	0	0	0	0	0	0	0	0	0	0	0	0	0	0
pfl	2.3.1.54	Pyruvate formate-lyase	Formate synthesis (Pyruvate clevage to acetyl-coa)	A0A416PPV6;A0A417HG67;A0A417DY69;A0A417DA66	Glycyl radical protein	Blautia sp.	1-Butyric	0	0	0	0	0	0	0	0	0	0	4.0256	0	18.665	0	0	0	0	8.4917	0	0	0	0	0	0	0	0	0	0	3.6615	0
pfl	2.3.1.54	Pyruvate formate-lyase	Formate synthesis (Pyruvate clevage to acetyl-coa)	C0ERS7;A0A174H5H9	Formate C-acetyltransferase (EC 2.3.1.54)	Anaerobutyricum hallii DSM 3353	1-Butyric	0	58.5448	0	10.9844	40.5687	38.3453	58.8183	0	103.044	14.4519	39.6167	257.805	83.1956	125.869	18.6708	1755.06	2065.98	588.658	120.424	0	21.3564	38.2431	0	0	35.3149	43.9155	10.2531	85.4101	38.2201	0
pfl	2.3.1.54	Pyruvate formate-lyase	Formate synthesis (Pyruvate clevage to acetyl-coa)	F7JP01	Pyruvate formate-lyase	Lachnospiraceae bacterium 1_4_56FAA	1-Butyric	0	0	0	0	0	0	0	9.469	0	0	0	0	0	0	0	0	0	0	244.022	6.6203	0	0	0	0	0	0	0	0	0	0
pfl	2.3.1.54	Pyruvate formate-lyase	Formate synthesis (Pyruvate clevage to acetyl-coa)	P75793;A7ZJP0;A0A3N2EPH1;A0A0F6TTI1;A0A080G5D2;A0A073I0I2;D2ZA78;A9MIQ4;A0A601J1N9;A0A5Z7MXS5;A0A315GMK5;A0A2X4U0C6;A0A378BQJ7;A0A378BQB5;G5S942;A0A085GA67	Probable dehydratase YbiW (EC 4.2.1.-)	Escherichia coli (strain K12)	5-Enterobacteria	0	0	0	0	10.6183	10.4843	0	0	0	0	0	0	0	0	0	0	0	0	4.1252	0	19.8243	0	0	0	0	0	0	0	0	0
pfl	2.3.1.54	Pyruvate formate-lyase	Formate synthesis (Pyruvate clevage to acetyl-coa)	R7FNI3;R6LNE5;R9MS71;A0A396KV11	Putative formate C-acetyltransferase	Dorea longicatena CAG:42	6-Lachnoclostridium	0	0	0	0	0	0	0	0	0	0	0	0	0	0	0	0	15.7136	0	0	0	0	0	0	0	11.0974	0	0	0	0	0
pfl	2.3.1.54	Pyruvate formate-lyase	Formate synthesis (Pyruvate clevage to acetyl-coa)	R7GI74;A0A373HUB4;E2NU26;H3K731;C0ESC0;A0A415TT83;A0A415G2F2;A0A414B1L0;A0A413PND2;A0A374NIB9;A0A174J5P9	Formate C-acetyltransferase	Eubacterium hallii	1-Butyric	0	0	0	0	0	0	0	0	0	0	0	0	0	0	0	0	0	0	2.8743	0	0	20.2379	0	0	0	0	0	0	0	0
pfl	2.3.1.54	Pyruvate formate-lyase	Formate synthesis (Pyruvate clevage to acetyl-coa)	G2SPL4	Pyruvate formate-lyase-activating enzyme (EC 1.97.1.4)	Lactobacillus ruminis (strain ATCC 27782 / RF3)	3-Bifido	0	0	0	0	0	0	0	0	0	0	0	0	0	0	0	0	0	0	8.1255	5.1754	18.8963	0	0	0	0	0	0	0	0	0
pfl	2.3.1.54	Pyruvate formate-lyase	Formate synthesis (Pyruvate clevage to acetyl-coa)	A1A239;C4FEK6;D4BNW2;A0A6I1GEP9;D2QB00;A0A126SVJ8;A0A087BID6;Q8G5Q4;I3WIP9;A0A0L7D4U8;A0A087EIB9	Pyruvate formate-lyase-activating enzyme (EC 1.97.1.4)	Bifidobacterium adolescentis (strain ATCC 15703 / DSM 20083 / NCTC 11814 / E194a)	3-Bifido	0	0	0	0	0	0	23.5836	0	0	0	0	0	0	0	0	0	0	0	0	11.4648	7.0423	271.076	44.1058	5.7925	0	0	0	8.7878	30.5525	0
pfl	2.3.1.54	Pyruvate formate-lyase	Formate synthesis (Pyruvate clevage to acetyl-coa)	Q8X6C2;Q46802;A7ZQX7;A0A080FM66;A0A073H7S2;A0A0F6TVJ1	Sigma-54-interacting transcriptional activator	Escherichia coli O157:H7	5-Enterobacteria	0	0	0	7.2438	5.9736	9.3016	0	0	16.235	0	7.3741	0	0	0	0	0	0	0	0	1.9305	0	0	0	0	0	0	0	2.8949	0	0
acac	2.3.1.9	Acetyl-CoA acetyltransferase	Butyrate synthesis (Initial step in butanoate synthesis)	A0A0M6WEI0;A0A396QJC6;A0A1H6VZX8	Acetyl-CoA acetyltransferase (EC 2.3.1.9)	Roseburia faecis	1-Butyric	0	0	0	0	0	0	0	0	0	0	0	0	0	0	0	0	0	0	0	0	0	0	0	0	13.4912	0	0	0	0	0
acac	2.3.1.9	Acetyl-CoA acetyltransferase	Butyrate synthesis (Initial step in butanoate synthesis)	A0A0S2W8S8	3-ketoacyl-CoA thiolase (EC 2.3.1.16) (EC 2.3.1.9)	Intestinimonas butyriciproducens	1-Butyric	43.9032	22.6566	0	0	0	0	0	0	0	0	0	0	0	0	0	355.797	316.95	196.298	5.5211	0	0	12.6413	0	0	78.8441	0	0	1621.82	20.1425	0
acac	2.3.1.9	Acetyl-CoA acetyltransferase	Butyrate synthesis (Initial step in butanoate synthesis)	A0A173WC20;R5CHB0;A0A1H7HRY4	Acetyl-CoA C-acetyltransferase (Acetyl-CoA acetyltransferase) (EC 2.3.1.9)	Faecalibacterium prausnitzii	1-Butyric	41.5742	0	36.651	1634.22	39.582	63.2604	104.399	666.506	46.8272	95.7984	95.8479	27.9097	1078.74	160.792	0	0	0	0	0	274.825	45.1973	0	0	0	11.6443	0	0	429.168	7.552	0
acac	2.3.1.9	Acetyl-CoA acetyltransferase	Butyrate synthesis (Initial step in butanoate synthesis)	A0A174AUI1	Acetyl-CoA C-acetyltransferase (Acetyl-CoA acetyltransferase) (EC 2.3.1.9)	Anaerobutyricum hallii	1-Butyric	0	0	0	0	0	0	0	0	0	0	0	0	0	0	0	0	0	0	0	13.5785	170.196	0	0	0	0	0	0	0	0	0
acac	2.3.1.9	Acetyl-CoA acetyltransferase	Butyrate synthesis (Initial step in butanoate synthesis)	A0A174BJD5;A8SSR7	Acetyl-CoA acetyltransferase (EC 2.3.1.9)	Coprococcus eutactus	1-Butyric	0	0	0	0	0	0	0	0	0	0	0	0	0	0	0	0	0	0	5.6232	0	0	0	0	0	0	0	0	0	7.814	0
acac	2.3.1.9	Acetyl-CoA acetyltransferase	Butyrate synthesis (Initial step in butanoate synthesis)	A0A1E3APD5;A0A6N7W923;U2CD44	Acetyl-CoA acetyltransferase (EC 2.3.1.9)	Eisenbergiella tayi	1-Butyric	324.328	643.374	428.963	0	3.2219	0	16.6094	0	0	0	44.6262	0	1155.25	320.938	146.937	0	0	0	0	0	0	0	0	0	0	0	0	209.58	74.0173	17.6991
acac	2.3.1.9	Acetyl-CoA acetyltransferase	Butyrate synthesis (Initial step in butanoate synthesis)	A0A1I4F544	Acetyl-CoA C-acetyltransferase	Lachnospiraceae bacterium KH1T2	1-Butyric	0	0	0	17.0752	0	0	0	0	0	0	0	0	0	0	0	0	0	0	0	0	0	0	0	0	0	0	0	0	0	0
acac	2.3.1.9	Acetyl-CoA acetyltransferase	Butyrate synthesis (Initial step in butanoate synthesis)	A0A1Q6R5J2	Acetyl-CoA acetyltransferase	Coprococcus	1-Butyric	0	0	0	0	0	0	0	0	0	0	0	0	0	0	0	209.972	175.783	156.645	0	0	0	0	0	0	0	0	0	0	0	0
acac	2.3.1.9	Acetyl-CoA acetyltransferase	Butyrate synthesis (Initial step in butanoate synthesis)	A0A1Q6RIB9	Acetyl-CoA acetyltransferase	Eisenbergiella tayi	1-Butyric	0	0	0	0	0	0	0	0	0	0	0	0	0	0	0	757.916	660.163	976.529	38.6037	0	0	0	0	0	0	0	0	0	0	0
acac	2.3.1.9	Acetyl-CoA acetyltransferase	Butyrate synthesis (Initial step in butanoate synthesis)	A0A1T4JZB9	Acetyl-CoA C-acetyltransferase	Eubacterium ruminantium	1-Butyric	0	0	0	0	0	0	0	0	0	0	0	0	0	0	0	0	0	0	0	0	0	0	0	0	0	0	0	0	0	0
acac	2.3.1.9	Acetyl-CoA acetyltransferase	Butyrate synthesis (Initial step in butanoate synthesis)	A0A1T4WA18	Acetyl-CoA C-acetyltransferase	Faecalibacterium prausnitzii	1-Butyric	0	0	0	0	6.2777	7.1821	0	0	0	0	0	0	0	0	0	95.8417	0	0	62.9973	16.6569	16.0475	7.8733	6.8211	0	118.397	8.9807	3.9149	0	42.0199	0
acac	2.3.1.9	Acetyl-CoA acetyltransferase	Butyrate synthesis (Initial step in butanoate synthesis)	A0A285PMS7;C0ERR1;A0A374NFY5;A0A1M6GEC1;A0A1M6DGJ6;A0A1T5GBM9;A0A1H3Z3L6;A0A1I4DV77;R5E939;U5F891	Acetyl-CoA C-acetyltransferase (EC 2.3.1.-) (EC 2.3.1.9)	Anaerobutyricum hallii	1-Butyric	25.8758	159.549	0	91.7595	1303.77	1313.91	405.647	216.995	1703.8	953.318	724.557	749.86	532.482	1113.47	857.593	606.229	1164.61	690.927	44.8568	13617.8	15573	1.9464	1615.78	5968.86	75.1808	564.572	929.736	97.5152	2188.24	3544.14
acac	2.3.1.9	Acetyl-CoA acetyltransferase	Butyrate synthesis (Initial step in butanoate synthesis)	A0A2P2F618	Acetyl-CoA acetyltransferase	Flavonifractor plautii	1-Butyric	0	0	0	0	0	0	0	0	0	0	0	0	0	0	0	0	0	0	0	0	0	0	0	0	0	0	0	0	0	0
acac	2.3.1.9	Acetyl-CoA acetyltransferase	Butyrate synthesis (Initial step in butanoate synthesis)	A0A2T0BQR7	Acetyl-CoA acetyltransferase (EC 2.3.1.9)	Clostridium luticellarii	1-Butyric	0	185.509	0	8.8095	0	26.4487	0	0	27.2971	0	0	0	0	0	0	93.0256	0	237.922	26.7082	22.2036	3.6981	58.55	0	0	18.3882	0	15.8512	38.5799	48.1141	0
acac	2.3.1.9	Acetyl-CoA acetyltransferase	Butyrate synthesis (Initial step in butanoate synthesis)	A0A374I869	Acetyl-CoA C-acetyltransferase	Roseburia sp. TF10-5	1-Butyric	0	0	0	7.2775	41.2137	81.0051	7.3529	0	0	62.1656	8.0794	13.2835	0	0	0	0	0	0	41.5716	6.4156	26.1527	0	0	11.2814	37.3831	17.8376	0	15.4195	57.0588	0
acac	2.3.1.9	Acetyl-CoA acetyltransferase	Butyrate synthesis (Initial step in butanoate synthesis)	A0A417NJF1;A0A1V4MHG3	Acetyl-CoA C-acetyltransferase	Subdoligranulum	1-Butyric	209.826	0	210.227	0	0	0	0	0	0	0	0	0	0	0	0	406.244	212.565	0	32.8839	0	0	0	0	0	392.558	0	0	97.0899	147.927	0
acac	2.3.1.9	Acetyl-CoA acetyltransferase	Butyrate synthesis (Initial step in butanoate synthesis)	B7CAI7	Acetyl-CoA C-acetyltransferase	Holdemanella biformis DSM 3989	6-Lachnoclostridium	0	0	0	0	13.7665	7.1153	0	0	0	0	0	0	0	0	0	0	0	0	0	0	0	0	0	0	0	0	0	0	0	0
acac	2.3.1.9	Acetyl-CoA acetyltransferase	Butyrate synthesis (Initial step in butanoate synthesis)	B7CAI8	Acetyl-CoA C-acetyltransferase	Holdemanella biformis DSM 3989	6-Lachnoclostridium	0	0	0	0	2.2597	0	2.5017	0	0	0	0	0	0	0	0	0	0	0	0	0	0	0	0	0	0	0	0	0	0	0
acac	2.3.1.9	Acetyl-CoA acetyltransferase	Butyrate synthesis (Initial step in butanoate synthesis)	C4IED4;A0A410DQW1;Q183B0;A0A0A2EJQ2	Acetyl-CoA C-acetyltransferase (EC 2.3.1.9)	Eubacterium hallii	1-Butyric	0	34.7456	0	0	17.7727	0	4265.94	0	35.3529	42.3612	115.235	11.2149	0	0	0	110.973	242.639	132.133	228.54	0	16.122	28.6393	0	0	275.157	16.8403	0	540.267	17.5443	0
acac	2.3.1.9	Acetyl-CoA acetyltransferase	Butyrate synthesis (Initial step in butanoate synthesis)	C7H5K7;D1PJ72;A0A1Y4TAX3;Q67RA4	Acetyl-CoA C-acetyltransferase	Faecalibacterium prausnitzii (strain DSM 17677 / JCM 31915 / A2-165)	1-Butyric	0	0	0	0	0	0	3.5478	0	0	16.3743	167.243	0	0	0	0	0	0	0	3.2241	0	0	2.9545	0	0	71.1615	9.2656	8.8357	9.9877	0	0
acac	2.3.1.9	Acetyl-CoA acetyltransferase	Butyrate synthesis (Initial step in butanoate synthesis)	D4JZK3	Acetyl-CoA acetyltransferases (EC 2.3.1.9)	Faecalibacterium prausnitzii L2-6	1-Butyric	442.885	88.6271	230.816	4821.31	1381	1433.47	3543.58	5188.57	948.929	2127.23	3813.95	697.509	3290.16	1345.32	459.938	844.086	508.815	83.3379	919.348	685.91	219.486	349.011	21.2654	18.5281	1499.59	60.9661	63.35	2987.44	866.175	86.4872
acac	2.3.1.9	Acetyl-CoA acetyltransferase	Butyrate synthesis (Initial step in butanoate synthesis)	R5SH45	Acetyl-CoA C-acetyltransferase	Eisenbergiella tayi	1-Butyric	0	0	0	0	0	0	0	0	0	8.8095	0	0	0	0	0	0	0	0	0	0	0	0	0	0	0	0	0	0	0	0
acac	2.3.1.9	Acetyl-CoA acetyltransferase	Butyrate synthesis (Initial step in butanoate synthesis)	R6LBK8	Acetyl-CoA C-acetyltransferase	Coprococcus comes CAG:19	1-Butyric	0	0	0	0	0	142.31	0	86.7145	231.794	145.071	219.446	188.701	0	0	140.894	30.1912	69.5854	0	53.1844	24.8276	69.5602	55.5906	227.108	201.679	34.3961	172.219	200.869	25.2163	175.385	49.0885
acac	2.3.1.9	Acetyl-CoA acetyltransferase	Butyrate synthesis (Initial step in butanoate synthesis)	R6LIG4;R6FRE9	Acetyl-CoA acetyltransferase	Clostridium sp. CAG:265	1-Butyric	0	0	0	0	0	0	0	0	0	0	0	0	0	0	0	0	0	0	0	0	0	0	0	0	0	0	0	0	0	0
acac	2.3.1.9	Acetyl-CoA acetyltransferase	Butyrate synthesis (Initial step in butanoate synthesis)	R9JD75	Acetyl-CoA C-acetyltransferase	Lachnospiraceae bacterium A4	1-Butyric	0	0	0	0	0	0	0	0	0	0	0	7.5075	0	0	0	0	0	0	0	0	0	0	0	0	0	0	0	8.3316	0	0
acac	2.3.1.9	Acetyl-CoA acetyltransferase	Butyrate synthesis (Initial step in butanoate synthesis)	R9M359	Acetyl-CoA C-acetyltransferase	Eisenbergiella	1-Butyric	0	0	0	0	0	0	0	0	0	0	0	0	0	0	0	0	171.306	30.9145	4.106	0	0	0	0	0	0	0	0	81.7264	0	0
acac	2.3.1.9	Acetyl-CoA acetyltransferase	Butyrate synthesis (Initial step in butanoate synthesis)	U2AML2;G9YU23	Acetyl-CoA C-acetyltransferase	Flavonifractor plautii	1-Butyric	0	0	0	0	0	0	0	0	0	0	0	0	0	0	0	0	60.3108	0	0	0	0	0	0	0	0	0	0	0	0	0
acac	2.3.1.9	Acetyl-CoA acetyltransferase	Butyrate synthesis (Initial step in butanoate synthesis)	U2B9P0;G9YXQ6	Acetyl-CoA C-acetyltransferase	Flavonifractor plautii	1-Butyric	1386.87	659.664	627.894	0	0	0	0	0	0	0	0	0	15.7295	0	0	3525.31	3436.73	3677.29	229.745	7.3882	15.7839	98.1109	0	0	166.393	29.2095	0	920.797	355.821	389.561
acac	2.3.1.9	Acetyl-CoA acetyltransferase	Butyrate synthesis (Initial step in butanoate synthesis)	V2YEX6	Uncharacterized protein	Anaerostipes	1-Butyric	0	44.4378	0	0	0	0	0	0	0	0	0	0	0	0	0	244.133	299.657	254.839	18.3355	0	4.5311	7.5355	0	0	0	11.8961	0	95.2458	18.8145	60.5158
acac	2.3.1.9	Acetyl-CoA acetyltransferase	Butyrate synthesis (Initial step in butanoate synthesis)	V9H521;A0A1W1XVZ8	Acetyl-CoA acetyltransferase	Clostridium sp. 7_2_43FAA	1-Butyric	448.686	0	804.418	0	0	0	0	0	0	0	0	0	0	0	0	0	0	0	0	0	0	0	0	0	0	0	0	0	0	0
bcd	1.3.8.1 or 1.3.1.86	Butyryl-CoA dehydrogenase	Butyrate synthesis (Crotonyl-coa reductase)	A0A0S2W8G1;A0A3A9HBQ4	Butyryl-CoA dehydrogenase (EC 1.3.8.1)	Intestinimonas butyriciproducens	1-Butyric	98.9536	0	0	0	0	0	0	0	0	0	0	0	0	0	0	0	482.277	0	7.3314	0	0	0	0	0	291.858	0	0	2205.62	73.0051	0
bcd	1.3.8.1 or 1.3.1.86	Butyryl-CoA dehydrogenase	Butyrate synthesis (Crotonyl-coa reductase)	A0A1E3APG6	Acyl-CoA dehydrogenase (EC 1.3.99.-)	Eisenbergiella tayi	1-Butyric	262.553	818.699	124.77	184.371	120.961	58.5321	86.7055	0	0	91.3822	147.357	117.445	1022.13	449.935	695.124	973.428	374.097	2076.16	259.029	217.533	104.468	48.1578	0	0	271.027	41.7262	46.5402	982.547	434.045	0
bcd	1.3.8.1 or 1.3.1.86	Butyryl-CoA dehydrogenase	Butyrate synthesis (Crotonyl-coa reductase)	A0A1H6W8B6	Butyryl-CoA dehydrogenase	Lachnospiraceae bacterium A10	1-Butyric	0	0	0	0	0	0	0	0	0	0	0	0	0	0	0	0	0	0	0	0	0	0	0	0	0	0	0	0	0	0
bcd	1.3.8.1 or 1.3.1.86	Butyryl-CoA dehydrogenase	Butyrate synthesis (Crotonyl-coa reductase)	A0A1Q6L0B7;A0A1Y4WG83;R9M4L6;A0A1Q6RCB5;A0A136Q687;A0A0A2E1N2;D9R0L1;A0A143B302	Acyl-CoA dehydrogenase	Clostridiales bacterium 52_15	1-Butyric	0	0	0	0	0	4.4783	0	75.5099	0	0	4.9001	0	0	0	0	60.0758	206.745	45.9777	110.846	0	0	0	6.2124	0	12.5448	0	0	160.019	0	0
bcd	1.3.8.1 or 1.3.1.86	Butyryl-CoA dehydrogenase	Butyrate synthesis (Crotonyl-coa reductase)	A0A1T4JZ88	Acyl-CoA dehydrogenase	Eubacterium ruminantium	1-Butyric	0	0	0	0	0	0	0	0	0	0	0	0	0	0	0	0	0	0	8.785	0	0	0	0	0	0	0	0	0	6.5715	0
bcd	1.3.8.1 or 1.3.1.86	Butyryl-CoA dehydrogenase	Butyrate synthesis (Crotonyl-coa reductase)	A0A1T4W8D4	Acyl-CoA dehydrogenase, middle domain	Faecalibacterium prausnitzii	1-Butyric	0	0	0	0	0	0	0	0	0	0	0	0	0	0	0	0	18.4553	152.935	6.0251	0	0	0	0	0	24.3286	0	0	0	0	0
bcd	1.3.8.1 or 1.3.1.86	Butyryl-CoA dehydrogenase	Butyrate synthesis (Crotonyl-coa reductase)	A0A1W1XVF1	Butyryl-CoA dehydrogenase	Clostridium acidisoli DSM 12555	1-Butyric	0	0	0	0	0	0	61.7528	0	0	0	0	0	0	0	0	0	0	0	0	0	0	0	0	0	0	0	0	0	0	0
bcd	1.3.8.1 or 1.3.1.86	Butyryl-CoA dehydrogenase	Butyrate synthesis (Crotonyl-coa reductase)	A0A1Y4TDC2	Acyl-CoA dehydrogenase	Faecalibacterium sp. An121	1-Butyric	59.7387	29.0421	0	0	0	0	0	0	0	0	0	0	0	0	0	99.1676	71.2448	102.375	8.1407	0	18.8212	10.8928	0	0	13.0146	0	0	0	12.2939	0
bcd	1.3.8.1 or 1.3.1.86	Butyryl-CoA dehydrogenase	Butyrate synthesis (Crotonyl-coa reductase)	A0A1Y4WEI1;A0A1I4FR60	Acyl-CoA dehydrogenase	Flavonifractor sp. An10	1-Butyric	0	0	0	0	0	0	0	0	0	0	0	0	0	0	0	0	30.9934	0	5.043	0	0	0	0	0	0	0	0	0	0	0
bcd	1.3.8.1 or 1.3.1.86	Butyryl-CoA dehydrogenase	Butyrate synthesis (Crotonyl-coa reductase)	A0A285PMX1;A0A174AQS7;C0ERR4	Acyl-CoA dehydrogenase --> transferred to, medium-chain acyl-CoA dehydrogenase, long-chain acyl-CoA dehydrogenase and, very-long-chain acyl-CoA dehydrogenase (EC 1.3.8.7) (EC 1.3.99.3)	Anaerobutyricum hallii	1-Butyric	7.9004	0	0	9.9918	21.7032	25.0545	0	0	0	0	0	0	0	0	0	0	0	59.8381	158.396	94.512	30.0005	0	0	0	17.6004	0	2.3149	0	5.066	0
bcd	1.3.8.1 or 1.3.1.86	Butyryl-CoA dehydrogenase	Butyrate synthesis (Crotonyl-coa reductase)	A0A2P2F2K6	Acyl-CoA dehydrogenase	Flavonifractor plautii	1-Butyric	0	0	0	0	0	0	0	0	0	0	0	46.3347	0	0	0	0	238.993	0	17.7376	0	0	0	0	0	0	0	0	84.4765	0	0
bcd	1.3.8.1 or 1.3.1.86	Butyryl-CoA dehydrogenase	Butyrate synthesis (Crotonyl-coa reductase)	A0A2U1ATU1;F1RJH2;A0A1F3SL45;A0A1V3PBV1;A0A287BG49;E9PE82;P16219;P79273;A0A287A8Y8	Butyryl-CoA dehydrogenase	Agathobaculum butyriciproducens	1-Butyric	0	0	0	0	0	0	0	0	0	0	0	0	0	0	0	0	0	0	8.0143	0	0	0	0	0	0	0	0	0	0	0
bcd	1.3.8.1 or 1.3.1.86	Butyryl-CoA dehydrogenase	Butyrate synthesis (Crotonyl-coa reductase)	A0A374I8C6;A0A0M6WEB5	Acyl-CoA dehydrogenase	Roseburia sp. TF10-5	1-Butyric	0	0	0	11.0605	20.9941	58.4741	0	0	0	7.2827	13.5243	17.3522	0	0	0	0	0	0	28.8948	41.2951	5.5441	4.4904	0	0	17.7412	10.9907	7.2101	30.0551	17.8459	0
bcd	1.3.8.1 or 1.3.1.86	Butyryl-CoA dehydrogenase	Butyrate synthesis (Crotonyl-coa reductase)	A0A416VWW0	Acyl-CoA dehydrogenase	Eubacterium sp. AF15-50	1-Butyric	0	0	0	0	0	0	0	0	0	0	0	0	0	0	0	0	0	0	0	0	0	0	0	0	0	0	0	0	10.0951	0
bcd	1.3.8.1 or 1.3.1.86	Butyryl-CoA dehydrogenase	Butyrate synthesis (Crotonyl-coa reductase)	A0A417NC44;U2AZ98;A0A6N7W6Q4;U2DDH2;G9YWA5;A0A1Y4WER6;A0A1E3AQB5;A0A1E3AIT6;A0A0S2W615;R9IX95;R9KU04;A0A254Q4F3;R9MC58	Acyl-CoA dehydrogenase	Subdoligranulum	1-Butyric	0	0	0	53.241	0	0	7.7178	53.8129	0	5.873	13.9597	0	34.882	0	0	119.109	396.823	876.616	3.6732	0	0	0	0	0	11.6596	0	0	89.0476	9.251	0
bcd	1.3.8.1 or 1.3.1.86	Butyryl-CoA dehydrogenase	Butyrate synthesis (Crotonyl-coa reductase)	A0A417NDC9;R5S4P8	Acyl-CoA dehydrogenase	Subdoligranulum	1-Butyric	280.447	0	229.112	0	0	0	0	0	0	0	0	0	0	0	0	0	109.903	0	26.6173	0	0	0	0	0	107.98	0	0	33.822	70.5008	0
bcd	1.3.8.1 or 1.3.1.86	Butyryl-CoA dehydrogenase	Butyrate synthesis (Crotonyl-coa reductase)	B7CAI9	Acyl-CoA dehydrogenase, C-terminal domain protein	Holdemanella biformis DSM 3989	6-Lachnoclostridium	0	0	0	0	10.1369	0	17.7137	0	0	0	0	0	0	0	0	0	0	0	26.2997	0	0	0	8.4234	0	0	0	0	0	0	0
bcd	1.3.8.1 or 1.3.1.86	Butyryl-CoA dehydrogenase	Butyrate synthesis (Crotonyl-coa reductase)	C0EX16;A0A173SMQ3;A0A414B6G5;A0A285PQ42;R9KKM1;R9J5A1;S0JJI3	Acyl-CoA dehydrogenase, C-terminal domain protein	Anaerobutyricum hallii DSM 3353	1-Butyric	0	0	0	10.6261	1486.96	1826.76	416.748	169.107	1788.02	478.228	418.69	486.569	544.364	600.292	0	150.337	448.003	98.6417	21.458	10886.5	15252.1	3.9018	2293.85	7839.23	3.9027	258.457	263.433	8.3044	2052.35	4348.25
bcd	1.3.8.1 or 1.3.1.86	Butyryl-CoA dehydrogenase	Butyrate synthesis (Crotonyl-coa reductase)	C4IEM8;A0A3R5TDW2;R6KI89;R6FSK1;A0A1V4SZ11;A0A1W1XGP7;V9H299	Butyryl-CoA dehydrogenase (EC 1.3.8.1)	Eubacterium hallii	1-Butyric	0	0	0	0	0	0	1995.12	0	0	0	0	0	0	0	0	0	0	0	0	2.5215	0	0	0	0	0	0	0	0	0	0
bcd	1.3.8.1 or 1.3.1.86	Butyryl-CoA dehydrogenase	Butyrate synthesis (Crotonyl-coa reductase)	C4IIK8	Acyl-coa dehydrogenase, short-chain specific (EC 1.3.8.1)	Eubacterium hallii	1-Butyric	0	0	0	0	0	0	163.205	0	0	0	0	0	0	0	0	0	0	0	0	0	0	0	0	0	0	0	0	0	0	0
bcd	1.3.8.1 or 1.3.1.86	Butyryl-CoA dehydrogenase	Butyrate synthesis (Crotonyl-coa reductase)	C7H5L0;A0A173WBY7;D4JZK0	Acyl-CoA dehydrogenase, C-terminal domain protein	Faecalibacterium prausnitzii (strain DSM 17677 / JCM 31915 / A2-165)	1-Butyric	0	0	0	2426.36	195.166	212.628	1312.21	729.375	94.1404	394.48	1971.73	31.8602	603.05	208.403	0	20.8462	71.952	0	183.464	19.5147	15.0851	66.6532	0	0	392.015	4.6138	12.4581	656.926	176.161	0
bcd	1.3.8.1 or 1.3.1.86	Butyryl-CoA dehydrogenase	Butyrate synthesis (Crotonyl-coa reductase)	D4RW85	Acyl-CoA dehydrogenase, C-terminal domain protein	Butyrivibrio crossotus DSM 2876	1-Butyric	29.0302	12.4639	0	98.9017	47.3565	63.3076	0	0	0	0	5.7909	20.0081	0	14.5593	0	77.6479	100.64	217.906	250.621	397.528	69.8585	0	0	0	46.9477	0	0	51.9699	0	0
bcd	1.3.8.1 or 1.3.1.86	Butyryl-CoA dehydrogenase	Butyrate synthesis (Crotonyl-coa reductase)	R5CGI6	Butyryl-CoA dehydrogenase Bcd	Eubacterium	1-Butyric	0	0	0	0	29.488	22.7611	0	0	0	0	0	0	0	0	0	0	0	0	210.847	64.2247	53.2165	0	0	0	10.3469	0	0	0	0	0
bcd	1.3.8.1 or 1.3.1.86	Butyryl-CoA dehydrogenase	Butyrate synthesis (Crotonyl-coa reductase)	R6GSN1	Uncharacterized protein	Eisenbergiella tayi	1-Butyric	0	0	0	0	0	0	0	0	0	0	0	0	0	0	0	615.884	725.708	445.907	0	0	0	0	0	0	0	0	0	15.8983	0	0
bcd	1.3.8.1 or 1.3.1.86	Butyryl-CoA dehydrogenase	Butyrate synthesis (Crotonyl-coa reductase)	R6MFP8	Acyl-CoA dehydrogenase C-terminal domain protein	Coprococcus comes CAG:19	1-Butyric	0	0	0	0	0	0	0	0	0	0	0	0	0	0	0	0	0	0	0	0	0	0	0	0	0	0	0	0	0	0
bcd	1.3.8.1 or 1.3.1.86	Butyryl-CoA dehydrogenase	Butyrate synthesis (Crotonyl-coa reductase)	U2AHG6;A0A6N7W757;R9JCI6	Butyryl-CoA dehydrogenase	Eisenbergiella tayi	1-Butyric	0	0	0	0	0	0	0	0	0	0	0	0	0	0	0	0	0	0	0	0	0	0	0	0	0	0	0	0	0	0
bcd	1.3.8.1 or 1.3.1.86	Butyryl-CoA dehydrogenase	Butyrate synthesis (Crotonyl-coa reductase)	U2BU85;G9YU56;A0A1Y4WDF3	Butyryl-CoA dehydrogenase	Flavonifractor plautii	1-Butyric	392.077	1025.33	185.444	0	0	0	0	0	0	0	0	0	0	0	0	2332.99	978.053	1776.76	291.001	12.0131	131.904	69.8709	0	0	136.519	16.9627	6.3564	203.174	211.261	71.2751
bcd	1.3.8.1 or 1.3.1.86	Butyryl-CoA dehydrogenase	Butyrate synthesis (Crotonyl-coa reductase)	A0A0S2W7D7;R9IMT2;D9R1D1;S0IS06;U2MBP1;A0A374VLW4	Electron transfer flavoprotein, alpha subunit	Intestinimonas butyriciproducens	1-Butyric	39.6334	0	0	0	0	0	0	0	0	0	0	0	0	0	0	0	33.7688	0	0	0	0	0	0	0	41.3291	0	0	868.291	20.5044	0
bcd	1.3.8.1 or 1.3.1.86	Butyryl-CoA dehydrogenase	Butyrate synthesis (Crotonyl-coa reductase)	A0A173UML0;A0A174AQY6;C0ERR6	Electron transfer flavoprotein large subunit (Electron transfer flavoprotein subunit alpha/FixB family protein)	Anaerobutyricum hallii	1-Butyric	0	0	0	0	0	0	0	0	0	0	0	0	0	0	0	0	0	0	0	0	0	0	0	0	7.2866	0	6.0873	0	0	0
bcd	1.3.8.1 or 1.3.1.86	Butyryl-CoA dehydrogenase	Butyrate synthesis (Crotonyl-coa reductase)	A0A1E3APB7;U2CD48	Acryloyl-CoA reductase electron transfer subunit beta (Electron transfer flavoprotein subunit alpha)	Eisenbergiella tayi	1-Butyric	1020.32	1365.38	550.511	39.6758	59.0393	33.6899	85.8335	16.2132	0	67.3823	150.338	155.964	3510.58	1510.66	1431.97	62.0639	0	0	22.7404	3.9083	4.9255	4.7697	0	0	9.7644	2.5949	3.7399	680.082	372.132	148.252
bcd	1.3.8.1 or 1.3.1.86	Butyryl-CoA dehydrogenase	Butyrate synthesis (Crotonyl-coa reductase)	A0A1T4W8B8;D1PJ77	Electron transfer flavoprotein alpha subunit apoprotein	Faecalibacterium prausnitzii	1-Butyric	0	0	0	0	0	0	5.505	0	0	0	0	0	0	0	0	0	0	0	5.1286	23.5089	0	0	0	0	42.9199	3.2387	0	0	8.597	0
bcd	1.3.8.1 or 1.3.1.86	Butyryl-CoA dehydrogenase	Butyrate synthesis (Crotonyl-coa reductase)	A0A1Y4TCD9;A0A136WDA8;A0A0B3W043	Electron transfer flavoprotein subunit alpha	Faecalibacterium sp. An121	1-Butyric	0	0	0	50.1732	68.7937	47.5515	320.473	78.2727	19.3385	24.5778	171.643	4.9138	0	0	0	0	0	0	0	0	0	0	0	0	24.7263	0	0	22.0377	0	0
bcd	1.3.8.1 or 1.3.1.86	Butyryl-CoA dehydrogenase	Butyrate synthesis (Crotonyl-coa reductase)	A0A2P2F2K1	Electron transfer flavoprotein alpha subunit	Flavonifractor plautii	1-Butyric	0	0	0	0	0	0	0	0	0	0	0	0	0	0	0	0	71.9667	0	47.5526	0	0	0	0	0	11.1406	0	0	12.2945	0	0
bcd	1.3.8.1 or 1.3.1.86	Butyryl-CoA dehydrogenase	Butyrate synthesis (Crotonyl-coa reductase)	A0A374I8F9;A0A173QU12;A0A0M6WFI8	Electron transfer flavoprotein subunit alpha/FixB family protein	Roseburia sp. TF10-5	1-Butyric	0	0	0	0	0	0	0	0	0	0	0	0	0	0	0	0	0	0	0	0	0	0	0	0	0	0	0	0	0	0
bcd	1.3.8.1 or 1.3.1.86	Butyryl-CoA dehydrogenase	Butyrate synthesis (Crotonyl-coa reductase)	A0A396QHV1	Electron transfer flavoprotein subunit alpha/FixB family protein	Blautia sp.	1-Butyric	0	12.2659	0	9.3354	7.9383	3.4289	0	0	0	14.4662	20.2026	0	108.885	0	61.6089	0	59.5742	0	84.3377	77.9989	9.5789	0	0	0	5.9532	0	0	24.5692	13.1881	0
bcd	1.3.8.1 or 1.3.1.86	Butyryl-CoA dehydrogenase	Butyrate synthesis (Crotonyl-coa reductase)	A0A417NDH9	Electron transfer flavoprotein subunit alpha/FixB family protein	Subdoligranulum	1-Butyric	457.142	0	221.249	0	0	0	0	0	0	0	0	0	0	0	0	28.2755	27.2143	0	21.133	0	0	0	0	0	85.7253	0	0	0	177.008	0
bcd	1.3.8.1 or 1.3.1.86	Butyryl-CoA dehydrogenase	Butyrate synthesis (Crotonyl-coa reductase)	A8SSR0;A0A412IRS8;A0A173XB79;A0A1T4JZ74;A0A1H6W3G1;A0A416VX66	Electron transfer flavoprotein FAD-binding domain protein	Coprococcus eutactus ATCC 27759	1-Butyric	0	0	0	0	0	0	0	0	0	0	0	0	0	0	0	0	0	0	114.526	266.578	62.052	0	0	0	28.5672	0	0	15.407	6.1352	0
bcd	1.3.8.1 or 1.3.1.86	Butyryl-CoA dehydrogenase	Butyrate synthesis (Crotonyl-coa reductase)	B7CAJ1;A0A136Q6C9	Electron transfer flavoprotein FAD-binding domain protein	Holdemanella biformis DSM 3989	6-Lachnoclostridium	0	0	0	17.249	30.7518	9.3241	46.7844	50.0058	67.5977	0	10.1163	0	0	0	0	0	0	0	0	2.1398	0	0	0	4.8599	0	0	0	0	0	0
bcd	1.3.8.1 or 1.3.1.86	Butyryl-CoA dehydrogenase	Butyrate synthesis (Crotonyl-coa reductase)	C0EX15;A0A285PQ23;A0A174EAW4;A0A374NUZ0;R9KL23	Electron transfer flavoprotein subunit alpha	Anaerobutyricum hallii DSM 3353	1-Butyric	0	0	0	0	553.793	577.157	66.1095	0	336.563	45.3582	39.3372	122.114	0	0	0	0	0	0	0	3017.48	4541	0	431.319	1026.74	0	28.6795	15.7034	0	366.468	233.548
bcd	1.3.8.1 or 1.3.1.86	Butyryl-CoA dehydrogenase	Butyrate synthesis (Crotonyl-coa reductase)	C4IEM6	Electron transfer flavoprotein, alpha subunit	Eubacterium hallii	1-Butyric	0	0	0	0	0	0	3270.08	0	0	0	0	0	0	0	0	0	0	0	0	0	0	0	0	0	0	0	0	0	0	0
bcd	1.3.8.1 or 1.3.1.86	Butyryl-CoA dehydrogenase	Butyrate synthesis (Crotonyl-coa reductase)	D4JZJ8;C7H5L2;A0A173WAX3	Electron transfer flavoprotein, alpha subunit	Faecalibacterium prausnitzii L2-6	1-Butyric	0	0	0	1891.73	257.111	165.541	1102.23	1956.97	110.807	526.281	1354.88	166.798	1877.75	39.1452	19.9534	0	0	0	48.5206	6.3755	0	6.5901	0	0	184.984	0	6.3901	859.648	103.733	0
bcd	1.3.8.1 or 1.3.1.86	Butyryl-CoA dehydrogenase	Butyrate synthesis (Crotonyl-coa reductase)	G9YU58;U2BJY5;A0A1Y4WGR0	Electron transfer flavoprotein FAD-binding domain protein	Flavonifractor plautii ATCC 29863	1-Butyric	320.331	699.298	30.1008	0	0	62.3169	0	0	0	0	0	0	0	0	0	2092.47	1107.17	8656.66	156.132	16.1451	72.705	65.7506	0	0	79.0348	22.0843	4.389	43.7436	160.417	103.853
bcd	1.3.8.1 or 1.3.1.86	Butyryl-CoA dehydrogenase	Butyrate synthesis (Crotonyl-coa reductase)	J4W1V8	Electron transfer flavoprotein, alpha subunit	Mogibacterium sp. CM50	7-Asaccharolytic	0	0	0	0	0	0	0	0	0	0	0	0	0	0	0	29.6383	0	0	2.4258	0	0	0	0	0	0	0	0	0	0	0
bcd	1.3.8.1 or 1.3.1.86	Butyryl-CoA dehydrogenase	Butyrate synthesis (Crotonyl-coa reductase)	R5CHA6	Electron transfer flavoprotein alpha subunit EtfA	Eubacterium	1-Butyric	0	0	0	0	46.3085	39.746	0	0	0	0	0	0	0	0	0	0	0	0	279.348	12.7135	79.1819	0	0	0	30.3352	0	0	0	0	0
bcd	1.3.8.1 or 1.3.1.86	Butyryl-CoA dehydrogenase	Butyrate synthesis (Crotonyl-coa reductase)	R5SGE6	Electron transfer flavoprotein alpha subunit	Eisenbergiella tayi	1-Butyric	0	0	0	0	0	0	0	0	0	0	0	0	0	0	0	0	0	0	4.5049	0	0	0	0	0	0	0	0	0	0	0
bcd	1.3.8.1 or 1.3.1.86	Butyryl-CoA dehydrogenase	Butyrate synthesis (Crotonyl-coa reductase)	R6GPR3	Electron transfer flavoprotein alpha subunit	Eisenbergiella tayi	1-Butyric	0	0	0	0	0	0	0	0	0	0	0	0	0	0	0	624.306	637.326	908.405	31.6973	0	0	0	0	0	0	0	0	66.275	0	0
bcd	1.3.8.1 or 1.3.1.86	Butyryl-CoA dehydrogenase	Butyrate synthesis (Crotonyl-coa reductase)	R6LG28;A0A6N7WKN0;R9K664;A0A1W1XG38;A0A1T5EUD4	Electron transfer flavoprotein FAD-binding domain protein	Coprococcus comes CAG:19	1-Butyric	0	0	0	282.926	51.168	44.5178	0	0	0	0	8.489	36.7336	0	0	0	0	34.3802	0	222.806	151.771	39.9737	0	0	0	46.3075	0	0	104.134	0	0
bcd	1.3.8.1 or 1.3.1.86	Butyryl-CoA dehydrogenase	Butyrate synthesis (Crotonyl-coa reductase)	R9M3H0	Electron transfer flavoprotein alpha subunit	Eisenbergiella	1-Butyric	0	0	0	0	0	0	0	0	0	0	0	0	0	0	0	0	0	0	36.8704	0	0	0	0	0	0	0	0	0	0	0
bcd	1.3.8.1 or 1.3.1.86	Butyryl-CoA dehydrogenase	Butyrate synthesis (Crotonyl-coa reductase)	V2XZM6	ETF domain-containing protein	Anaerostipes	1-Butyric	0	0	0	0	0	0	0	0	0	0	0	0	0	0	0	0	0	0	15.0543	0	0	0	0	0	0	0	0	0	0	0
bcd	1.3.8.1 or 1.3.1.86	Butyryl-CoA dehydrogenase	Butyrate synthesis (Crotonyl-coa reductase)	A0A0S2W0W2;A0A0S2W7C0	3-hydroxybutyryl-CoA dehydrogenase (EC 1.1.1.157)	Intestinimonas butyriciproducens	1-Butyric	0	0	0	0	0	0	0	0	0	0	0	0	0	0	0	0	99.6672	0	75.6048	0	0	0	0	0	168.428	0	0	189.937	38.3958	0
bcd	1.3.8.1 or 1.3.1.86	Butyryl-CoA dehydrogenase	Butyrate synthesis (Crotonyl-coa reductase)	A0A173WAM6	3-hydroxybutyryl-CoA dehydrogenase (EC 1.1.1.157) (Probable 3-hydroxybutyryl-CoA dehydrogenase)	Faecalibacterium prausnitzii	1-Butyric	0	0	0	0	34.8773	30.1413	91.5963	0	0	0	41.9064	0	0	34.3904	0	0	0	0	27.2735	0	0	12.8879	0	0	17.1391	0	0	0	23.7287	0
bcd	1.3.8.1 or 1.3.1.86	Butyryl-CoA dehydrogenase	Butyrate synthesis (Crotonyl-coa reductase)	A0A1E3AJR6;U2B0L7;A0A6N7WNU4	3-hydroxybutyryl-CoA dehydrogenase (Putative 3-hydroxybutyryl-CoA dehydrogenase) (EC 1.1.1.157)	Eisenbergiella tayi	1-Butyric	268.268	354.099	239.948	0	37.0346	2.9488	3.9236	0	0	5.6095	83.7588	48.2726	410.131	90.2873	272.148	36.9719	34.3231	0	0	0	0	0	0	0	0	0	5.746	175.632	93.6767	0
bcd	1.3.8.1 or 1.3.1.86	Butyryl-CoA dehydrogenase	Butyrate synthesis (Crotonyl-coa reductase)	A0A1H3Z403;A0A1T5EUH9	3-hydroxybutyryl-CoA dehydrogenase	Lachnospiraceae bacterium NK3A20	1-Butyric	0	0	0	0	63.2216	53.5026	0	0	0	0	0	0	0	0	0	0	0	0	275.562	139.111	73.3502	0	0	0	16.716	0	0	0	0	0
bcd	1.3.8.1 or 1.3.1.86	Butyryl-CoA dehydrogenase	Butyrate synthesis (Crotonyl-coa reductase)	A0A1Q6KZR4	3-hydroxybutyryl-CoA dehydrogenase	Clostridiales bacterium 52_15	1-Butyric	0	0	0	0	0	0	0	0	0	0	0	0	0	0	0	0	0	0	38.8917	0	0	0	0	0	0	0	0	0	0	0
bcd	1.3.8.1 or 1.3.1.86	Butyryl-CoA dehydrogenase	Butyrate synthesis (Crotonyl-coa reductase)	A0A1T4W8T7	3-hydroxyacyl-CoA dehydrogenase	Faecalibacterium prausnitzii	1-Butyric	36.137	104.731	39.0732	75.8667	68.0488	119.521	91.6607	25.8732	106.694	171.737	80.723	77.9878	43.1364	80.5025	71.9433	272.64	116.55	189.356	85.2977	102.317	51.4753	64.0339	75.7173	74.5221	169.92	45.633	19.1811	190.279	58.425	0
bcd	1.3.8.1 or 1.3.1.86	Butyryl-CoA dehydrogenase	Butyrate synthesis (Crotonyl-coa reductase)	A0A1U7NK83	3-hydroxybutyryl-CoA dehydrogenase	Dubosiella newyorkensis	1-Butyric	0	0	0	437.761	131.193	118.305	0	0	0	9.2199	9.0338	79.2137	0	0	0	0	0	0	499.099	600.23	177.723	9.9278	0	0	121.73	11.4199	0	51.7018	13.2151	0
bcd	1.3.8.1 or 1.3.1.86	Butyryl-CoA dehydrogenase	Butyrate synthesis (Crotonyl-coa reductase)	A0A374IAB9;A0A0M6WFJ8	3-hydroxybutyryl-CoA dehydrogenase (EC 1.1.1.157)	Roseburia sp. TF10-5	1-Butyric	0	0	0	0	0	0	0	0	0	0	0	0	0	0	0	0	0	0	0	0	0	0	0	0	0	0	0	0	0	0
bcd	1.3.8.1 or 1.3.1.86	Butyryl-CoA dehydrogenase	Butyrate synthesis (Crotonyl-coa reductase)	A0A410DQ36;A0A1W1XG81	3-hydroxybutyryl-CoA dehydrogenase	Clostridium sp. CT4	1-Butyric	0	0	0	0	0	0	0	0	0	0	0	0	0	0	0	0	0	0	0	0	0	0	0	0	0	0	0	0	0	0
bcd	1.3.8.1 or 1.3.1.86	Butyryl-CoA dehydrogenase	Butyrate synthesis (Crotonyl-coa reductase)	A0A412IRQ5;A0A173YQ62;A0A416VX16;A0A1H7HXU3;A0A1H6W4W0	3-hydroxybutyryl-CoA dehydrogenase	Coprococcus eutactus	1-Butyric	148.73	525.838	104.368	0	65.3659	98.3507	99.901	0	0	39.0632	76.7515	21.6681	319.513	98.2675	98.4165	15.6212	60.7676	0	75.6608	64.7489	54.6294	20.7212	50.487	0	53.087	29.9115	15.6959	72.8151	147.974	96.3819
bcd	1.3.8.1 or 1.3.1.86	Butyryl-CoA dehydrogenase	Butyrate synthesis (Crotonyl-coa reductase)	A0A417ND93;V2ZKK8	3-hydroxybutyryl-CoA dehydrogenase (EC 1.1.1.157)	Subdoligranulum	1-Butyric	62.1196	0	84.6095	0	0	0	0	0	0	0	0	0	0	0	0	0	66.5596	21.5521	0	0	0	0	0	0	162.454	0	0	0	115.597	0
bcd	1.3.8.1 or 1.3.1.86	Butyryl-CoA dehydrogenase	Butyrate synthesis (Crotonyl-coa reductase)	A8SSR5	3-hydroxyacyl-CoA dehydrogenase, NAD binding domain protein	Coprococcus eutactus ATCC 27759	1-Butyric	0	0	0	32.0486	12.5282	12.6151	0	0	0	0	0	0	0	0	0	0	0	0	268.122	101.864	0	0	0	0	0	0	0	0	0	0
bcd	1.3.8.1 or 1.3.1.86	Butyryl-CoA dehydrogenase	Butyrate synthesis (Crotonyl-coa reductase)	B7CAJ2;U5F7V8	3-hydroxyacyl-CoA dehydrogenase, NAD binding domain protein	Holdemanella biformis DSM 3989	6-Lachnoclostridium	0	18.0685	0	7.0116	66.6558	46.4665	63.0495	86.5181	96.6363	36.3037	30.5284	21.3517	0	0	0	27.2462	0	0	10.3964	16.722	16.035	0	34.1429	4.4462	5.0077	0	2.6611	4.7417	4.197	0
bcd	1.3.8.1 or 1.3.1.86	Butyryl-CoA dehydrogenase	Butyrate synthesis (Crotonyl-coa reductase)	C0ERR3;A0A174AR77;A0A173UMH8	3-hydroxyacyl-CoA dehydrogenase, NAD binding domain protein	Anaerobutyricum hallii DSM 3353	1-Butyric	134.665	157.619	16.5576	30.9188	321.532	448.335	24.1747	97.4464	678.361	318.033	428.671	511.329	241.527	329.268	383.572	668.766	396.16	561.183	24.5528	4341.11	4889.47	33.459	621.771	2016.33	74.8416	285.324	189.556	98.8879	977.361	1153.1
bcd	1.3.8.1 or 1.3.1.86	Butyryl-CoA dehydrogenase	Butyrate synthesis (Crotonyl-coa reductase)	C4IEM5	3-hydroxybutyryl-CoA dehydrogenase (EC 1.1.1.157)	Eubacterium hallii	1-Butyric	0	0	0	0	0	0	3073.58	0	0	0	0	0	0	0	0	0	0	0	0	13.789	0	0	0	0	0	0	0	0	0	0
bcd	1.3.8.1 or 1.3.1.86	Butyryl-CoA dehydrogenase	Butyrate synthesis (Crotonyl-coa reductase)	C7H5K9	3-hydroxyacyl-CoA dehydrogenase, NAD binding domain protein	Faecalibacterium prausnitzii (strain DSM 17677 / JCM 31915 / A2-165)	1-Butyric	611.701	332.267	269.893	9319.95	1502.47	1541.72	4552.63	6674.27	1667.06	3416.14	6332.33	999.961	4604.84	1297.06	889.894	1507.44	1437.55	501.952	1669	644.14	224.349	807.666	210.259	43.9587	2691.53	270.199	302.79	4552.17	1045.78	341.195
bcd	1.3.8.1 or 1.3.1.86	Butyryl-CoA dehydrogenase	Butyrate synthesis (Crotonyl-coa reductase)	D4JZK1	3-hydroxyacyl-CoA dehydrogenase (EC 1.1.1.157) (EC 1.1.1.35)	Faecalibacterium prausnitzii L2-6	1-Butyric	0	0	0	287.805	122.535	108.446	325.238	231.141	16.8225	214.542	346.031	13.6108	560.782	152.463	36.209	118.049	103.68	0	44.6488	35.831	7.243	46.5195	0	0	111.961	0	0	213.389	50.7154	45.4355
bcd	1.3.8.1 or 1.3.1.86	Butyryl-CoA dehydrogenase	Butyrate synthesis (Crotonyl-coa reductase)	R5EK67	3-hydroxyacyl-CoA dehydrogenase NAD binding domain protein	Clostridium sp. CAG:590	1-Butyric	0	0	0	0	0	0	0	0	0	0	0	0	0	0	0	0	0	0	0	0	0	0	0	0	0	0	0	0	0	0
bcd	1.3.8.1 or 1.3.1.86	Butyryl-CoA dehydrogenase	Butyrate synthesis (Crotonyl-coa reductase)	R6FPA6;R6KY64	NAD-dependent beta-hydroxybutyryl coenzyme A dehydrogenase	Clostridium sp. CAG:221	1-Butyric	0	0	0	0	0	0	0	0	0	0	0	0	0	0	0	0	0	0	0	0	0	0	0	0	0	0	0	0	0	0
bcd	1.3.8.1 or 1.3.1.86	Butyryl-CoA dehydrogenase	Butyrate synthesis (Crotonyl-coa reductase)	R6H1U1	3-hydroxybutyryl-CoA dehydrogenase	Eisenbergiella tayi	1-Butyric	0	0	0	0	0	3.4183	0	0	0	0	0	4.7172	0	0	0	226	282.603	447.798	9.4308	11.3509	11.0551	4.8295	0	0	6.2767	8.2487	3.7538	0	17.1633	0
bcd	1.3.8.1 or 1.3.1.86	Butyryl-CoA dehydrogenase	Butyrate synthesis (Crotonyl-coa reductase)	R6LB88	3-hydroxyacyl-CoA dehydrogenase NAD binding domain protein	Coprococcus comes CAG:19	1-Butyric	0	10.3857	38.1302	616.883	114.238	0	773.39	1416.39	0	508.68	573.807	19.7492	223.117	32.5536	0	145.341	168.744	97.3808	72.6316	73.4377	14.6943	0	88.7434	0	221.226	21.1264	0	60.4559	103.361	0
bcd	1.3.8.1 or 1.3.1.86	Butyryl-CoA dehydrogenase	Butyrate synthesis (Crotonyl-coa reductase)	S0IUK4;R9K6H8;R9IIY4;R9JCV0	3-hydroxybutyryl-CoA dehydrogenase	Romboutsia - asaccharolytic	6-Lachnoclostridium	0	0	0	0	0	0	0	0	0	0	7.9326	0	0	0	0	0	67.6885	0	0	0	0	0	0	0	11.8262	0	0	0	0	0
bcd	1.3.8.1 or 1.3.1.86	Butyryl-CoA dehydrogenase	Butyrate synthesis (Crotonyl-coa reductase)	U2D1M1;G9YU55;R9LUG4;A0A1Y4WEE1	3-hydroxybutyryl-CoA dehydrogenase	Flavonifractor plautii	1-Butyric	20.2121	267.856	16.417	0	0	0	0	0	0	0	0	0	0	0	0	955.781	241.608	1203.36	113.451	7.5669	55.7879	0	0	0	39.871	10.264	2.1103	251.798	102.564	0
bcd	1.3.8.1 or 1.3.1.86	Butyryl-CoA dehydrogenase	Butyrate synthesis (Crotonyl-coa reductase)	A0A1T4W905	Electron transfer flavoprotein beta subunit	Faecalibacterium prausnitzii	1-Butyric	0	0	0	0	0	0	4.2511	0	0	0	0	0	0	0	0	0	0	0	7.0349	5.7476	0	0	0	0	74.265	0	0	0	12.6629	0
bcd	1.3.8.1 or 1.3.1.86	Butyryl-CoA dehydrogenase	Butyrate synthesis (Crotonyl-coa reductase)	A0A1T5EUC2;A0A1I4F8S4;R5CKR6;A0A3A9HIK7;A0A136Q657;F8JW51	Electron transfer flavoprotein beta subunit	Lachnospiraceae bacterium	1-Butyric	0	0	0	18.2787	10.5683	10.4661	0	0	0	0	0	0	0	0	0	0	0	0	176.451	40.362	26.5551	0	0	0	33.4227	0	0	0	0	0
bcd	1.3.8.1 or 1.3.1.86	Butyryl-CoA dehydrogenase	Butyrate synthesis (Crotonyl-coa reductase)	A0A2P2F2I3;V2YFR6;R9LV60	Electron transfer flavoprotein beta subunit	Flavonifractor plautii	1-Butyric	0	0	0	0	0	0	0	0	0	0	0	0	0	0	0	41.2403	64.3312	301.616	0	0	0	0	0	0	0	0	0	20.6521	0	0
bcd	1.3.8.1 or 1.3.1.86	Butyryl-CoA dehydrogenase	Butyrate synthesis (Crotonyl-coa reductase)	A0A2U1ATY9;A0A2U1AZ52	Electron transfer flavoprotein beta subunit	Agathobaculum butyriciproducens	1-Butyric	0	0	0	0	0	0	0	0	0	0	0	0	0	0	0	0	0	0	0	0	0	0	0	0	0	0	0	0	0	0
bcd	1.3.8.1 or 1.3.1.86	Butyryl-CoA dehydrogenase	Butyrate synthesis (Crotonyl-coa reductase)	A0A374I8D0;A0A0M6WD02	Electron transfer flavoprotein subunit beta/FixA family protein	Roseburia sp. TF10-5	1-Butyric	0	0	0	6.7135	5.1636	14.215	2.1327	0	0	0	0	0	0	0	0	0	0	0	0	0	0	0	0	0	0	0	0	0	0	0
bcd	1.3.8.1 or 1.3.1.86	Butyryl-CoA dehydrogenase	Butyrate synthesis (Crotonyl-coa reductase)	A0A417ND80;R5RXA2	Electron transfer flavoprotein beta subunit/FixA family protein	Subdoligranulum	1-Butyric	1038.55	0	892.5	0	0	0	0	0	0	0	0	0	0	0	0	0	472.534	0	74.7302	0	0	0	0	0	38.934	0	0	72.7689	172.155	0
bcd	1.3.8.1 or 1.3.1.86	Butyryl-CoA dehydrogenase	Butyrate synthesis (Crotonyl-coa reductase)	C4IEM7;R6G134;A0A1V4SZ02	Electron transfer flavoprotein, beta subunit	Eubacterium hallii	1-Butyric	0	0	0	0	0	0	2239.83	0	0	0	0	0	0	0	0	0	0	0	0	0	0	0	0	0	0	0	0	0	0	0
bcd	1.3.8.1 or 1.3.1.86	Butyryl-CoA dehydrogenase	Butyrate synthesis (Crotonyl-coa reductase)	C7H5L1;A0A173WEJ1;D4JZJ9	Electron transfer flavoprotein domain protein	Faecalibacterium prausnitzii (strain DSM 17677 / JCM 31915 / A2-165)	1-Butyric	10.7365	8.1711	0	917.499	160.701	182.919	843.856	1740.49	324.135	466.491	921.176	160.778	1697.17	362.773	177.913	0	7.2501	0	86.399	34.983	0	10.6656	0	0	107.692	0	13.93	621.059	144.19	0
bcd	1.3.8.1 or 1.3.1.86	Butyryl-CoA dehydrogenase	Butyrate synthesis (Crotonyl-coa reductase)	G9YU57;U2CS99;A0A1Y4WGK4	Electron transfer flavoprotein	Flavonifractor plautii ATCC 29863	1-Butyric	585.266	313.947	19.4875	255.885	0	13.8155	13.8937	42.2822	0	100.082	129.042	15.1291	73.6416	0	0	3021.98	1286.61	5189.42	144.364	9.1199	102.282	89.8868	0	0	86.4758	11.6103	3.3412	267.707	325.638	80.4672
bcd	1.3.8.1 or 1.3.1.86	Butyryl-CoA dehydrogenase	Butyrate synthesis (Crotonyl-coa reductase)	R6H0E0	Electron transfer flavoprotein beta subunit	Eisenbergiella tayi	1-Butyric	0	0	0	0	0	0	0	0	0	0	0	0	0	0	0	292.086	479.625	431.24	0	0	0	0	0	0	0	0	0	0	0	0
bcd	1.3.8.1 or 1.3.1.86	Butyryl-CoA dehydrogenase	Butyrate synthesis (Crotonyl-coa reductase)	R9JCL3;D4RW84;A0A285PSC6	Electron transfer flavoprotein beta subunit	Lachnospiraceae bacterium A4	1-Butyric	0	17.4601	0	0	0	0	0	0	0	3.6604	4.5957	0	0	0	0	0	0	0	0	0	0	0	0	0	0	0	0	11.8582	19.2129	0
bcd	1.3.8.1 or 1.3.1.86	Butyryl-CoA dehydrogenase	Butyrate synthesis (Crotonyl-coa reductase)	A0A414ZWH8;A0A096LH88	3-hydroxyacyl-CoA dehydrogenase (EC 1.1.1.35)	Collinsella sp. AM15-2	3-Bifido	0	0	0	21.6364	7.8055	0	2.2742	0	0	0	17.1905	0	0	0	0	0	0	0	19.664	38.4519	42.182	0	0	0	35.108	0	0	0	0	0
bcd	1.3.8.1 or 1.3.1.86	Butyryl-CoA dehydrogenase	Butyrate synthesis (Crotonyl-coa reductase)	A0A174SIX6	Electron transfer flavoprotein alpha subunit (Electron transfer flavoprotein subunit alpha/FixB family protein)	Bacteroides uniformis	4-Bacteroides	0	0	0	32.4753	0	0	0	0	0	0	0	0	0	0	0	0	0	0	0	2.6689	0	0	0	0	0	0	0	0	0	0
bcd	1.3.8.1 or 1.3.1.86	Butyryl-CoA dehydrogenase	Butyrate synthesis (Crotonyl-coa reductase)	A0A1H2U9I1;A0A1E9BVV5;W4P5M4;R7PCF0	Electron transfer flavoprotein alpha subunit apoprotein	Bacteroides faecis MAJ27	4-Bacteroides	0	0	0	0	0	0	0	0	0	45.1329	52.6606	44.4333	0	0	0	0	0	0	2.7447	0	0	0	0	0	13.4369	17.0756	13.4981	0	0	0
bcd	1.3.8.1 or 1.3.1.86	Butyryl-CoA dehydrogenase	Butyrate synthesis (Crotonyl-coa reductase)	A0A374TBN0;R6C6G1;D1PAW9;A0A4Y8VAC8;R6PU57	Electron transfer flavoprotein subunit alpha/FixB family protein	Prevotella sp. TF12-30	4-Bacteroides	0	0	0	0	0	0	0	0	0	0	0	0	0	0	0	0	0	0	0	0	0	0	0	0	0	0	0	0	0	0
bcd	1.3.8.1 or 1.3.1.86	Butyryl-CoA dehydrogenase	Butyrate synthesis (Crotonyl-coa reductase)	A0A4S2DAZ2;A0A3L8A3S1;A0A372Z5V3;A0A174E639;A0A174MC27;A0A0K8QX76;A0A0A2EIG0;A0A4Q0UAN4	Electron transfer flavoprotein subunit alpha/FixB family protein	Bacteroides caecimuri	4-Bacteroides	57.1182	25.2267	0	2610.67	2114.73	1650.51	1131.16	814.161	1155.47	1964.11	1670.19	2631.85	829.683	2006.15	1968.29	0	0	0	589.202	372.691	739.444	45.568	513	661.313	335.85	1953.57	1904.34	1039.91	1038.67	601.299
bcd	1.3.8.1 or 1.3.1.86	Butyryl-CoA dehydrogenase	Butyrate synthesis (Crotonyl-coa reductase)	A6L975;U2P5M0;A0A660LNV7;A0A496KEY9	Electron transfer flavoprotein alpha-subunit	Parabacteroides distasonis (strain ATCC 8503 / DSM 20701 / CIP 104284 / JCM 5825 / NCTC 11152)	4-Bacteroides	0	0	0	0	18.0423	13.8499	0	0	0	0	0	0	0	0	0	0	0	0	0	8.0551	14.2584	0	0	0	0	0	0	0	0	0
bcd	1.3.8.1 or 1.3.1.86	Butyryl-CoA dehydrogenase	Butyrate synthesis (Crotonyl-coa reductase)	B3CIM0;A0A413HC65;A0A415IS60;A0A1M6CAS0	Electron transfer flavoprotein FAD-binding domain protein	Bacteroides intestinalis DSM 17393	4-Bacteroides	0	0	0	0	20.62	3.5719	0	0	0	0	0	0	0	94.3446	305.95	0	0	0	0	0	2.9006	0	0	0	0	0	6.0873	257.016	99.3094	76.4121
bcd	1.3.8.1 or 1.3.1.86	Butyryl-CoA dehydrogenase	Butyrate synthesis (Crotonyl-coa reductase)	B6VS97	ETF domain-containing protein	Bacteroides dorei DSM 17855	4-Bacteroides	0	0	0	0	0	0	0	0	0	0	0	0	0	0	0	0	0	0	0	0	0	0	0	0	0	7.3841	7.0978	0	5.7318	0
bcd	1.3.8.1 or 1.3.1.86	Butyryl-CoA dehydrogenase	Butyrate synthesis (Crotonyl-coa reductase)	D4VFD1	Electron transfer flavoprotein, alpha subunit	Bacteroides xylanisolvens SD CC 1b	4-Bacteroides	0	0	0	0	13.9174	41.4007	0	0	0	0	0	0	0	0	33.6228	0	0	0	0	0	12	0	0	0	0	0	0	0	35.2989	0
bcd	1.3.8.1 or 1.3.1.86	Butyryl-CoA dehydrogenase	Butyrate synthesis (Crotonyl-coa reductase)	D6CWN8	Electron transfer flavoprotein, alpha subunit	Bacteroides xylanisolvens XB1A	4-Bacteroides	0	0	0	0	38.4405	56.3041	10.3151	0	0	0	12.1935	35.2177	0	0	0	0	0	0	0	27.5127	9.6714	0	0	0	0	12.5839	40.6501	0	0	0
bcd	1.3.8.1 or 1.3.1.86	Butyryl-CoA dehydrogenase	Butyrate synthesis (Crotonyl-coa reductase)	E5VAI7;A0A374Q8U7;R6ZRJ7	Electron transfer flavoprotein FAD-binding domain-containing protein (Electron transfer flavoprotein subunit alpha/FixB family protein)	Bacteroides sp. 4_1_36	4-Bacteroides	0	0	0	40.325	79.3768	54.7727	0	0	0	0	0	0	0	0	0	0	0	0	16.3118	34.9775	75.0336	0	0	10.6544	0	0	0	0	0	0
bcd	1.3.8.1 or 1.3.1.86	Butyryl-CoA dehydrogenase	Butyrate synthesis (Crotonyl-coa reductase)	R6JJT9;A7M350;A0A373G0Z9;I9SX18;A0A401LZE5	ETF domain-containing protein	Bacteroides ovatus CAG:22	4-Bacteroides	0	15.2641	0	133.726	289.631	305.753	83.8225	63.0467	107.358	189.195	173.926	194.684	92.4484	127.412	242.376	0	0	0	28.6601	25.6128	204.301	0	46.5889	75.0034	63.5934	98.0808	127.734	104.217	193.411	47.1485
bcd	1.3.8.1 or 1.3.1.86	Butyryl-CoA dehydrogenase	Butyrate synthesis (Crotonyl-coa reductase)	R9H886;A6KX82;U6RFE0;R9HYM5	Electron transfer flavoprotein alpha subunit	Bacteroides vulgatus dnLKV7	4-Bacteroides	0	8.4655	0	61.5053	48.1917	57.6648	0	0	50.2671	346.544	189.375	473.906	413.81	85.372	30.8742	0	0	0	52.2778	84.5607	95.0609	0	0	0	232.983	1453.93	1317.41	560.604	641.469	759.743
bcd	1.3.8.1 or 1.3.1.86	Butyryl-CoA dehydrogenase	Butyrate synthesis (Crotonyl-coa reductase)	A0A1E3AJZ7	Acryloyl-CoA reductase electron transfer subunit gamma (Electron transfer flavoprotein subunit beta)	Eisenbergiella tayi	1-Butyric	115.926	474.601	93.2597	0	51.5098	0	45.1048	0	0	31.9326	60.3499	63.197	1218.94	655.732	625.704	0	0	0	59.4988	0	0	3.2821	0	0	0	0	0	350.741	74.2087	0
bcd	1.3.8.1 or 1.3.1.86	Butyryl-CoA dehydrogenase	Butyrate synthesis (Crotonyl-coa reductase)	A0A1M6DGJ7	Electron transfer flavoprotein beta subunit	Butyrivibrio fibrisolvens DSM 3071	1-Butyric	0	0	0	96.8886	18.03	16.3099	0	0	0	0	0	0	0	0	0	0	0	0	86.1083	116.868	35.1617	0	0	0	36.1942	0	0	0	0	0
bcd	1.3.8.1 or 1.3.1.86	Butyryl-CoA dehydrogenase	Butyrate synthesis (Crotonyl-coa reductase)	A8SSR2;A0A173XBL9	Electron transfer flavoprotein domain protein	Coprococcus eutactus ATCC 27759	1-Butyric	0	0	0	0	0	7.1298	0	0	0	0	3.3046	0	0	0	0	0	0	0	2.7351	0	0	0	0	0	0	0	0	0	3.3948	0
bcd	1.3.8.1 or 1.3.1.86	Butyryl-CoA dehydrogenase	Butyrate synthesis (Crotonyl-coa reductase)	R5ECV5	Electron transfer flavoprotein beta subunit	Clostridium sp. CAG:590	1-Butyric	0	0	0	0	0	0	0	0	0	0	0	0	0	0	0	0	0	0	0	0	0	0	0	0	0	0	0	0	0	0
bcd	1.3.8.1 or 1.3.1.86	Butyryl-CoA dehydrogenase	Butyrate synthesis (Crotonyl-coa reductase)	B7CAJ0	Electron transfer flavoprotein domain protein	Holdemanella biformis DSM 3989	6-Lachnoclostridium	0	0	0	0	8.6303	5.6456	20.1581	0	0	0	0	0	0	0	0	0	0	0	0	0	0	0	0	0	0	0	0	0	0	0
bcd	1.3.8.1 or 1.3.1.86	Butyryl-CoA dehydrogenase	Butyrate synthesis (Crotonyl-coa reductase)	A0A373I8T3;E2NUF2	3-hydroxyacyl-CoA dehydrogenase (EC 1.1.1.35)	Eubacterium hallii	1-Butyric	0	0	0	0	0	4.1847	0	0	0	0	0	0	0	0	0	0	0	0	0	0	0	6.1451	0	0	0	0	0	0	0	0
bcd	1.3.8.1 or 1.3.1.86	Butyryl-CoA dehydrogenase	Butyrate synthesis (Crotonyl-coa reductase)	R7GN97	Putative 3-hydroxybutyryl-CoA dehydrogenase	Eubacterium hallii	1-Butyric	0	0	0	76.5217	8.8393	14.0082	0	12.3889	0	0	0	0	0	0	0	0	0	0	60.3788	16.6498	9.9045	32.7756	0	0	0	0	0	0	0	0
pox	1.2.5.1	Pyruvate dehydrogenase (quinone)	Acetate synthesis (via oxidative decarboxylation of pyruvate)	A0A1H2U9S9;A0A1E9BVX0;Q8A6Q6	Pyruvate dehydrogenase (Quinone)	Bacteroides faecis MAJ27	4-Bacteroides	0	0	0	0	0	0	20.0754	0	13.6224	0	4.3154	0	0	0	0	0	0	0	0	0	0	0	0	0	0	0	0	0	0	0
pox	1.2.5.1	Pyruvate dehydrogenase (quinone)	Acetate synthesis (via oxidative decarboxylation of pyruvate)	A0A372Z3V8;I9UNH9;A0A1M5EMP0;W6P0W7;A0A401LZH0	Pyruvate oxidase	Bacteroides sp. AM16-13	4-Bacteroides	0	0	0	26.3383	11.0726	15.2623	0	0	0	17.9154	8.1621	0	0	11.4996	0	0	0	0	0	10.476	5.3732	0	0	0	0	10.1863	0	52.8712	6.9604	0
pox	1.2.5.1	Pyruvate dehydrogenase (quinone)	Acetate synthesis (via oxidative decarboxylation of pyruvate)	A6LAP1	Pyruvate dehydrogenase	Parabacteroides distasonis (strain ATCC 8503 / DSM 20701 / CIP 104284 / JCM 5825 / NCTC 11152)	4-Bacteroides	0	0	0	5.9377	0	2.25	0	0	0	0	0	0	0	0	0	0	0	0	0	7.6791	1.9257	0	0	0	0	0	0	0	0	0
pox	1.2.5.1	Pyruvate dehydrogenase (quinone)	Acetate synthesis (via oxidative decarboxylation of pyruvate)	B2UMA8	Thiamine pyrophosphate protein TPP binding domain protein	Akkermansia muciniphila (strain ATCC BAA-835 / Muc)	2-Akkermansia	987.357	2171.47	792.686	0	0	0	0	0	0	0	0	0	0	0	0	0	0	0	0	0	0	0	0	0	0	0	0	0	0	0
pox	1.2.5.1	Pyruvate dehydrogenase (quinone)	Acetate synthesis (via oxidative decarboxylation of pyruvate)	D6CWQ0;R6JHH8;I9SXJ4;A7M377;A0A174E511;W6P0S5	Pyruvate dehydrogenase (Cytochrome) (EC 1.2.2.2)	Bacteroides xylanisolvens XB1A	4-Bacteroides	0	0	0	392.558	710.509	765.998	169.901	69.4809	322.612	188.13	254.857	387.261	49.4678	171.29	96.544	0	0	0	59.4108	299.113	235.074	0	55.4179	5.7858	9.1521	273.468	233.524	147.304	154.451	13.6039
pox	1.2.5.1	Pyruvate dehydrogenase (quinone)	Acetate synthesis (via oxidative decarboxylation of pyruvate)	P07003;A7ZJU0;A0A080G766;A0A073HP98;Q8X6L4;A0A0F6REM6;G5S9C1;A0A601J1X5;A0A315GR98;D2ZAF6;A9MIK3;A0A2X4TZW4;A0A3N2EPN7;A0A378BQX6;A0A085GJC2	Pyruvate dehydrogenase [ubiquinone] (EC 1.2.5.1) (Pyruvate oxidase) (POX) (Pyruvate:ubiquinone-8 oxidoreductase)	Escherichia coli (strain K12)	5-Enterobacteria	0	3.7533	0	28.245	181.461	388.968	273.228	73.5207	209.164	44.3291	61.0901	32.3837	10.5745	19.6685	0	127.127	0	21.7667	310.04	76.2507	57.2261	238.824	121.102	250.866	18.9928	23.2583	0	4.0221	12.2855	11.2748
pox	1.2.5.1	Pyruvate dehydrogenase (quinone)	Acetate synthesis (via oxidative decarboxylation of pyruvate)	Q5LAG1	Putative pyruvate dehydrogenase [cytochrome] (EC 1.2.2.2)	Bacteroides fragilis (strain ATCC 25285 / DSM 2151 / JCM 11019 / NCTC 9343)	4-Bacteroides	0	0	0	0	0	0	63.7767	0	0	0	0	0	0	0	0	0	0	0	0	0	0	0	0	0	0	0	0	0	0	0
ack	2.3.1.8	Phosphate acetyltransferase	Acetate synthesis	A0A072MUH2;B6XV80	Acetate kinase (EC 2.7.2.1) (Acetokinase)	Bifidobacterium pseudocatenulatum IPLA36007	3-Bifido	0	0	0	14.5636	0	0	203.065	31.1034	0	0	5.7218	0	0	0	0	0	0	0	246.688	183.392	101.838	0	152.626	110.707	88.2183	17.3983	20.0031	639.131	196.22	0
ack	2.3.1.8	Phosphate acetyltransferase	Acetate synthesis	A0A087BHF7	Acetate kinase (EC 2.7.2.1) (Acetokinase)	Bifidobacterium merycicum	3-Bifido	0	0	0	0	0	0	0	0	0	0	0	0	0	0	0	0	0	0	5.2432	0	4.3315	41.003	0	0	0	0	0	0	0	0
ack	2.3.1.8	Phosphate acetyltransferase	Acetate synthesis	A0A0B3VXD2;A0A4Q0VT00;A0A1L8ZIF8;V2ZG06;R6L007;R6FR48;Q817C0;F2JS86;A0A1V4SVS3;A0A0A8JLV4;V9HGL9;U5F8T4;Q67L76;A0A410DVX6;V9HGE3;R6KZ69;R6G5E0;G5SDN4;A0A657ZMT4;A0A2T4Q8A4;A0A136Q372;R9M6C3;A0A1W9SIQ0;A0A316S0Y4;A0A1V5JKF1;A0A1F3IVE0;M1K730;A9MLN6;A0A315GVV7;A0A2X4T794	Acetate kinase (EC 2.7.2.1) (Acetokinase)	Subdoligranulum	1-Butyric	0	0	0	23.8711	16.6293	40.9289	0	66.0858	31.6998	113.834	25.7144	88.1667	221.172	161.053	229.271	44.1795	104.275	0	26.5242	33.5422	17.4747	5.0614	7.8679	0	18.3165	5.2642	15.7253	152.748	76.3747	181.995
ack	2.3.1.8	Phosphate acetyltransferase	Acetate synthesis	A0A0S2W279	Acetate kinase (EC 2.7.2.1) (Acetokinase)	Intestinimonas butyriciproducens	1-Butyric	0	0	0	0	0	0	0	0	0	0	0	0	0	0	0	0	0	0	0	0	0	0	0	0	0	0	0	29.0789	0	0
ack	2.3.1.8	Phosphate acetyltransferase	Acetate synthesis	A0A126SWC9;C4FFI9;F9EF44;A0A087AIK1;D1NS71	Acetate kinase (EC 2.7.2.1) (Acetokinase)	Bifidobacterium angulatum	3-Bifido	0	0	0	0	0	0	211.987	323.823	58.7408	27.3797	30.5305	0	79.6719	0	0	0	58.9535	123.091	18.5416	164.64	45.9881	304.29	373.137	482.4	158.345	4.2134	0	385.023	147.337	25.9844
ack	2.3.1.8	Phosphate acetyltransferase	Acetate synthesis	A0A173XDS8	Acetate kinase (EC 2.7.2.1) (Acetokinase)	Collinsella aerofaciens	3-Bifido	0	0	0	0	0	0	0	0	0	0	0	0	0	0	0	0	0	0	3.1527	0	0	0	0	0	0	0	0	0	0	0
ack	2.3.1.8	Phosphate acetyltransferase	Acetate synthesis	A0A173XGI1;A0A415A3R9;A0A396A401;A0A096KRJ4;R7D4S9;G1WH09;A0A430B3C6;R7PAX7;A0A0R1X1G1;A0A347STI2;A0A1P8Q0Z8;G9RX50;A0A3R6XXT9;A0A3R6W852;A0A0R2CDJ6;R6V308;A0A0R2CND4;R7ABT1	Acetate kinase (EC 2.7.2.1) (Acetokinase)	Collinsella aerofaciens	3-Bifido	0	0	0	0	0	0	0	0	0	0	0	0	0	0	0	0	0	0	63.696	45.6642	28.9252	0	0	0	32.2758	0	0	0	0	0
ack	2.3.1.8	Phosphate acetyltransferase	Acetate synthesis	A0A174HGY6	Acetate kinase (EC 2.7.2.1) (Acetokinase)	Bacteroides caccae	4-Bacteroides	0	0	0	0	0	0	158.887	80.618	0	0	0	0	0	0	0	0	0	0	0	0	0	0	54.7236	65.0581	0	0	0	0	0	0
ack	2.3.1.8	Phosphate acetyltransferase	Acetate synthesis	A0A1E3U9H8;A0A1E3A3A6;A0A1E3A0Y5	Acetate kinase (EC 2.7.2.1) (Acetokinase)	Eisenbergiella tayi	1-Butyric	0	28.5439	0	0	0	0	2.6721	0	0	0	13.4423	0	0	0	0	0	0	0	14.1303	13.0639	0	10.2715	3.8816	0	9.1068	0	0	3.6516	33.951	0
ack	2.3.1.8	Phosphate acetyltransferase	Acetate synthesis	A0A1H2Y3G5;A0A1E9C1L9	Acetate kinase (EC 2.7.2.1) (Acetokinase)	Bacteroides faecis MAJ27	4-Bacteroides	0	0	0	0	0	0	34.5284	0	0	88.9541	101.882	80.0552	0	0	0	0	0	0	0	0	0	0	0	0	0	17.9799	32.2828	0	0	0
ack	2.3.1.8	Phosphate acetyltransferase	Acetate synthesis	A0A1S5W9R4	Acetate kinase (EC 2.7.2.1) (Acetokinase)	Streptococcus gallolyticus subsp. gallolyticus DSM 16831	3-Bifido	0	0	0	0	0	306.635	0	0	0	0	0	0	0	0	0	0	0	0	0	99.5452	311.59	0	0	6.7744	0	0	0	0	0	0
ack	2.3.1.8	Phosphate acetyltransferase	Acetate synthesis	A0A1T5C4C3	Acetate kinase (EC 2.7.2.1) (Acetokinase)	Lachnospiraceae bacterium	1-Butyric	0	0	0	0	0	0	0	0	0	0	0	0	0	0	0	29.0596	0	0	10.4574	0	0	0	0	0	0	0	0	0	21.355	0
ack	2.3.1.8	Phosphate acetyltransferase	Acetate synthesis	A0A1Y4P0T8;A0A1Y4ASL3	Acetate kinase (EC 2.7.2.1) (Acetokinase)	Lachnoclostridium sp. An169	6-Lachnoclostridium	0	0	0	0	0	0	0	0	0	0	0	0	0	0	0	0	0	0	124.413	13.6565	0	0	0	0	0	0	0	0	0	0
ack	2.3.1.8	Phosphate acetyltransferase	Acetate synthesis	A0A2P2F835	Acetate kinase (EC 2.7.2.1) (Acetokinase)	Flavonifractor plautii	1-Butyric	0	0	0	0	3.8444	3.9953	30.5588	0	0	0	9.9158	0	0	0	0	0	0	0	3.4756	0	0	0	0	0	26.3387	0	0	0	11.7432	0
ack	2.3.1.8	Phosphate acetyltransferase	Acetate synthesis	A0A2T0BRC0	Acetate kinase (EC 2.7.2.1) (Acetokinase)	Clostridium luticellarii	1-Butyric	0	0	0	0	0	0	0	0	0	0	0	0	0	0	0	0	0	0	0	0	0	0	0	0	244.897	0	0	0	0	0
ack	2.3.1.8	Phosphate acetyltransferase	Acetate synthesis	A0A2U1BHP8;A0A1G1BV70	Acetate kinase (EC 2.7.2.1) (Acetokinase)	Agathobaculum butyriciproducens	1-Butyric	0	0	0	0	0	0	0	0	0	0	0	0	0	0	0	0	0	0	6.4736	0	0	0	0	0	0	0	0	0	0	0
ack	2.3.1.8	Phosphate acetyltransferase	Acetate synthesis	A0A396QJL6	Acetate kinase (EC 2.7.2.1) (Acetokinase)	Blautia sp.	1-Butyric	0	0	0	0	0	0	0	0	0	0	0	0	41.9857	0	0	0	0	0	0	0	0	0	0	0	0	721.039	0	0	0	90.2948
ack	2.3.1.8	Phosphate acetyltransferase	Acetate synthesis	A0A3A9J7N2;A0A374I523;A0A173SGN2;A0A0M6WVZ9	Acetate kinase (EC 2.7.2.1) (Acetokinase)	Blautia sp.	1-Butyric	0	0	0	0	0	0	0	0	0	0	0	10.7044	0	0	0	0	0	0	81.3005	0	0	0	0	0	0	0	0	0	0	0
ack	2.3.1.8	Phosphate acetyltransferase	Acetate synthesis	A0A415A3Q9;A0A396A4M4;A0A096KRB3	Acetate kinase (EC 2.7.2.1) (Acetokinase)	Collinsella sp. AM15-2	3-Bifido	0	0	0	41.7235	130.958	71.4106	7.7297	0	0	17.9398	43.1415	6.8367	0	0	0	0	0	0	452.247	641.89	552.421	148.221	194.455	0	560.888	30.2666	7.1201	0	0	0
ack	2.3.1.8	Phosphate acetyltransferase	Acetate synthesis	A0A415XVH0	Acetate kinase (EC 2.7.2.1) (Acetokinase)	Eggerthella sp. AM16-19	7-Asaccharolytic	67.4746	72.8465	44.862	0	0	0	0	0	0	0	0	0	0	0	0	164.999	313.654	190.143	0	0	0	4.9845	0	0	9.2865	0	0	70.6012	7.0695	0
ack	2.3.1.8	Phosphate acetyltransferase	Acetate synthesis	A0A416PUK3;A0A417H7C0;A0A417EA70;A0A417D6Z9	Acetate kinase (EC 2.7.2.1) (Acetokinase)	Blautia sp.	1-Butyric	0	75.24	0	0	11.2103	43.2768	45.9542	0	0	37.6058	105.263	26.0992	582.121	19.6404	0	343.221	130.806	268.812	91.6041	332.211	99.1214	109.334	178.339	41.7316	54.3378	30.2361	40.1535	23.9485	518.142	91.9766
ack	2.3.1.8	Phosphate acetyltransferase	Acetate synthesis	A0A417NEB5;R5S0C5	Acetate kinase (EC 2.7.2.1) (Acetokinase)	Subdoligranulum	1-Butyric	0	0	0	0	0	0	0	0	0	0	0	0	0	0	0	0	0	0	0	0	0	0	0	0	33.4358	0	0	0	35.0576	0
ack	2.3.1.8	Phosphate acetyltransferase	Acetate synthesis	A0A6I1GEQ3	Acetate kinase (EC 2.7.2.1) (Acetokinase)	Bifidobacterium sp. LMG 31471	3-Bifido	0	0	0	0	0	0	0	0	0	0	0	0	0	0	0	0	0	0	61.1147	0	24.4323	235.94	389.002	59.3315	40.306	0	0	67.3473	57.8901	17.1035
ack	2.3.1.8	Phosphate acetyltransferase	Acetate synthesis	A1A187	Acetate kinase (EC 2.7.2.1) (Acetokinase)	Bifidobacterium adolescentis (strain ATCC 15703 / DSM 20083 / NCTC 11814 / E194a)	3-Bifido	0	3.9026	0	129.97	55.7953	32.0149	859.526	566.039	327.543	69.593	83.8877	40.0697	401.061	47.6029	0	67.5756	43.0397	0	949.053	879.94	692.781	9997.81	5279.87	1671.53	625.97	259.855	219.486	1899.88	1671.91	239.525
ack	2.3.1.8	Phosphate acetyltransferase	Acetate synthesis	A6LHA9;A7AJ25	Acetate kinase (EC 2.7.2.1) (Acetokinase)	Parabacteroides distasonis (strain ATCC 8503 / DSM 20701 / CIP 104284 / JCM 5825 / NCTC 11152)	4-Bacteroides	0	0	0	2.7526	68.8388	76.8465	0	0	35.8834	0	0	4.3013	0	0	0	0	0	0	0	102.918	107.753	0	0	0	0	0	0	0	0	0
ack	2.3.1.8	Phosphate acetyltransferase	Acetate synthesis	B0AAW6	Acetate kinase (EC 2.7.2.1) (Acetokinase)	Intestinibacter bartlettii DSM 16795	6-Lachnoclostridium	0	38.9373	0	689.605	392.37	340.43	506.841	709.053	473.787	1146.72	991.207	1271.95	439.532	483.389	460.147	0	12.3172	0	258.674	507.441	231.282	38.1777	409.759	435.444	328.231	1385.45	1416.88	408.711	321.6	283.762
ack	2.3.1.8	Phosphate acetyltransferase	Acetate synthesis	B6VVD7	Acetate kinase (EC 2.7.2.1) (Acetokinase)	Bacteroides dorei DSM 17855	4-Bacteroides	0	0	0	0	0	0	0	0	0	0	0	0	0	0	0	0	0	0	0	0	0	0	0	0	0	0	12.1754	0	0	0
ack	2.3.1.8	Phosphate acetyltransferase	Acetate synthesis	C0EXQ9;A0A414B1X8;A0A173RLE8;A0A374N0L0	Acetate kinase (EC 2.7.2.1) (Acetokinase)	Anaerobutyricum hallii DSM 3353	1-Butyric	0	0	0	0	0	0	0	0	0	0	0	0	0	0	0	0	0	0	0	15.0086	4.4263	0	0	0	0	0	0	0	1.7909	0
ack	2.3.1.8	Phosphate acetyltransferase	Acetate synthesis	C4Z0F2;A0A1G9GDL4;R5CDA8;R5E536;A0A1T4PFB5;A0A416WCQ2;A0A173X1M8;A0A4R3MQ91;A8SP70	Acetate kinase (EC 2.7.2.1) (Acetokinase)	Eubacterium eligens (strain ATCC 27750 / VPI C15-48)	1-Butyric	0	0	0	0	0	0	0	0	0	0	0	0	0	0	0	0	0	0	0	0	0	0	0	0	95.3921	0	0	0	0	0
ack	2.3.1.8	Phosphate acetyltransferase	Acetate synthesis	C7H862;A0A174AQ55;D4JY52;D1PLM7;A0A1Y4T004	Acetate kinase (EC 2.7.2.1) (Acetokinase)	Faecalibacterium prausnitzii (strain DSM 17677 / JCM 31915 / A2-165)	1-Butyric	0	0	0	134.882	10.8331	25.4043	121.816	0	0	114.157	726.761	41.3505	113.816	0	0	0	27.3303	0	30.3907	13.6466	5.3915	0	0	0	109.888	0	5.8485	90.9612	84.9602	0
ack	2.3.1.8	Phosphate acetyltransferase	Acetate synthesis	C8WHV3;R9L1C2;U2TGH8;A0A412JLF9;A0A117J476	Acetate kinase (EC 2.7.2.1) (Acetokinase)	Eggerthella lenta (strain ATCC 25559 / DSM 2243 / JCM 9979 / NCTC 11813 / VPI 0255) (Eubacterium lentum)	7-Asaccharolytic	137.753	31.3446	76.8289	0	0	0	24.9617	0	3.8361	11.4221	8.0694	2.3454	0	0	0	873.192	2684.78	850.468	35.8411	4.1084	17.1813	23.3232	9.1306	0	80.3916	0	4.1739	44.4831	126.804	0
ack	2.3.1.8	Phosphate acetyltransferase	Acetate synthesis	D1PCD3;A0A4Y8VF73;A0A414BP48;A0A374TCR7;R6PYQ1;R6BNC1;R5PFK5;R5PA09	Acetate kinase (EC 2.7.2.1) (Acetokinase)	Prevotella copri DSM 18205	4-Bacteroides	0	0	0	0	0	0	0	0	0	0	0	0	0	0	0	0	0	0	0	0	0	0	0	0	0	0	0	0	0	0
ack	2.3.1.8	Phosphate acetyltransferase	Acetate synthesis	D2ZKS2	Propionate kinase (EC 2.7.2.15)	Enterobacter cancerogenus ATCC 35316	5-Enterobacteria	0	0	0	0	0	0	0	0	0	0	0	0	0	0	0	0	28.5513	0	0	0	0	0	0	0	0	0	0	0	0	0
ack	2.3.1.8	Phosphate acetyltransferase	Acetate synthesis	D4ILQ0	Acetate kinase (EC 2.7.2.1) (Acetokinase)	Alistipes shahii WAL 8301	1-Butyric	28.9393	224.077	120.871	167.53	375.731	73.1053	76.3705	171.968	283.683	258.337	155.507	171.086	53.6536	181.371	130.816	606.373	556.643	468.372	80.9806	60.4621	60.1143	69.6976	314.212	94.1072	67.0955	149.088	45.7231	116.84	141.754	132.829
ack	2.3.1.8	Phosphate acetyltransferase	Acetate synthesis	D4VI90;A0A372YVM4;A0A1M4UA08	Acetate kinase (EC 2.7.2.1) (Acetokinase)	Bacteroides xylanisolvens SD CC 1b	4-Bacteroides	0	14.1725	0	3514.39	2531.64	2315.16	3439.65	3579.09	3070.85	6125.37	5314.3	7302.79	958.772	965.463	1359.26	0	0	0	910.228	1779.26	986.335	72.016	1951.67	1564.01	941.414	6726.2	7249.41	948.668	1079.42	1241.07
ack	2.3.1.8	Phosphate acetyltransferase	Acetate synthesis	D6D0P7	Acetate kinase (EC 2.7.2.1) (Acetokinase)	Bacteroides xylanisolvens XB1A	4-Bacteroides	0	0	0	0	185.276	156.578	25.6143	0	0	31.6919	11.6038	35.1882	0	0	136.772	0	0	0	36.9024	8.3419	74.5711	0	114.409	0	41.0569	80.7887	74.5845	0	37.5305	0
ack	2.3.1.8	Phosphate acetyltransferase	Acetate synthesis	E1MC53	Acetate kinase (EC 2.7.2.1) (Acetokinase)	Eggerthella mulieris FB024-16	7-Asaccharolytic	0	0	0	0	3.3297	5.6562	0	0	0	0	0	0	0	0	0	0	0	0	160.782	0	59.9131	700.082	59.0744	0	39.1905	0	0	10.5317	101.664	0
ack	2.3.1.8	Phosphate acetyltransferase	Acetate synthesis	E2NAH3;B3C6Z9;A0A415IYV0;A0A413HAU2;A0A1M6ECT3;R6L9V3	Acetate kinase (EC 2.7.2.1) (Acetokinase)	Bacteroides cellulosilyticus DSM 14838	4-Bacteroides	0	0	0	0	3.206	4.786	0	0	0	46.3559	56.0374	39.2727	81.7472	64.613	210.982	0	0	0	0	2.9711	1.6847	0	0	0	0	6.0508	3.7642	141.669	222.12	55.7257
ack	2.3.1.8	Phosphate acetyltransferase	Acetate synthesis	E2NPL5	Acetate kinase (EC 2.7.2.1) (Acetokinase)	Catenibacterium mitsuokai (strain DSM 15897 / JCM 10609 / CIP 106738 / RCA14-39)	1-Butyric	0	0	0	0	0	0	0	0	0	0	0	0	0	0	0	0	0	0	0	0	0	38.3118	0	0	0	0	0	0	0	0
ack	2.3.1.8	Phosphate acetyltransferase	Acetate synthesis	E2NVW3	Acetate kinase (EC 2.7.2.1) (Acetokinase)	Catenibacterium mitsuokai (strain DSM 15897 / JCM 10609 / CIP 106738 / RCA14-39)	1-Butyric	0	0	0	0	0	0	0	0	0	0	0	0	0	0	0	0	0	0	79.33	23.9332	11.4697	661.3	49.9684	0	0	0	0	0	0	0
ack	2.3.1.8	Phosphate acetyltransferase	Acetate synthesis	E5V7U8;A0A139K845;A0A0M0MYZ8;A0A660LPN5	Acetate kinase (EC 2.7.2.1) (Acetokinase)	Bacteroides sp. 4_1_36	4-Bacteroides	0	0	0	55.0759	63.6569	72.2707	93.9388	0	4.4844	0	0	0	0	0	0	0	0	0	220.5	189.079	41.5044	3.8456	34.5789	0	0	0	0	0	0	0
ack	2.3.1.8	Phosphate acetyltransferase	Acetate synthesis	E7G7T2;A0A143X570	Acetate kinase (EC 2.7.2.1) (Acetokinase)	Coprobacillus cateniformis	1-Butyric	0	0	0	0	0	0	0	0	0	0	0	0	0	0	0	0	0	0	0	27.6801	0	0	0	0	0	0	0	0	0	0
ack	2.3.1.8	Phosphate acetyltransferase	Acetate synthesis	E7MPV2	Acetate kinase (EC 2.7.2.1) (Acetokinase)	Solobacterium moorei F0204	1-Butyric	0	0	0	0	0	0	0	0	0	0	0	0	0	0	0	0	0	0	8.5178	0	0	0	0	0	0	0	0	0	0	0
ack	2.3.1.8	Phosphate acetyltransferase	Acetate synthesis	F7JPR9;R6LRA6	Acetate kinase (EC 2.7.2.1) (Acetokinase)	Lachnospiraceae bacterium 1_4_56FAA	1-Butyric	0	0	0	0	0	0	7.3825	0	0	0	0	0	0	0	0	0	0	0	0	0	0	0	0	0	0	0	0	0	0	0
ack	2.3.1.8	Phosphate acetyltransferase	Acetate synthesis	G2SQN3	Acetate kinase (EC 2.7.2.1) (Acetokinase)	Lactobacillus ruminis (strain ATCC 27782 / RF3)	3-Bifido	0	0	0	0	0	0	0	0	0	0	0	0	0	0	0	0	0	0	75.3568	124.335	143.234	0	0	0	0	0	0	0	0	0
ack	2.3.1.8	Phosphate acetyltransferase	Acetate synthesis	G2SRR4	Acetate kinase (EC 2.7.2.1) (Acetokinase)	Lactobacillus ruminis (strain ATCC 27782 / RF3)	3-Bifido	0	0	0	0	0	0	0	0	0	0	0	0	0	0	0	0	0	0	0	17.8181	18.0391	0	0	0	0	0	0	0	0	0
ack	2.3.1.8	Phosphate acetyltransferase	Acetate synthesis	I9US58;R6KCF6;A0A373GIF4;A0A3L8ABC0	Acetate kinase (EC 2.7.2.1) (Acetokinase)	Bacteroides xylanisolvens CL03T12C04	4-Bacteroides	0	0	0	16.2454	219.015	221.025	127.721	0	0	210.635	240.085	247.783	0	0	22.613	0	0	0	7.5829	87.7717	104.868	0	246.849	0	39.7663	427.002	496.931	0	91.9539	0
ack	2.3.1.8	Phosphate acetyltransferase	Acetate synthesis	P0A6A5;P0A6A3;A7ZPB1;A0A080FXE6;A0A073HCY8;G5SEJ9;A9MJ89;A0A315GNJ9;A0A2X4WG51;A0A3N2EXI2;A0A085G973;A0A0F6TVE8;D2ZEZ0;A0A377Z9T9;A0A377Z8V0;A0A377Z9W7;J7UA18;A0A2S4Z6H4	Acetate kinase (EC 2.7.2.1) (Acetokinase)	Escherichia coli O157:H7	5-Enterobacteria	449.552	620.668	474.472	411.731	2945.77	2635.43	2087.25	642.807	1743.15	1760.95	2209.23	1121.53	581.148	625.083	1276.69	11943.8	9759.35	9598.71	3548.38	1662.21	3475.24	3423.73	3607.57	1378.11	3419.94	1521.85	959.619	698.478	1956.66	1220.11
ack	2.3.1.8	Phosphate acetyltransferase	Acetate synthesis	Q5LI41;A0A4Y8WN91	Acetate kinase (EC 2.7.2.1) (Acetokinase)	Bacteroides fragilis (strain ATCC 25285 / DSM 2151 / JCM 11019 / NCTC 9343)	4-Bacteroides	0	11.0978	0	131.651	277.39	235.885	408.897	109.94	196.689	510.488	590.067	751.923	0	24.8549	222.5	0	0	0	89.3882	82.2225	130.879	0	257.296	104.671	77.4067	588.823	715.153	63.4972	113.174	0
ack	2.3.1.8	Phosphate acetyltransferase	Acetate synthesis	Q8A1G8;A0A401LVE0	Acetate kinase (EC 2.7.2.1) (Acetokinase)	Bacteroides thetaiotaomicron (strain ATCC 29148 / DSM 2079 / NCTC 10582 / E50 / VPI-5482)	4-Bacteroides	0	0	0	0	0	0	0	0	0	243.583	380.564	394.13	0	0	0	0	0	0	0	0	0	0	0	0	0	114.493	68.9283	0	0	0
ack	2.3.1.8	Phosphate acetyltransferase	Acetate synthesis	Q8XAF1;P11868;A7ZS05;A0A080FRK7;A0A073H6V0;A0A3N2EW42;G5SH65;A0A601J352;A0A315GVP3;A0A0F6RGB8;A9MPR2;A0A2X4T0T5	Propionate kinase (EC 2.7.2.15)	Escherichia coli O157:H7	5-Enterobacteria	55.5165	221.461	99.4241	0	17.9775	7.91	87.8607	0	0	26.4381	19.516	15.4119	22.2086	36.8194	0	3456.84	2735.42	1673.83	3.086	32.2194	16.1106	5.1183	120.131	12.1159	53.3753	139.083	101.595	43.8291	160.21	33.564
ack	2.3.1.8	Phosphate acetyltransferase	Acetate synthesis	R6BIM1	Acetate kinase (EC 2.7.2.1) (Acetokinase)	Blautia sp.	1-Butyric	0	0	0	0	0	0	0	0	0	0	0	49.3447	249.202	0	0	0	0	0	0	0	0	0	0	0	0	0	0	0	0	0
ack	2.3.1.8	Phosphate acetyltransferase	Acetate synthesis	R6S9Z1;R9MMC1	Acetate kinase (EC 2.7.2.1) (Acetokinase)	Dorea formicigenerans CAG:28	6-Lachnoclostridium	0	0	0	0	0	0	0	0	0	0	0	0	0	0	0	0	0	0	62.8453	36.3744	8.0687	0	0	0	4.4802	11.8517	0	0	27.1461	0
ack	2.3.1.8	Phosphate acetyltransferase	Acetate synthesis	R6Y886	Acetate kinase (EC 2.7.2.1) (Acetokinase)	Bacteroides sp. CAG:714	4-Bacteroides	0	0	0	0	202.141	294.696	0	221.004	185.495	0	403.906	0	0	0	0	0	0	0	40.5316	112.364	0	0	0	34.1038	63.2287	160.526	189.851	19.0815	34.5463	0
ack	2.3.1.8	Phosphate acetyltransferase	Acetate synthesis	R7GL97;A0A373HPH5	Acetate kinase (EC 2.7.2.1) (Acetokinase)	Eubacterium hallii	1-Butyric	0	0	0	4.8598	33.4069	45.3887	37.553	0	4.0734	0	0	0	0	0	0	0	0	0	290.228	63.3272	58.7477	764.567	99.2029	12.875	0	0	0	0	0	0
ack	2.3.1.8	Phosphate acetyltransferase	Acetate synthesis	R7HB54	Acetate kinase (EC 2.7.2.1) (Acetokinase)	Ruminococcus torques	6-Lachnoclostridium	0	0	0	0	0	0	0	0	0	0	0	0	0	0	0	0	0	0	0	0	0	0	0	0	54.2191	0	0	0	0	0
ack	2.3.1.8	Phosphate acetyltransferase	Acetate synthesis	R7NAW8;R6KUP4;A0A174JUH1;A0A1G9VM21	Acetate kinase (EC 2.7.2.1) (Acetokinase)	Faecalibacterium prausnitzii	1-Butyric	0	0	0	0	0	0	0	0	0	0	0	0	0	0	0	0	0	0	12.4499	0	0	0	0	0	2843.45	4.4817	17.7381	0	34.8846	0
ack	2.3.1.8	Phosphate acetyltransferase	Acetate synthesis	R9H265;A6KXS0;R9IBV7;R6FMF4;A0A1K1LRN5;A0A4Q0U6S4;A0A1Q3M6A4;A0A0K8QZW0;U2M6G3;R7H208;R7FDY6;A0A415EMM6;A0A374VZ76;A0A1V4SZ97;A0A0A2DWC4;D4RWM6;R6LN53;R6F6F4;R5IE72;F3ZRX8;C9N0J8;A0A510JE88;E6MPI7;A0A1M3DKR3;A0A1K1LP15;A0A0A2EYT6;R7MKI8;A0A354WWD1;A0A3N2EW26;A0A1W1YMG2;A0A4P6PI93;R5VHS9;R7B636	Acetate kinase (EC 2.7.2.1) (Acetokinase)	Bacteroides vulgatus dnLKV7	4-Bacteroides	0	46.0495	0	698.274	344.259	311.447	392.808	688.363	441.416	1777.6	1411.52	2361.44	791.891	834.486	674.707	0	0	0	139.509	323.84	116.369	0	73.6386	372.35	802.686	4925.13	5242.45	739.198	1152.5	1018.4
ack	2.3.1.8	Phosphate acetyltransferase	Acetate synthesis	U2BIF0;G9YLR1	Acetate kinase (EC 2.7.2.1) (Acetokinase)	Flavonifractor plautii	1-Butyric	35.7734	54.8818	0	0	0	0	0	0	0	0	0	0	0	0	0	232.78	135.996	0	33.6706	2.7839	3.3913	0	0	0	10.0984	0	0	86.7829	21.5908	0
ack	2.3.1.8	Phosphate acetyltransferase	Acetate synthesis	U2P7Y4	Acetate kinase (EC 2.7.2.1) (Acetokinase)	Prevotella baroniae F0067	4-Bacteroides	0	0	0	0	0	0	0	0	0	0	0	0	0	0	0	0	0	0	0	0	0	0	0	0	0	2.8094	0	0	0	0
pta	2.7.2.1	Acetate kinase	Acetate synthesis	A0A096LGC8;A0A173XH67	Phosphate acetyltransferase	Collinsella sp. 4_8_47FAA	3-Bifido	0	0	0	0	0	0	0	0	0	0	0	0	0	0	0	0	0	0	19.5245	15.8896	0	12.9049	0	0	0	0	0	0	0	0
pta	2.7.2.1	Acetate kinase	Acetate synthesis	A0A0S2W0Q6	Phosphate acetyltransferase (EC 2.3.1.8)	Intestinimonas butyriciproducens	1-Butyric	0	0	0	0	0	0	0	0	0	0	0	0	0	0	0	0	0	0	0	0	0	0	0	0	0	0	0	245.309	0	0
pta	2.7.2.1	Acetate kinase	Acetate synthesis	A0A1S5WCG0;A0A136Q391	Phosphotransacetylase (EC 2.3.1.8)	Streptococcus gallolyticus subsp. gallolyticus DSM 16831	3-Bifido	0	0	0	0	0	180.292	0	0	0	0	0	0	0	0	0	0	0	0	0	59.3698	388.707	0	0	0	0	0	0	0	0	0
pta	2.7.2.1	Acetate kinase	Acetate synthesis	A0A1Y4T4C0	Phosphate acetyltransferase	Faecalibacterium sp. An121	1-Butyric	0	0	0	87.6852	0	0	0	0	0	54.6374	149.153	0	0	0	0	0	0	0	0	0	19.7406	0	0	0	48.5886	3.1687	3.9593	30.0324	0	0
pta	2.7.2.1	Acetate kinase	Acetate synthesis	A0A415A3Y3;A0A396A5X5;G1WH03;U2TGU2;R7D2G2	Phosphate acetyltransferase (EC 2.3.1.8)	Collinsella sp. AM15-2	3-Bifido	0	0	0	0	54.4668	38.8351	16.4102	0	0	0	15.1303	4.8329	0	0	0	0	195.879	0	368.251	131.347	291.241	106.724	82.8852	0	350.741	0	0	0	0	0
pta	2.7.2.1	Acetate kinase	Acetate synthesis	A0A417H7A7;A0A417E9Z2;A0A417D6Q1;A0A416PUP6;F2JS87;A0A0K8J767;A0A412JLA4;A0A100YVJ3;D2MNV5;A0A4P6PIF5;A0A1H3VUM8;A0A1M5T9V5;R5CE20;A0A1G1BVG3;A0A1I3ZW01;E7MPD0;A0A412IIN0;A0A174BRL9;A0A173XJM5;A8SP69;D1NS72;A0A087AIK2;F9EF45;A0A1W9QRQ5;A0A2S4Z5V8;A0A4R5C822	Phosphate acetyltransferase (EC 2.3.1.8)	Blautia sp.	1-Butyric	133.46	47.8378	37.487	0	39.8013	51.3218	25.3147	0	122.786	119.104	248.794	90.942	288.33	0	0	448.842	553.31	752.547	193.048	295.6	162.885	97.6695	378.908	141.167	136.769	8.9013	4.8501	148.815	606.723	135.985
pta	2.7.2.1	Acetate kinase	Acetate synthesis	A0A417NIW2;D9QZZ6;D1PM98	Phosphate acetyltransferase (EC 2.3.1.8)	Subdoligranulum	1-Butyric	0	0	0	0	0	0	0	0	0	0	0	0	0	0	0	0	0	0	33.1373	13.2305	20.0495	0	0	0	48.9489	3.9168	0	0	18.4613	0
pta	2.7.2.1	Acetate kinase	Acetate synthesis	C0EV35;A0A374NJL3;A0A285PUS6;A0A174JG13	Phosphate acetyltransferase (EC 2.3.1.8)	Anaerobutyricum hallii DSM 3353	1-Butyric	0	0	0	0	0	0	0	0	0	0	0	0	0	0	0	0	0	0	0	29.4695	12.1003	0	0	0	0	0	0	0	3.3017	0
pta	2.7.2.1	Acetate kinase	Acetate synthesis	C0F0L9;A0A285Q035;A0A173TAS0	Phosphate acetyltransferase (EC 2.3.1.8)	Anaerobutyricum hallii DSM 3353	1-Butyric	0	3.0566	0	0	0	3.6564	0	0	7.9175	0	0	7.2894	0	15.5257	0	0	0	0	0	42.6838	101.339	0	0	0	0	11.4821	25.0331	0	11.2586	0
pta	2.7.2.1	Acetate kinase	Acetate synthesis	C7H4L0	Phosphate acetyltransferase (EC 2.3.1.8)	Faecalibacterium prausnitzii (strain DSM 17677 / JCM 31915 / A2-165)	1-Butyric	0	0	0	346.859	32.0774	37.0026	147.368	119.764	13.9509	667.832	1353.71	70.6167	780.231	0	0	0	22.6709	0	6.808	73.7258	0	6.9443	0	0	236.006	9.2576	18.0658	162.764	138.222	54.5249
pta	2.7.2.1	Acetate kinase	Acetate synthesis	E1MC52	Phosphate acetyltransferase (EC 2.3.1.8)	Eggerthella mulieris FB024-16	7-Asaccharolytic	0	50.2905	0	0	0	83.6287	149.202	0	0	0	0	0	0	453.855	0	0	0	0	83.3565	135.354	0	21.5191	0	0	0	0	456.48	0	0	0
pta	2.7.2.1	Acetate kinase	Acetate synthesis	E5V7U7;A0A139K825;R5PSP6;A0A4Q0VVW0;A0A143BAD0;A0A0A2DTP2;A0A0S2KHB0	Phosphate acetyl/butaryl transferase (Phosphate acetyltransferase) (EC 2.3.1.8)	Bacteroides sp. 4_1_36	4-Bacteroides	0	0	0	0	0	0	0	0	0	0	0	0	0	0	0	0	0	0	32.9906	0	19.6328	0	0	0	0	0	0	0	0	0
pta	2.7.2.1	Acetate kinase	Acetate synthesis	G2SMQ1;A0A1V5JKF8	Phosphate acetyltransferase	Lactobacillus ruminis (strain ATCC 27782 / RF3)	3-Bifido	0	0	0	0	0	0	0	0	0	0	0	0	0	0	0	0	0	0	0	11.3311	18.9673	0	0	0	0	0	0	0	0	0
pta	2.7.2.1	Acetate kinase	Acetate synthesis	R6H7T8;A0A2P2F520;A0A1Y4W9E5;R6IDD1;R9IZ92	Phosphate acetyltransferase	Firmicutes bacterium CAG:137	1-Butyric	0	0	0	225.934	0	0	27.1764	66.669	0	199.088	319	14.1391	221.055	46.8272	0	0	28.7742	0	0	2.7985	0	0	0	0	29.2333	0	0	80.1503	11.4264	0
pta	2.7.2.1	Acetate kinase	Acetate synthesis	R6KIR8;E2NAH4;A0A1M6ED43;A0A415IYV4;B3C700	Phosphate acetyltransferase	Bacteroides cellulosilyticus CAG:158	4-Bacteroides	0	0	0	11.9307	0	5.0748	0	0	0	9.9112	0	7.7923	109.908	342.977	139.063	0	0	0	7.8138	0	8.774	0	0	0	0	0	0	39.1919	100.429	282.681
pta	2.7.2.1	Acetate kinase	Acetate synthesis	U2BZ05;G9YQ65	Phosphate acetyltransferase	Flavonifractor plautii	1-Butyric	0	0	0	0	0	0	0	0	0	0	0	0	0	0	0	30.6524	0	0	0	0	0	0	0	0	0	0	0	0	1.9787	0
pta	2.7.2.1	Acetate kinase	Acetate synthesis	A0A072MSI2;B6XV81;A0A087EDS3;A0A6I1GEG7;A0A0L7CSI9;A0A087BHF8;D2QA14;Q8G5N8;D4BNS4	Phosphate acetyltransferase	Bifidobacterium pseudocatenulatum IPLA36007	3-Bifido	0	0	0	0	0	0	5.2093	0	0	0	0	0	0	0	0	0	0	0	0	7.3715	0	0	0	0	0	0	0	0	0	0
pta	2.7.2.1	Acetate kinase	Acetate synthesis	A0A085G974	Phosphate acetyltransferase (EC 2.3.1.8) (Phosphotransacetylase)	Enterobacter cloacae	5-Enterobacteria	0	0	0	0	0	0	0	0	0	0	12.5241	0	0	0	0	92.278	0	91.0661	0	0	2.1398	12.6276	0	0	18.1762	3.7586	0	0	6.3693	0
pta	2.7.2.1	Acetate kinase	Acetate synthesis	A0A126SWE4;C4FFJ0	Phosphate acetyltransferase	Bifidobacterium angulatum	3-Bifido	0	0	0	0	0	0	0	0	0	0	0	0	0	0	0	0	0	0	0	0	0	2.9056	5.4508	0	0	0	0	0	0	0
pta	2.7.2.1	Acetate kinase	Acetate synthesis	A0A2T0BRC3;R6FWU0;A0A1V4T0J6;R6KP00	Phosphate acetyltransferase (EC 2.3.1.8)	Clostridium luticellarii	1-Butyric	0	0	0	0	0	0	0	0	0	0	0	0	0	0	0	0	0	0	0	0	0	0	0	0	11.2318	0	0	0	0	0
pta	2.7.2.1	Acetate kinase	Acetate synthesis	A1A186;I3WHI5	Phosphate acetyltransferase	Bifidobacterium adolescentis (strain ATCC 15703 / DSM 20083 / NCTC 11814 / E194a)	3-Bifido	0	0	0	0	0	0	0	0	0	0	0	0	10.5587	0	0	0	0	0	13.8805	3.7683	5.7749	687.852	138.598	8.5619	9.1012	2.6047	0	35.5081	45.9271	0
pta	2.7.2.1	Acetate kinase	Acetate synthesis	A9MJ88;A0A315HZS7;D2ZEZ1;A0A3N2EXJ1;A0A2X4TLM7;A0A2X4T6D2;A0A377Z9S1;M1SX73;G5SEK1;A0A222TBW9;F8JQD5;A0A3N1LE41;A0A377Z9E4	Phosphate acetyltransferase (EC 2.3.1.8) (Phosphotransacetylase)	Salmonella arizonae (strain ATCC BAA-731 / CDC346-86 / RSK2980)	5-Enterobacteria	0	0	0	0	0	0	0	0	0	0	0	0	0	0	0	282.729	0	12.7026	0	0	9.4018	22.1764	0	0	62.5673	0	0	0	0	0
pta	2.7.2.1	Acetate kinase	Acetate synthesis	P0A9M8;A7ZPB2;A0A080FX52	Phosphate acetyltransferase (EC 2.3.1.8) (Phosphotransacetylase)	Escherichia coli (strain K12)	5-Enterobacteria	0	0	0	0	0	0	0	0	0	0	0	0	0	0	0	0	0	0	0	0	0	3.5699	0	0	0	0	0	0	0	0
pta	2.7.2.1	Acetate kinase	Acetate synthesis	Q8XCU8;A0A073HNS8	Phosphate acetyltransferase (EC 2.3.1.8) (Phosphotransacetylase)	Escherichia coli O157:H7	5-Enterobacteria	5915.14	4293.62	4362.04	2633.11	3267.81	4050.44	5070.02	6145.04	7772.12	7626.23	7161.56	5892.48	2647.18	4138.86	2880.63	29635.4	28658.1	31495.5	5013.12	3616.31	3804.75	6069.19	6772.33	7310.41	6402.16	3855.47	3367.45	5900	3643.44	5275.13
pta	2.7.2.1	Acetate kinase	Acetate synthesis	A0A136WB98;A0A174KU93	Phosphate acetyltransferase (EC 2.3.1.8)	Anaerotignum neopropionicum	1-Butyric	0	0	0	96.537	0	0	0	119.585	73.6363	333.534	258.209	375.071	0	0	0	0	0	0	0	0	0	0	0	0	0	630.721	742.207	0	31.5726	0
pta	2.7.2.1	Acetate kinase	Acetate synthesis	A0A3A9IX62	Phosphate acetyltransferase (EC 2.3.1.8)	Blautia sp.	1-Butyric	0	0	0	0	0	0	0	0	0	0	0	0	22.5332	0	0	0	0	0	0	0	0	0	0	0	0	0	0	0	0	0
pta	2.7.2.1	Acetate kinase	Acetate synthesis	A0A3N0IIT7;R7ALY0	Phosphate acetyltransferase	Slackia isoflavoniconvertens	7-Asaccharolytic	0	0	0	0	0	0	0	0	0	183.252	94.6294	90.7559	127.367	87.261	0	0	0	0	0	0	8.0216	76.4044	26.1528	0	81.2268	356.635	591.172	98.1438	128.129	199.028
pta	2.7.2.1	Acetate kinase	Acetate synthesis	A6LHA8;A7AJ26	Phosphotransacetylase/phosphate acetyltransferase	Parabacteroides distasonis (strain ATCC 8503 / DSM 20701 / CIP 104284 / JCM 5825 / NCTC 11152)	4-Bacteroides	0	0	0	0	42.2552	68.9685	0	0	0	0	0	0	0	0	0	0	0	0	0	26.7948	114.189	0	0	0	0	0	0	0	0	0
pta	2.7.2.1	Acetate kinase	Acetate synthesis	C8WHV2;A0A416WCW4	Phosphate acetyltransferase (EC 2.3.1.8)	Eggerthella lenta (strain ATCC 25559 / DSM 2243 / JCM 9979 / NCTC 11813 / VPI 0255) (Eubacterium lentum)	7-Asaccharolytic	23.9927	0	0	0	5.0891	5.2356	36.4719	0	0	0	0	0	0	0	12.3317	931.116	1556.89	536.495	29.0308	8.0771	24.2173	82.6763	5.6095	0	192.552	0	0	14.6985	74.9666	0
pta	2.7.2.1	Acetate kinase	Acetate synthesis	Q5LI42;A0A660LPM8	Putative phosphate acetyltransferase (EC 2.3.1.8)	Bacteroides fragilis (strain ATCC 25285 / DSM 2151 / JCM 11019 / NCTC 9343)	4-Bacteroides	0	19.2198	0	0	2.8597	0	8.0077	7.9691	8.0806	6.9593	0	0	0	0	0	0	0	0	0	0	0	0	0	0	0	0	0	0	0	0
pta	2.7.2.1	Acetate kinase	Acetate synthesis	R7G6N9	Phosphate acetyltransferase	Dorea longicatena CAG:42	6-Lachnoclostridium	0	0	0	0	0	0	0	0	0	0	27.5974	0	0	0	0	0	0	0	0	0	0	11.0436	0	0	2.8154	0	0	0	0	0
pta	2.7.2.1	Acetate kinase	Acetate synthesis	R7N8Z6;A0A174YKH2;R6K728;R7HBB7;A0A1S9BUR5;A0A1I2NU36	Phosphate acetyltransferase	Faecalibacterium prausnitzii	1-Butyric	0	0	0	0	0	0	0	0	0	0	0	0	0	0	0	0	0	0	0	0	0	0	0	0	2910.23	1.3774	0	0	0	0
pta	2.7.2.1	Acetate kinase	Acetate synthesis	R9H222;A6KXR9;R9IBU3;R6ZNV1;R7P8I6;A0A354WYS1	Phosphate acetyltransferase	Bacteroides vulgatus dnLKV7	4-Bacteroides	0	52.9297	102.522	1334.76	814.599	1049.41	1287.73	740.733	486.313	2725.51	2462.53	3400.36	734.413	633.068	789.97	0	0	0	571.469	969.188	498.844	26.3575	831.665	615.755	1535.84	6929.03	7357.1	962.811	1305.49	1086.85
pta	2.7.2.1	Acetate kinase	Acetate synthesis	A0A174HG43	Phosphate acetyltransferase (EC 2.3.1.8)	Bacteroides caccae	4-Bacteroides	0	0	0	0	0	0	0	0	0	0	0	0	0	0	0	0	0	0	0	0	0	0	3.9144	0	0	0	0	0	0	0
pta	2.7.2.1	Acetate kinase	Acetate synthesis	A0A1E3A1S4;U2APV3;A0A6N7WFR8	Phosphate acetyltransferase (EC 2.3.1.8)	Eisenbergiella tayi	1-Butyric	0	0	0	0	0	0	0	0	0	0	0	0	88.0552	0	0	0	0	0	0	0	0	0	0	0	0	0	0	42.4638	26.0534	0
pta	2.7.2.1	Acetate kinase	Acetate synthesis	A0A1H2Y330;A0A1E9BYZ4	Phosphotransacetylase	Bacteroides faecis MAJ27	4-Bacteroides	0	0	0	0	0	0	0	121.501	14.4711	0	0	9.2184	0	0	0	0	0	0	0	0	0	0	0	84.6366	0	0	0	0	0	0
pta	2.7.2.1	Acetate kinase	Acetate synthesis	A0A372YWH9	Phosphate acetyltransferase (EC 2.3.1.8)	Bacteroides sp. AM16-13	4-Bacteroides	0	0	0	505.296	156.29	135.281	117.675	150.75	48.0284	523.869	393.9	591.635	239.382	285.244	290.785	0	0	0	151.972	177.116	112.318	7.8196	19.801	102.335	87.718	352.75	372.518	87.0093	100.715	178.071
pta	2.7.2.1	Acetate kinase	Acetate synthesis	B6VVD8	PTA_PTB domain-containing protein	Bacteroides dorei DSM 17855	4-Bacteroides	0	0	0	0	0	0	0	0	0	0	0	0	0	0	0	0	0	0	0	0	0	0	0	0	0	16.9866	10.8106	0	0	0
pta	2.7.2.1	Acetate kinase	Acetate synthesis	C4Z0F3	Phosphate acetyltransferase	Eubacterium eligens (strain ATCC 27750 / VPI C15-48)	1-Butyric	0	0	0	0	0	0	0	0	0	0	0	0	0	0	0	0	0	0	0	8.3685	8.2012	0	0	0	59.6121	5.1998	0	0	0	0
pta	2.7.2.1	Acetate kinase	Acetate synthesis	D4VI89	Phosphate acetyltransferase (EC 2.3.1.8)	Bacteroides xylanisolvens SD CC 1b	4-Bacteroides	0	0	69.9814	2110.09	938.134	913.907	959.015	1564.66	1136.12	3394.77	2236.71	2981.15	978.682	773.543	787.894	0	0	0	554.883	528.573	518.06	30.3639	1101.68	1464.23	624.952	2233.87	2258.93	585.793	566.786	635.831
pta	2.7.2.1	Acetate kinase	Acetate synthesis	I9ACX7;D6D0P6;I9SSK1;A7M072	Phosphate acetyltransferase	Bacteroides xylanisolvens CL03T12C04	4-Bacteroides	0	0	0	0	0	0	0	0	0	0	0	0	0	0	0	0	0	0	0	0	6.8427	0	0	0	0	0	0	0	11.9173	0
pta	2.7.2.1	Acetate kinase	Acetate synthesis	Q8A1G9	Phosphate acetyltransferase	Bacteroides thetaiotaomicron (strain ATCC 29148 / DSM 2079 / NCTC 10582 / E50 / VPI-5482)	4-Bacteroides	0	0	0	0	0	0	0	0	0	11.9994	58.1375	5.3067	0	0	0	0	0	0	0	0	0	0	0	0	11.2042	6.1452	0	0	0	0
pta	2.7.2.1	Acetate kinase	Acetate synthesis	R6CK25;D1PCD4;A0A4Y8VH12;A0A3R6FJA8;A0A374TCK0	Phosphate acetyltransferase	Prevotella copri CAG:164	4-Bacteroides	0	0	0	0	0	0	0	0	0	0	0	0	0	0	0	0	0	0	0	0	0	0	0	0	0	0	0	0	0	0
pta	2.7.2.1	Acetate kinase	Acetate synthesis	R6JB05;A0A373GK00	Phosphate acetyltransferase	Bacteroides ovatus CAG:22	4-Bacteroides	0	0	0	116.398	106.941	99.7768	131.53	61.6653	64.527	362.677	221.172	461.365	56.7813	75.1411	71.6257	0	0	0	2.8087	27.2018	54.7589	0	177.553	78.0671	13.4195	215.368	275.3	0	71.5235	121.568
pta	2.7.2.1	Acetate kinase	Acetate synthesis	R9ME50	Phosphate acetyltransferase	Lachnospiraceae bacterium MD308	1-Butyric	0	12.1822	0	0	0	0	0	0	0	0	0	13.9122	93.5605	0	0	32.2451	268.091	45.47	3.6782	0	0	0	0	0	0	0	0	13.3987	3.2931	0
pta	2.7.2.1	Acetate kinase	Acetate synthesis	B2UKX7	Phosphate acetyltransferase (EC 2.3.1.8)	Akkermansia muciniphila (strain ATCC BAA-835 / Muc)	2-Akkermansia	41.5454	182.774	89.7663	0	0	0	0	0	0	0	0	0	0	0	0	0	0	0	0	0	0	0	0	0	0	0	0	0	0	0
speC	4.1.1.17	ornithine decarboxylase	Amine synthesis	A0A2X4T1I4;A9MQR1	Ornithine decarboxylase (EC 4.1.1.17)	Salmonella enterica subsp. arizonae	5-Enterobacteria	0	0	0	0	0	11.7982	0	0	0	0	0	0	0	0	0	0	0	0	0	0	3.4149	0	129.008	0	0	0	0	0	4.0266	0
speC	4.1.1.17	ornithine decarboxylase	Amine synthesis	A0A080G818;A7ZJ75	Orn/Lys/Arg decarboxylase, N-terminal domain protein	Escherichia coli 1-392-07_S4_C3	5-Enterobacteria	0	64.7105	0	300.88	258.265	337.487	271.835	138.6	136.588	166.266	154.31	190.339	0	0	0	338.923	30.9381	134.12	163.172	65.0123	225.644	7.9864	60.4719	194.361	83.5418	201.073	262.714	72.3021	63.8847	0
speC	4.1.1.17	ornithine decarboxylase	Amine synthesis	A0A1V4SRK4	Biodegradative arginine decarboxylase (EC 4.1.1.19)	Clostridium thermobutyricum DSM 4928	1-Butyric	0	0	0	0	10.2839	15.9681	0	0	0	0	0	0	0	0	0	0	0	0	0	0	0	0	0	0	0	0	0	0	0	0
speC	4.1.1.17	ornithine decarboxylase	Amine synthesis	A0A2X4T1I4;A9MQR1	Ornithine decarboxylase (EC 4.1.1.17)	Salmonella enterica subsp. arizonae	5-Enterobacteria	0	0	0	0	0	11.7982	0	0	0	0	0	0	0	0	0	0	0	0	0	0	3.4149	0	129.008	0	0	0	0	0	4.0266	0
speB	3.5.3.11	agmatinase	Amine synthesis	P60652;P60651;A7ZR59;A0A080FS77;A0A073H5U2;D2ZK42;G5SGM1;A0A601IZD9;A0A315GVI7;A0A2X4THH9;A0A0F6RI84;A9MRD5;A0A377Z3U2	Agmatinase (EC 3.5.3.11) (Agmatine ureohydrolase) (AUH)	Escherichia coli O157:H7	5-Enterobacteria	18.5425	0	0	41.3272	16.4761	20.5537	12.6907	0	56.3525	16.2746	10.5508	0	47.007	40.4222	0	95.3747	123.631	0	48.3899	27.0629	56.8654	3.8789	10.3787	0	0	0	0	0	8.6696	0
aguB	3.5.1.53	N-carbamoylputrescine amidohydrolase	Amine synthesis	A0A174L878;R6KG18;Q5LCK0;E2NKN3;B3CBY0;A0A415IM82;F3ZQI1;A0A354WZ73;R6Q5U1;A7AFH8;A6LB74;A0A4Y8WQY5;A0A4Y8VV95;A0A4Q0U7A8;A0A414BP83;A0A374TC11;A0A0M0N194;A0A1M3DIU7;W4P6Z9;U2QFH7;R7P8A9;R6F1H5;A0A0A2DWB3;A0A0S2KLH6;A0A321L9N6;A0A0K8QXG4	Acyltransferase (Putative hydrolase) (EC 3.5.1.77)	Bacteroides caccae	4-Bacteroides	0	0	0	0	0	35.4223	7.3288	0	11.2354	0	0	14.3402	0	0	0	0	0	0	0	0	5.8926	0	0	0	0	0	9.349	0	0	0
aguB	3.5.1.53	N-carbamoylputrescine amidohydrolase	Amine synthesis	A0A1M4WS20;A0A401LY31	N-carbamoylputrescine amidase	Bacteroides faecichinchillae	4-Bacteroides	0	0	0	49.2437	0	10.8257	0	0	0	9.5438	0	19.5676	33.9516	42.454	0	0	0	0	0	0	4.3139	0	0	0	0	14.7204	16.6778	25.923	15.1016	18.2849
aguB	3.5.1.53	N-carbamoylputrescine amidohydrolase	Amine synthesis	B2UPP9	Nitrilase/cyanide hydratase and apolipoprotein N-acyltransferase	Akkermansia muciniphila (strain ATCC BAA-835 / Muc)	2-Akkermansia	26.6955	144.787	68.2024	0	0	0	0	0	0	0	0	0	0	0	0	0	0	0	0	0	0	0	0	0	0	0	0	0	0	0
aguB	3.5.1.53	N-carbamoylputrescine amidohydrolase	Amine synthesis	Q8A9E0;A0A1H2ZCB9;A0A1E9BAI9	Beta-ureidopropionase	Bacteroides thetaiotaomicron (strain ATCC 29148 / DSM 2079 / NCTC 10582 / E50 / VPI-5482)	4-Bacteroides	0	9.8215	0	60.8696	72.2956	33.0875	91.7508	56.3215	64.6252	73.5532	122.322	139.967	0	50.4478	0	0	0	0	16.7038	0	13.9151	0	0	0	3.7257	86.6323	75.8982	11.806	3.9888	0
aguB	3.5.1.53	N-carbamoylputrescine amidohydrolase	Amine synthesis	R9IGH4;R9HK36;A6L588;B6VZS7;U6RNM1;A0A496K860;R6CLD3;D1PBQ5;A0A660LPX6;R6G6G1;R6YX91;E6MSX5;A0A1F1E0N2	Carbon-nitrogen hydrolase (N-carbamoylputrescine amidase)	Bacteroides sp.	4-Bacteroides	0	0	0	15.3323	25.2074	42.2389	21.459	6.8173	47.2151	35.7979	37.5253	62.133	0	0	0	0	0	0	4.6334	0	6.4154	0	0	0	0	165.634	157.906	37.5534	99.2937	8.8876
aguB	3.5.1.53	N-carbamoylputrescine amidohydrolase	Amine synthesis	R7NEV8;A0A174GNN3	CN hydrolase domain-containing protein	Faecalibacterium prausnitzii	1-Butyric	0	0	0	0	0	0	0	0	0	0	0	0	0	0	0	0	0	0	0	0	0	0	0	0	25.8957	0	0	0	0	0
cadA	4.1.1.18	lysine decarboxylase	Amine synthesis	A0A080G818;A7ZJ75	Orn/Lys/Arg decarboxylase, N-terminal domain protein	Escherichia coli 1-392-07_S4_C3	5-Enterobacteria	0	64.7105	0	300.88	258.265	337.487	271.835	138.6	136.588	166.266	154.31	190.339	0	0	0	338.923	30.9381	134.12	163.172	65.0123	225.644	7.9864	60.4719	194.361	83.5418	201.073	262.714	72.3021	63.8847	0
cadA	4.1.1.18	lysine decarboxylase	Amine synthesis	A0A1V4SRK4	Biodegradative arginine decarboxylase (EC 4.1.1.19)	Clostridium thermobutyricum DSM 4928	1-Butyric	0	0	0	0	10.2839	15.9681	0	0	0	0	0	0	0	0	0	0	0	0	0	0	0	0	0	0	0	0	0	0	0	0
cadA	4.1.1.18	lysine decarboxylase	Amine synthesis	A0A2X4T1I4;A9MQR1	Ornithine decarboxylase (EC 4.1.1.17)	Salmonella enterica subsp. arizonae	5-Enterobacteria	0	0	0	0	0	11.7982	0	0	0	0	0	0	0	0	0	0	0	0	0	0	3.4149	0	129.008	0	0	0	0	0	4.0266	0
cadA	4.1.1.18	lysine decarboxylase	Amine synthesis	A0A3N2E6P8;A0A378C0H7	Lysine decarboxylase	Escherichia coli	5-Enterobacteria	0	0	0	0	292.014	129.979	124.805	62.1503	22.4975	31.5578	103.949	93.4503	0	0	0	0	0	0	16.9161	9.6847	24.2219	0	0	0	12.9374	11.999	12.327	0	6.7186	0
cadA	4.1.1.18	lysine decarboxylase	Amine synthesis	A9MK93;A0A2X4TGT5;A0A0F6RIJ1;D2ZGU1;G5S8H9;M1RNP7;A0A085G6F0;D2ZK84;K1JL29;A0A228I440;A0A377Z539;G5SGR4;A0A601IZV4;A0A315GVJ4;A0A0F6RI67;A0A3N2EGR2;A0A1V4SYB3;E7H5K2;E7H1W2	OKR_DC_1 domain-containing protein	Salmonella arizonae (strain ATCC BAA-731 / CDC346-86 / RSK2980)	5-Enterobacteria	0	0	0	0	0	0	0	0	0	0	0	0	0	0	0	0	0	0	2.3216	0	0	0	0	0	0	0	0	0	0.95775	0
cadA	4.1.1.18	lysine decarboxylase	Amine synthesis	P0A9H4;P0A9H3;A7ZV01;A0A080GJC9;A0A073HBH0;A0A3N2ENI9;A9MHH8;A0A2X4W6K2;G5SFA5;A0A315GR91;A0A378BWE5;A0A378BWP7;A0A378BWG0;A0A2X4T4X8;E7H5K6;A0A085G5V6	Inducible lysine decarboxylase (LDC) (EC 4.1.1.18)	Escherichia coli O157:H7	5-Enterobacteria	19.8946	15.5786	11.69	756.307	1765.89	2039.59	1285.06	625.248	2223.62	1617.17	1151.56	1011.41	394.826	1438.83	2699.49	0	0	0	160.865	104.803	379.041	5.6529	86.0538	126.779	91.0802	184.347	111.394	0	39.8906	103.945
